# Supplementary material for: VDAC1 is a target for pharmacologically induced insulin hypersecretion in β cells
Source: Cell Rep. Author manuscript; Available in PMC 2025 Jul 16. (PMC12266945; doi:10.1016/j.celrep.2025.115834)
Supplement: 3 [file NIHMS2092694-supplement-3.xlsx]

## Sheet: readme
Table S2. RNAseq raw counts and analysis
Sheet	Description
GSE194200_mappingstats	RNAseq metadata
GSE192400_raw_counts	raw counts, FPKM and TPMs from RNAseq samples
pairwise_edgeR_analysis	edgeR analysis comparing each drug-treated time point to its respective DMSO-treated time point (e.g. SW 1h vs DMSO 1 h…)
SW_tc_edgeR_analysis	edgeR time course analysis identifying differential gene expression across the overall time course during SW016789 treatment
Tg_tc_edgeR_analysis	edgeR time course analysis identifying differential gene expression across the overall time course during thapsigargin treatment
2024_MIN6_SW_Tg_timecourse_DPGP	Processed table including signficance by edgeR timecourse analysis, DPGP cluster information, and metadata pulled from Metascape for genes significant by edgeR. SW_Sig and Tg_Sig columns: 1 = significant and 0 is not signficant in time course edgeR vs DMSO

## Sheet: GSE194200_mappingstats
Summary	Samples	x776.2_10_S7	x776.2_11_S8	x776.2_12_S9	x776.2_15_S10	x776.2_16_S11	x776.2_17_S12	x776.2_18_S13	x776.2_1_S1	x776.2_3_S2	x776.2_4_S3	x776.2_5_S4	x776.2_6_S5	x776.2_9_S6	x776.3_10_S20	x776.3_11_S21	x776.3_12_S22	x776.3_15_S23	x776.3_16_S24	x776.3_17_S25	x776.3_18_S26	x776.3_1_S14	x776.3_3_S15	x776.3_4_S16	x776.3_5_S17	x776.3_6_S18	x776.3_9_S19	x776.4_10_S33	x776.4_11_S34	x776.4_12_S35	x776.4_15_S36	x776.4_16_S37	x776.4_17_S38	x776.4_18_S39	x776.4_1_S27	x776.4_3_S28	x776.4_4_S29	x776.4_5_S30	x776.4_6_S31	x776.4_9_S32
	Raw reads	63139553	50679171	88868040	67492937	63513662	66546885	79944049	54595971	62514779	58156293	63821837	79119126	43949608	74091733	86883592	55950698	60243174	48920430	58285925	58786656	67992397	68089094	43162111	74251937	67994180	55021374	64803330	61927388	68244698	62165815	75431942	51604781	67375162	68132787	61907316	52062449	75732630	71654648	64505092
	Uniquely mapped reads	46643600	39825415	73448116	53674208	52894580	56820919	67410928	44998241	51428392	48631023	54267513	66557828	34377967	57283213	71881501	47387275	44064298	39814541	37882907	48768199	58204230	57354143	36179692	62025236	55316232	44171194	54286315	51121747	56628490	50069818	61323248	42827876	54998314	58092335	52382617	44257038	64452558	59993233	54523373
	Total high quality reads	46643600	39825415	73448116	53674208	52894580	56820919	67410928	44998241	51428392	48631023	54267513	66557828	34377967	57283213	71881501	47387275	44064298	39814541	37882907	48768199	58204230	57354143	36179692	62025236	55316232	44171194	54286315	51121747	56628490	50069818	61323248	42827876	54998314	58092335	52382617	44257038	64452558	59993233	54523373
	Mapping Regions:
	coding	163711	213639	195735	247686	324968	134531	168902	152057	173101	212456	110594	118106	357355	187393	127294	93903	429805	132605	316371	106072	108386	107353	69076	123511	99569	213238	97032	91637	104978	171136	491356	216419	106183	114812	98997	91089	128441	110140	95756
	coding-rev	6062181	4131672	12493941	7947905	5417536	9613649	10707833	6754001	7365237	6304139	8927934	10761497	2538312	8565796	12463155	8438825	4095077	5453313	3460834	8651570	10006679	9510990	6324719	10701783	10524829	6052990	9833074	9683162	10779187	8504827	6147483	5795255	10450024	9426858	9013829	7001406	10385824	10137426	10066779
	intergenic	9621297	10558403	6676754	8263125	14404346	4679136	5969281	5010396	7583078	8284438	4003027	4758410	12594358	8225470	4939027	3229800	14631288	8343276	12862648	3503192	3847416	3947271	2352113	4682098	3623476	7602465	3973817	3152093	3529300	6752804	18937784	8635788	3566004	4066933	3395140	3201875	4380859	4216030	3419072
	intron	2163459	2978038	1668523	2232859	4934670	1113654	1469328	1352650	1978683	2426183	948383	1125934	4251248	1862134	1133992	746549	4766830	2184224	3591925	784204	877484	928493	532367	1071551	813919	2261369	860622	671946	710822	1685070	6588021	2795395	714888	924276	744518	748590	1019039	986112	716126
	intron-rev	10956608	9870326	15601190	12092893	11822577	13526552	18559040	12191353	13095239	13071769	13973201	17587491	7255140	13429134	15841747	9815019	7994100	7874612	7276607	11097072	13782386	14422902	7817082	13923188	8891633	10071357	10786571	8422551	8713496	7533783	10911947	8289896	9485029	15181749	11812115	11917195	17965975	13829060	10798441
	junction	6493287	4408835	14113106	8524283	5669404	10681077	11934201	7281589	7943253	6698202	9803704	11636171	2461931	9327871	13933019	9354512	4149956	6031058	3845203	9989629	11047484	10414701	7126678	12000593	11942592	6554983	11093679	11267220	12780502	9604774	6584565	6496872	12351443	10418111	10129814	7761231	11352429	11247409	11224931
	mitochondrial	805607	533469	1821683	1020707	694342	994204	1152286	877507	897048	776323	1184428	1616876	315443	1010861	1722512	1336707	570137	565085	336948	855690	1354288	1401198	929679	1366795	1580937	751627	1141161	1304421	1342293	1083355	722239	671647	1191414	1413489	1322530	1075038	1455169	1689380	1280286
	other-exon	40671	39511	44797	47890	48844	32430	41074	33949	39798	40296	32510	37427	46436	44292	36071	24463	57737	28184	45178	25120	32234	31709	20353	34370	25836	37928	28018	24789	27435	35071	65454	34269	25544	35278	28790	27571	39706	32633	27831
	other-exon-rev	1075094	718019	2176638	1345358	892224	1556976	1913208	1243394	1357773	1118270	1502292	1758609	394501	1519869	2115071	1297642	522497	830855	532730	1472862	1723613	1690966	1092197	1777408	1446138	1068091	1402148	1582516	1703427	1232895	891714	928191	1727914	1795113	1631993	1378919	2067955	1705896	1560332
	promoter	719860	554428	1220700	954419	748095	968398	1193818	799833	846064	742098	949578	1178810	480754	925119	1380704	991588	661381	571786	541202	943420	1116621	1184165	829845	1207807	1015647	769607	965318	1063861	1090549	950012	933420	737706	1257823	1117246	1065772	864816	1169406	1006877	1016257
	promoter-rev	202368	213218	250404	245286	309125	192507	240392	176542	207348	214863	168505	199325	266517	223405	206168	140629	322879	164453	258845	153298	170849	171989	99316	187971	142672	207397	140959	136265	141659	178294	402167	212171	156073	171099	151985	137861	194603	175406	145435
	utr-3	132908	138195	214930	170250	211450	171079	202531	139438	154875	164157	157359	197647	160894	161127	201661	135165	191098	117794	152349	139400	162356	165205	102457	174560	148105	149937	133462	131743	152720	140890	260496	153832	146126	164705	145764	130218	182699	170586	137919
	utr-3-rev	7862505	5219821	16373910	10125267	7118114	12709682	13346010	8622574	9399916	8254470	12081832	15115211	3032866	11335665	17224420	11380700	5335405	7237573	4393338	10639898	13508810	12942393	8584150	14258643	14586629	8101701	13372269	13125158	15056251	11745691	7990442	7550520	13328923	12821692	12406184	9575348	13610321	14219334	13559207
	utr-5	46688	42937	38946	57930	41210	21294	32332	31947	34102	32746	19241	18315	62418	45801	18901	16010	90181	22878	66986	17622	17033	16146	10957	20889	16247	38550	17115	15288	16796	38840	72967	32628	19341	16009	14519	13967	18348	16000	14696
	utr-5-rev	297356	204904	556859	398350	257675	425750	480692	331011	352877	290613	404925	447999	159794	419276	537759	385763	245927	256845	201743	389150	448591	418662	288703	494069	458003	289954	441070	449097	479075	412376	323193	277287	471585	424965	420667	331914	481784	450944	460305
	Mapped on gene	22549218	15359239	47157347	29314252	20264319	36123584	39847572	25143915	27401765	23629041	33792345	41117063	9150443	32153770	47616080	31699079	14944210	20346717	12828900	32085512	37813889	36122187	24009152	40314458	39690137	22826660	36910084	36856486	41535988	32098204	22776263	21715165	39213141	36023921	34535012	26905748	39163149	38885414	37704912
	Uniquely mapped/raw reads	73.87%	78.58%	82.65%	79.53%	83.28%	85.38%	84.32%	82.42%	82.27%	83.62%	85.03%	84.12%	78.22%	77.31%	82.73%	84.69%	73.14%	81.39%	64.99%	82.96%	85.6%	84.23%	83.82%	83.53%	81.35%	80.28%	83.77%	82.55%	82.98%	80.54%	81.3%	82.99%	81.63%	85.26%	84.61%	85.01%	85.11%	83.73%	84.53%
	Mapping Regions/high qual reads:
	coding %	0.35%	0.54%	0.27%	0.46%	0.61%	0.24%	0.25%	0.34%	0.34%	0.44%	0.2%	0.18%	1.04%	0.33%	0.18%	0.2%	0.98%	0.33%	0.84%	0.22%	0.19%	0.19%	0.19%	0.2%	0.18%	0.48%	0.18%	0.18%	0.19%	0.34%	0.8%	0.51%	0.19%	0.2%	0.19%	0.21%	0.2%	0.18%	0.18%
	coding-rev %	13%	10.37%	17.01%	14.81%	10.24%	16.92%	15.88%	15.01%	14.32%	12.96%	16.45%	16.17%	7.38%	14.95%	17.34%	17.81%	9.29%	13.7%	9.14%	17.74%	17.19%	16.58%	17.48%	17.25%	19.03%	13.7%	18.11%	18.94%	19.03%	16.99%	10.02%	13.53%	19%	16.23%	17.21%	15.82%	16.11%	16.9%	18.46%
	intergenic %	20.63%	26.51%	9.09%	15.39%	27.23%	8.23%	8.86%	11.13%	14.74%	17.04%	7.38%	7.15%	36.63%	14.36%	6.87%	6.82%	33.2%	20.96%	33.95%	7.18%	6.61%	6.88%	6.5%	7.55%	6.55%	17.21%	7.32%	6.17%	6.23%	13.49%	30.88%	20.16%	6.48%	7%	6.48%	7.23%	6.8%	7.03%	6.27%
	intron %	4.64%	7.48%	2.27%	4.16%	9.33%	1.96%	2.18%	3.01%	3.85%	4.99%	1.75%	1.69%	12.37%	3.25%	1.58%	1.58%	10.82%	5.49%	9.48%	1.61%	1.51%	1.62%	1.47%	1.73%	1.47%	5.12%	1.59%	1.31%	1.26%	3.37%	10.74%	6.53%	1.3%	1.59%	1.42%	1.69%	1.58%	1.64%	1.31%
	intron-rev %	23.49%	24.78%	21.24%	22.53%	22.35%	23.81%	27.53%	27.09%	25.46%	26.88%	25.75%	26.42%	21.1%	23.44%	22.04%	20.71%	18.14%	19.78%	19.21%	22.75%	23.68%	25.15%	21.61%	22.45%	16.07%	22.8%	19.87%	16.48%	15.39%	15.05%	17.79%	19.36%	17.25%	26.13%	22.55%	26.93%	27.87%	23.05%	19.81%
	junction %	13.92%	11.07%	19.22%	15.88%	10.72%	18.8%	17.7%	16.18%	15.45%	13.77%	18.07%	17.48%	7.16%	16.28%	19.38%	19.74%	9.42%	15.15%	10.15%	20.48%	18.98%	18.16%	19.7%	19.35%	21.59%	14.84%	20.44%	22.04%	22.57%	19.18%	10.74%	15.17%	22.46%	17.93%	19.34%	17.54%	17.61%	18.75%	20.59%
	mitochondrial %	1.73%	1.34%	2.48%	1.9%	1.31%	1.75%	1.71%	1.95%	1.74%	1.6%	2.18%	2.43%	0.92%	1.76%	2.4%	2.82%	1.29%	1.42%	0.89%	1.75%	2.33%	2.44%	2.57%	2.2%	2.86%	1.7%	2.1%	2.55%	2.37%	2.16%	1.18%	1.57%	2.17%	2.43%	2.52%	2.43%	2.26%	2.82%	2.35%
	other-exon %	0.09%	0.1%	0.06%	0.09%	0.09%	0.06%	0.06%	0.08%	0.08%	0.08%	0.06%	0.06%	0.14%	0.08%	0.05%	0.05%	0.13%	0.07%	0.12%	0.05%	0.06%	0.06%	0.06%	0.06%	0.05%	0.09%	0.05%	0.05%	0.05%	0.07%	0.11%	0.08%	0.05%	0.06%	0.05%	0.06%	0.06%	0.05%	0.05%
	other-exon-rev %	2.3%	1.8%	2.96%	2.51%	1.69%	2.74%	2.84%	2.76%	2.64%	2.3%	2.77%	2.64%	1.15%	2.65%	2.94%	2.74%	1.19%	2.09%	1.41%	3.02%	2.96%	2.95%	3.02%	2.87%	2.61%	2.42%	2.58%	3.1%	3.01%	2.46%	1.45%	2.17%	3.14%	3.09%	3.12%	3.12%	3.21%	2.84%	2.86%
	promoter %	1.54%	1.39%	1.66%	1.78%	1.41%	1.7%	1.77%	1.78%	1.65%	1.53%	1.75%	1.77%	1.4%	1.61%	1.92%	2.09%	1.5%	1.44%	1.43%	1.93%	1.92%	2.06%	2.29%	1.95%	1.84%	1.74%	1.78%	2.08%	1.93%	1.9%	1.52%	1.72%	2.29%	1.92%	2.03%	1.95%	1.81%	1.68%	1.86%
	promoter-rev %	0.43%	0.54%	0.34%	0.46%	0.58%	0.34%	0.36%	0.39%	0.4%	0.44%	0.31%	0.3%	0.78%	0.39%	0.29%	0.3%	0.73%	0.41%	0.68%	0.31%	0.29%	0.3%	0.27%	0.3%	0.26%	0.47%	0.26%	0.27%	0.25%	0.36%	0.66%	0.5%	0.28%	0.29%	0.29%	0.31%	0.3%	0.29%	0.27%
	utr-3 %	0.28%	0.35%	0.29%	0.32%	0.4%	0.3%	0.3%	0.31%	0.3%	0.34%	0.29%	0.3%	0.47%	0.28%	0.28%	0.29%	0.43%	0.3%	0.4%	0.29%	0.28%	0.29%	0.28%	0.28%	0.27%	0.34%	0.25%	0.26%	0.27%	0.28%	0.42%	0.36%	0.27%	0.28%	0.28%	0.29%	0.28%	0.28%	0.25%
	utr-3-rev %	16.86%	13.11%	22.29%	18.86%	13.46%	22.37%	19.8%	19.16%	18.28%	16.97%	22.26%	22.71%	8.82%	19.79%	23.96%	24.02%	12.11%	18.18%	11.6%	21.82%	23.21%	22.57%	23.73%	22.99%	26.37%	18.34%	24.63%	25.67%	26.59%	23.46%	13.03%	17.63%	24.24%	22.07%	23.68%	21.64%	21.12%	23.7%	24.87%
	utr-5 %	0.1%	0.11%	0.05%	0.11%	0.08%	0.04%	0.05%	0.07%	0.07%	0.07%	0.04%	0.03%	0.18%	0.08%	0.03%	0.03%	0.2%	0.06%	0.18%	0.04%	0.03%	0.03%	0.03%	0.03%	0.03%	0.09%	0.03%	0.03%	0.03%	0.08%	0.12%	0.08%	0.04%	0.03%	0.03%	0.03%	0.03%	0.03%	0.03%
	utr-5-rev %	0.64%	0.51%	0.76%	0.74%	0.49%	0.75%	0.71%	0.74%	0.69%	0.6%	0.75%	0.67%	0.46%	0.73%	0.75%	0.81%	0.56%	0.65%	0.53%	0.8%	0.77%	0.73%	0.8%	0.8%	0.83%	0.66%	0.81%	0.88%	0.85%	0.82%	0.53%	0.65%	0.86%	0.73%	0.8%	0.75%	0.75%	0.75%	0.84%
	Mapped on gene/uniquely mapped	48.34%	38.57%	64.2%	54.62%	38.31%	63.57%	59.11%	55.88%	53.28%	48.59%	62.27%	61.78%	26.62%	56.13%	66.24%	66.89%	33.91%	51.1%	33.86%	65.79%	64.97%	62.98%	66.36%	65%	71.75%	51.68%	67.99%	72.1%	73.35%	64.11%	37.14%	50.7%	71.3%	62.01%	65.93%	60.79%	60.76%	64.82%	69.15%
	rRNA	1.75%	1.41%	3.17%	2.19%	1.18%	2.18%	2.68%	2.53%	2.05%	1.51%	2.49%	2.06%	0.98%	2.31%	2.95%	2.80%	1.26%	2.30%	1.13%	3.22%	3.04%	2.54%	3.26%	3.02%	3.27%	1.65%	3.52%	3.76%	3.04%	3.15%	1.68%	1.95%	3.75%	2.20%	3.14%	2.74%	3.08%	2.84%	3.43%

## Sheet: GSE194200_raw_counts
Gene info								log2FPKM																																							TPM
								SW016789 2h N=1	SW016789 6h N=1	SW016789 24h N=1	Thapsigargin 1h N=1	Thapsigargin 2h N=1	Thapsigargin 6h N=1	Thapsigargin 24h N=1	Baseline 0h N=1	DMSO 1h N=1	DMSO 2h N=1	DMSO 6h N=1	DMSO 24h N=1	SW016789 1h N=1	SW016789 2h N=2	SW016789 6h N=2	SW016789 24h N=2	Thapsigargin 1h N=2	Thapsigargin 2h N=2	Thapsigargin 6h N=2	Thapsigargin 24h N=2	Baseline 0h N=2	DMSO 1h N=2	DMSO 2h N=2	DMSO 6h N=2	DMSO 24h N=2	SW016789 1h N=2	SW016789 2h N=3	SW016789 6h N=3	SW016789 24h N=3	Thapsigargin 1h N=3	Thapsigargin 2h N=3	Thapsigargin 6h N=3	Thapsigargin 24h N=3	Baseline 0h N=3	DMSO 1h N=3	DMSO 2h N=3	DMSO 6h N=3	DMSO 24h N=3	SW016789 1h N=3	SW016789 2h N=1	SW016789 6h N=1	SW016789 24h N=1
GeneSymbol	Chr	Start	End	Strand	Length	ENTREZ_ID	geneName	x776-2_10_S7	x776-2_11_S8	x776-2_12_S9	x776-2_15_S10	x776-2_16_S11	x776-2_17_S12	x776-2_18_S13	x776-2_1_S1	x776-2_3_S2	x776-2_4_S3	x776-2_5_S4	x776-2_6_S5	x776-2_9_S6	x776-3_10_S20	x776-3_11_S21	x776-3_12_S22	x776-3_15_S23	x776-3_16_S24	x776-3_17_S25	x776-3_18_S26	x776-3_1_S14	x776-3_3_S15	x776-3_4_S16	x776-3_5_S17	x776-3_6_S18	x776-3_9_S19	x776-4_10_S33	x776-4_11_S34	x776-4_12_S35	x776-4_15_S36	x776-4_16_S37	x776-4_17_S38	x776-4_18_S39	x776-4_1_S27	x776-4_3_S28	x776-4_4_S29	x776-4_5_S30	x776-4_6_S31	x776-4_9_S32	x776-2_10_S7	x776-2_11_S8	x776-2_12_S9
Xkr4	chr1;chr1;chr1	3214482;3421702;3670552	3216968;3421901;3671498	-;-;-	3634	497097	X-linked Kx blood group related 4	2.84668	2.64858	2.91112	2.82121	2.8832	3.17465	3.70434	2.89914	2.71046	3.19163	2.85453	3.04081	2.95913	2.76466	2.68799	3.03326	3.13769	2.77561	2.85726	3.46671	2.89681	2.93277	3.01962	2.87346	2.78275	2.81184	2.8697	2.68343	2.96021	2.6964	2.77739	2.2151	3.47775	2.83225	2.99457	3.0065	2.98597	2.94807	3.11903	19.443	17.1243	19.7944
Rp1	chr1;chr1;chr1;chr1;chr1;chr1;chr1;chr1	4290846;4343507;4351910;4351910;4352202;4352202;4360200;4409170	4293012;4350091;4352081;4352081;4352837;4352837;4360314;4409241	-;-;-;-;-;-;-;-	9747	19888	retinitis pigmentosa 1 (human)	-3.11	-2.97867	-6.82792	-4.85202	-3.08302	-6.72292	-7.23751	-6.0795	-4.63223	-3.29125	-7.23751	-7.23751	-1.03284	-4.03813	-6.83136	-6.25432	-2.28126	-3.15179	-3.1767	-7.23751	-7.23751	-7.23751	-7.23751	-6.76863	-7.23751	-4.89566	-7.23751	-6.73155	-4.88696	-5.94648	-2.91319	-3.60436	-7.23751	-7.23751	-7.23751	-7.23751	-7.23751	-7.23751	-7.23751	0.295877	0.329287	0.00573872
Sox17	chr1;chr1;chr1;chr1;chr1;chr1;chr1;chr1;chr1;chr1;chr1;chr1;chr1;chr1;chr1;chr1;chr1;chr1;chr1;chr1	4490928;4490928;4490928;4490928;4490928;4493100;4493100;4493772;4493772;4493772;4493772;4493772;4495136;4495136;4495136;4496291;4496291;4496291;4496291;4496291	4492668;4492668;4492668;4492668;4492668;4493466;4493490;4493863;4493863;4493863;4493863;4493863;4495198;4495942;4495942;4497354;4497354;4497354;4497354;4497354	-;-;-;-;-;-;-;-;-;-;-;-;-;-;-;-;-;-;-;-	4095	20671	SRY (sex determining region Y)-box 17	-1.30173	-2.51651	-3.06684	-1.45146	-0.611618	-5.47182	-3.8175	-1.95134	-1.42567	-2.94948	-4.7388	-5.98642	1.58724	-2.71332	-5.98642	-5.98642	0.273397	-2.44379	0.368633	-5.98642	-5.98642	-5.98642	-5.98642	-5.51753	-5.98642	-1.3577	-5.48107	-5.48045	-5.98642	-1.51243	-0.324714	-1.45646	-5.98642	-5.98642	-5.98642	-5.98642	-5.98642	-5.98642	-5.98642	1.05638	0.435431	0.273188
Mrpl15	chr1;chr1;chr1;chr1;chr1;chr1;chr1;chr1;chr1;chr1;chr1;chr1;chr1;chr1	4773200;4773200;4773200;4777525;4777525;4777525;4782568;4782568;4782568;4783951;4783951;4785573;4785573;4785573	4774516;4774516;4776801;4777648;4777648;4777648;4782733;4782733;4782733;4784105;4784105;4785726;4785726;4785726	-;-;-;-;-;-;-;-;-;-;-;-;-;-	4201	27395	mitochondrial ribosomal protein L15	3.02196	2.90707	2.93214	2.81045	3.14166	3.39946	3.44065	3.11101	2.80371	2.88351	3.0208	3.06311	2.70462	2.78511	3.0762	3.00366	2.94353	3.02821	3.21611	3.36844	2.7685	2.95699	2.09714	2.95206	3.03278	2.86262	2.78454	3.18831	2.90357	2.81674	3.0206	3.26409	3.46456	2.91362	2.76506	2.88114	2.83448	2.8907	2.78063	21.9675	20.5007	20.092
Lypla1	chr1;chr1;chr1;chr1;chr1;chr1;chr1;chr1;chr1	4807893;4808455;4828584;4830268;4832311;4837001;4839387;4840956;4844963	4807982;4808486;4828649;4830315;4832381;4837074;4839488;4841132;4846735	+;+;+;+;+;+;+;+;+	2433	18777	lysophospholipase 1	5.12045	5.05699	5.37431	5.1285	5.2385	5.12469	5.52773	5.24106	4.94723	5.15936	5.38355	5.27545	5.22315	5.13822	5.13011	5.39625	5.32944	5.23419	5.11252	5.40301	5.41836	5.28279	5.49509	5.28438	5.40005	5.16785	5.24577	5.21098	5.47241	5.32805	5.31598	5.16416	5.4953	5.29303	5.34251	5.14405	5.19548	5.23923	5.18078	94.1846	91.0967	109.342
Tcea1	chr1;chr1;chr1;chr1;chr1;chr1;chr1;chr1;chr1;chr1;chr1;chr1;chr1;chr1;chr1;chr1;chr1;chr1;chr1;chr1;chr1;chr1;chr1;chr1;chr1;chr1;chr1;chr1;chr1;chr1	4857694;4857694;4858328;4867470;4867470;4867470;4878027;4878027;4878027;4886744;4886744;4886744;4889457;4889457;4889460;4890740;4890740;4890740;4891915;4891915;4891915;4893417;4893417;4893417;4894934;4894934;4894934;4896356;4896356;4896356	4857976;4857976;4858503;4867532;4867532;4867532;4878132;4878132;4878132;4886831;4886831;4886831;4889602;4889602;4889602;4890796;4890796;4890796;4892069;4892069;4892069;4893563;4893563;4893563;4895005;4895005;4895005;4897909;4897909;4897909	+;+;+;+;+;+;+;+;+;+;+;+;+;+;+;+;+;+;+;+;+;+;+;+;+;+;+;+;+;+	2847	21399	transcription elongation factor A (SII) 1	5.55419	5.92619	5.66988	5.45304	5.6462	6.44245	7.20313	5.48661	5.4186	5.47714	5.66702	5.59641	5.69823	5.4907	5.97991	5.53038	5.40119	5.53686	6.52726	7.22375	5.563	5.52804	5.71865	5.59758	5.61332	5.49384	5.60468	5.96803	5.72476	5.50957	5.56534	6.55931	7.27515	5.47618	5.54869	5.55198	5.48208	5.54884	5.46163	127.254	166.472	134.229
Rgs20	chr1;chr1;chr1;chr1;chr1;chr1;chr1;chr1;chr1;chr1;chr1;chr1;chr1;chr1;chr1;chr1	4909576;4909576;4909576;4912314;4912314;4912314;4916897;4916897;4916897;4923847;4923847;4923847;5018576;5019311;5020738;5070010	4910662;4910662;4910662;4912548;4912548;4912548;4916980;4916980;4916980;4923989;4923989;4923989;5018734;5019539;5021037;5070285	-;-;-;-;-;-;-;-;-;-;-;-;-;-;-;-	2513	58175	regulator of G-protein signaling 20	0.962917	1.3588	0.681382	1.05344	0.96357	0.718111	1.56154	1.13349	0.591636	0.543165	0.22398	0.293692	1.534	0.968155	0.53247	1.03337	1.39792	0.577744	1.44588	1.11855	0.604095	0.678995	-0.145396	0.552692	0.584496	0.60873	0.790033	0.945557	0.906672	0.561874	1.46007	1.01659	0.857369	0.632352	0.801208	1.14704	0.899033	0.688746	0.676467	5.21201	6.95356	4.16232
Atp6v1h	chr1;chr1;chr1;chr1;chr1;chr1;chr1;chr1;chr1;chr1;chr1;chr1;chr1;chr1	5083173;5084417;5089009;5093363;5095615;5098029;5101070;5117390;5124277;5133084;5135812;5143750;5149948;5162105	5083278;5084563;5089111;5093452;5095728;5098133;5101123;5117487;5124469;5133262;5135937;5143851;5150061;5162549	+;+;+;+;+;+;+;+;+;+;+;+;+;+	1976	108664	ATPase, H+ transporting, lysosomal V1 subunit H	5.34614	5.41956	5.50071	5.41354	5.38072	5.34803	5.77433	5.3853	5.43275	5.41169	5.48481	5.44351	5.29035	5.35816	5.46713	5.34396	5.29949	5.47588	5.40866	5.79085	5.42513	5.32356	5.59023	5.54629	5.593	5.48739	5.43279	5.5254	5.55726	5.37004	5.40389	5.20377	5.87502	5.31278	5.49438	5.52716	5.37683	5.3835	5.45424	110.129	117.128	119.344
Oprk1	chr1;chr1;chr1;chr1;chr1;chr1;chr1;chr1	5588493;5588493;5589005;5589035;5598590;5598590;5602252;5602252	5588663;5588663;5589305;5589305;5598942;5598942;5606133;5606133	+;+;+;+;+;+;+;+	4707	18387	opioid receptor, kappa 1	-0.836052	-0.343154	-0.193965	-0.289521	-0.284574	-0.623954	-1.03437	0.0393391	0.353304	-0.0622328	-0.428558	-0.0993741	0.0500318	-1.45835	-1.44931	-0.220643	0.370921	-1.04815	-0.637085	-0.897519	-0.539693	-0.819661	0.404171	-0.453209	-0.643883	-0.805543	-1.20456	-1.34314	-0.414542	-0.623442	-0.277133	-0.807479	-1.40845	-0.325388	-0.496416	-0.722784	-0.29233	-0.272681	-0.710797	1.48066	2.12137	2.26974
Npbwr1	chr1	5913707	5917398	-	3692	226304	neuropeptides B/W receptor 1	-2.25372	-1.82615	-3.63174	-3.18584	-0.892247	-4.94384	-2.83809	-2.31745	-4.13206	-1.61268	-5.83696	-5.83696	-0.345377	-2.30175	-4.125	-4.53522	-0.295179	-1.81738	-0.0475516	-3.55592	-5.83696	-5.32234	-5.83696	-4.49431	-4.27604	-2.26988	-4.66167	-4.02121	-3.84348	-1.75653	-1.37278	-5.83696	-5.83696	-5.83696	-4.91353	-5.83696	-5.83696	-5.35343	-4.67871	0.520751	0.724441	0.166655
Rb1cc1	chr1;chr1;chr1;chr1;chr1;chr1;chr1;chr1;chr1;chr1;chr1;chr1;chr1;chr1;chr1;chr1;chr1;chr1;chr1;chr1;chr1;chr1;chr1;chr1	6214662;6227940;6229959;6233961;6234229;6238262;6239952;6244105;6244795;6245158;6245425;6245598;6247706;6248066;6248276;6260930;6262834;6263024;6264542;6265574;6268698;6270691;6272701;6274198	6214957;6228049;6230073;6234087;6234399;6238464;6240378;6244275;6244979;6245344;6245506;6245659;6247809;6248192;6250167;6261095;6262942;6263264;6264590;6265621;6268756;6270827;6272771;6276104	+;+;+;+;+;+;+;+;+;+;+;+;+;+;+;+;+;+;+;+;+;+;+;+	7046	12421	RB1-inducible coiled-coil 1	4.04764	4.10014	3.90862	3.99874	3.99671	4.48642	4.53202	4.0337	3.92603	4.01062	3.96262	4.07675	4.03865	3.94201	3.99435	3.83664	3.67289	4.04551	4.23049	4.60799	3.9119	3.97969	3.80869	3.96651	3.9198	4.03822	3.98966	3.93985	3.90582	3.92238	3.95768	4.24758	4.52055	3.92308	3.99216	4.09635	4.00926	4.04431	3.91101	44.7841	46.9434	39.5898
Fam150a	chr1;chr1;chr1;chr1;chr1	6359331;6388573;6389440;6391040;6394270	6359514;6388626;6389520;6391116;6394731	+;+;+;+;+	858	NA	NA	-1.194	-0.136078	-2.33021	-1.67193	-1.25027	-2.83848	-2.17446	-1.70348	-0.99822	-2.16324	-3.7316	-3.7316	1.31923	-2.18265	-3.32545	-3.7316	-0.0997869	-1.46718	0.103834	-3.7316	-3.7316	-3.7316	-3.7316	-2.90942	-2.61375	-0.339889	-2.31053	-3.7316	-3.7316	-2.44057	-0.00524565	-3.7316	-3.7316	-3.7316	-3.7316	-3.7316	-3.7316	-2.88657	-3.7316	0.980352	2.28601	0.325963
St18	chr1;chr1;chr1;chr1;chr1;chr1;chr1;chr1;chr1;chr1;chr1;chr1;chr1;chr1;chr1;chr1;chr1;chr1;chr1;chr1;chr1;chr1;chr1;chr1;chr1;chr1;chr1;chr1;chr1;chr1;chr1;chr1;chr1;chr1;chr1;chr1;chr1;chr1;chr1;chr1;chr1;chr1;chr1;chr1;chr1;chr1;chr1;chr1;chr1;chr1;chr1;chr1;chr1;chr1;chr1;chr1;chr1;chr1;chr1;chr1;chr1;chr1;chr1;chr1;chr1;chr1;chr1;chr1;chr1;chr1;chr1;chr1;chr1;chr1;chr1;chr1;chr1;chr1;chr1;chr1…	6487231;6487231;6487618;6487618;6730051;6730051;6730051;6737580;6737580;6752296;6752296;6752994;6752994;6752994;6752994;6752994;6768898;6768898;6768898;6768898;6768898;6770944;6770944;6770944;6770944;6770944;6795386;6795386;6795386;6795386;6795386;6802320;6802320;6802320;6802320;6802320;6807543;6807543;6807543;6807543;6807543;6809277;6809277;6809277;6809277;6809277;6810574;6810574;6810574;6810574…	6487405;6487405;6487741;6487741;6730240;6730240;6730240;6737657;6737657;6752368;6752368;6753036;6753036;6753036;6753036;6753036;6768952;6768952;6768952;6768952;6768952;6770974;6770974;6770974;6770974;6770974;6795576;6795576;6795576;6795576;6795576;6803105;6803105;6803105;6803105;6803105;6807677;6807677;6807677;6807677;6807677;6809367;6809367;6809367;6809367;6809367;6810678;6810678;6810678;6810678…	+;+;+;+;+;+;+;+;+;+;+;+;+;+;+;+;+;+;+;+;+;+;+;+;+;+;+;+;+;+;+;+;+;+;+;+;+;+;+;+;+;+;+;+;+;+;+;+;+;+;+;+;+;+;+;+;+;+;+;+;+;+;+;+;+;+;+;+;+;+;+;+;+;+;+;+;+;+;+;+;+;+;+;+;+;+;+;+;+;+;+;+;+;+;+;+;+;+;+;+;+;+;+;+;+;+;+;+;+;+;+;+;+;+;+;+	6161	240690	suppression of tumorigenicity 18	6.20128	5.59913	5.15338	5.62983	5.81636	5.53531	4.9068	5.51375	5.63402	5.67282	5.55872	5.56263	5.48483	6.1176	5.56346	5.08723	5.27499	5.59957	5.22534	4.75833	5.36412	5.46813	5.58687	5.38854	5.30626	5.56169	5.95198	5.3094	5.11179	5.42567	5.45456	5.16454	4.79449	5.38886	5.44446	5.55509	5.35593	5.43226	5.51878	199.349	132.726	93.849
Pcmtd1	chr1;chr1;chr1;chr1;chr1;chr1	7088920;7120194;7147637;7160892;7163248;7169515	7089216;7120615;7147739;7161063;7163371;7173628	+;+;+;+;+;+	5232	319263	protein-L-isoaspartate (D-aspartate) O-methyltransferase domain containing 1	4.62714	4.46194	4.68123	4.55685	4.57801	4.38881	4.53479	4.67372	4.58747	4.58179	4.76108	4.70235	4.45852	4.47919	4.4964	4.74782	4.47015	4.49432	4.31699	4.38648	4.57313	4.573	4.42402	4.52841	4.52006	4.5571	4.62386	4.53465	4.69134	4.55807	4.32082	4.4588	4.44947	4.61678	4.66448	4.69716	4.51582	4.72393	4.56344	66.9258	60.3225	67.642
Sntg1	chr1;chr1;chr1;chr1;chr1;chr1;chr1;chr1;chr1;chr1;chr1;chr1;chr1;chr1;chr1;chr1;chr1;chr1;chr1;chr1;chr1;chr1;chr1;chr1;chr1;chr1;chr1;chr1;chr1;chr1;chr1;chr1;chr1;chr1;chr1;chr1;chr1;chr1;chr1;chr1;chr1;chr1;chr1;chr1;chr1;chr1;chr1;chr1;chr1;chr1;chr1;chr1;chr1;chr1;chr1;chr1;chr1;chr1;chr1;chr1;chr1;chr1;chr1;chr1;chr1;chr1;chr1;chr1;chr1;chr1;chr1;chr1;chr1;chr1;chr1;chr1;chr1;chr1;chr1;chr1	8359739;8359739;8359739;8359739;8414203;8414203;8414203;8414203;8445027;8445027;8445027;8445027;8447980;8447980;8447980;8447980;8463394;8463394;8463394;8463394;8465437;8465437;8465437;8465437;8554725;8554725;8554725;8554725;8583205;8583205;8583205;8583205;8595412;8595412;8595412;8607070;8607070;8607070;8624779;8624779;8624779;8624779;8677807;8677807;8677807;8677807;8677937;8677937;8677937;8677937…	8363633;8363633;8363633;8363633;8414313;8414313;8414313;8414313;8445119;8445119;8445119;8445119;8448132;8448132;8448132;8448132;8463465;8463465;8463465;8463465;8465553;8465553;8465553;8465553;8554763;8554763;8554763;8554763;8583334;8583334;8583334;8583334;8595542;8595542;8595542;8607152;8607152;8607152;8624881;8624881;8624881;8624881;8677848;8677848;8677848;8677848;8677977;8677980;8677980;8677980…	-;-;-;-;-;-;-;-;-;-;-;-;-;-;-;-;-;-;-;-;-;-;-;-;-;-;-;-;-;-;-;-;-;-;-;-;-;-;-;-;-;-;-;-;-;-;-;-;-;-;-;-;-;-;-;-;-;-;-;-;-;-;-;-;-;-;-;-;-;-;-;-;-;-;-;-;-;-;-;-	7262	71096	syntrophin, gamma 1	3.10555	2.72606	2.67037	2.96732	3.0423	3.05642	2.66758	3.04842	2.89069	3.1494	2.93151	2.99086	3.09196	3.24064	2.9725	2.81062	2.99795	3.10047	3.17911	2.64958	3.24111	3.21945	2.91008	3.21877	2.99167	3.23383	3.08368	2.92332	2.73753	2.98154	2.86556	3.32417	2.40051	3.23104	3.06804	3.08479	3.06406	3.03808	2.99732	23.298	18.0961	16.7683
Rrs1	chr1	9545408	9547455	+	2048	59014	ribosome biogenesis regulator 1	2.69698	3.07999	2.86795	2.70657	2.86479	3.17101	3.1222	2.55979	2.66033	2.66786	2.60888	2.71696	2.4243	2.74702	2.88841	2.53802	2.82559	2.95138	3.27217	3.66942	2.54653	2.90558	2.29645	2.88429	2.79607	2.75908	2.98718	3.25255	2.64663	2.72316	3.13394	3.14502	3.35995	2.74422	2.64445	3.37515	2.70096	2.81007	2.74434	17.4847	23.0722	19.1731
Adhfe1	chr1;chr1;chr1;chr1;chr1;chr1;chr1;chr1;chr1;chr1;chr1;chr1;chr1;chr1;chr1;chr1;chr1;chr1;chr1;chr1;chr1;chr1;chr1;chr1;chr1;chr1;chr1	9548046;9548046;9549907;9549907;9551717;9552923;9552923;9553318;9553318;9553623;9553623;9555538;9555538;9557000;9557000;9558133;9558133;9560109;9560109;9563509;9563509;9563797;9563797;9566781;9566781;9576191;9576191	9548151;9548151;9549944;9549944;9551757;9552976;9552976;9553472;9553472;9553819;9553819;9555615;9555615;9557105;9557105;9558285;9558285;9560207;9560207;9563587;9563587;9563893;9563893;9566938;9566938;9577968;9577968	+;+;+;+;+;+;+;+;+;+;+;+;+;+;+;+;+;+;+;+;+;+;+;+;+;+;+	3139	76187	alcohol dehydrogenase, iron containing, 1	0.237641	0.0231356	-0.175788	-0.0661527	0.406437	-0.68904	-0.652505	0.460757	-0.00410311	0.815401	-0.385831	-0.0734996	1.73466	-0.0122575	-0.667935	-0.465799	0.637318	-1.27926	0.248171	-1.19235	0.293154	0.0493479	-5.60286	-0.057485	-0.460155	0.502018	-0.60105	-0.779892	-0.539836	-0.244093	0.323586	-0.150709	-0.743255	0.125154	-0.605868	-0.0123401	0.064226	-0.117533	-0.280612	3.13902	2.72661	2.28089
2610203C22Rik	chr1;chr1;chr1;chr1;chr1	9560833;9563823;9619550;9620955;9631061	9561778;9563871;9619639;9621082;9631092	-;-;-;-;-	1245	72481	RIKEN cDNA 2610203C22 gene	-1.7311	-0.557624	-3.54045	-2.20903	-2.54971	-4.2687	-2.09978	-4.2687	-4.2687	-4.2687	-4.2687	-4.2687	0.62678	-2.49996	-3.28652	-4.2687	-0.314117	-2.55378	-0.207887	-4.2687	-4.2687	-2.61653	-4.2687	-2.92605	-2.91237	-2.66711	-3.76336	-4.2687	-4.2687	-4.2687	-2.13159	-0.908522	-3.42902	-4.2687	-3.03916	-4.2687	-3.14041	-3.78518	-2.86681	0.675616	1.71864	0.089856
3110035E14Rik	chr1;chr1;chr1;chr1;chr1;chr1	9601267;9606974;9613312;9619836;9622593;9624713	9601650;9607029;9613474;9619897;9622684;9627142	+;+;+;+;+;+	3187	NA	NA	-3.26872	-1.36591	-4.05435	-1.4628	-0.955235	-4.18413	-5.62475	-5.62475	-5.62475	-3.7684	-5.62475	-5.62475	1.31568	-4.65168	-5.2186	-5.62475	-0.668496	-3.60907	-1.78932	-5.05669	-5.62475	-5.62475	-5.62475	-4.51899	-5.62475	-2.05768	-4.74589	-5.62475	-4.30804	-2.67003	-0.953952	-1.76215	-5.14467	-5.62475	-5.62475	-5.62475	-5.62475	-4.49089	-5.62475	0.226225	1.00708	0.105307
Mybl1	chr1;chr1;chr1;chr1;chr1;chr1;chr1;chr1;chr1;chr1;chr1;chr1;chr1;chr1;chr1;chr1;chr1;chr1;chr1;chr1;chr1;chr1;chr1;chr1;chr1;chr1;chr1;chr1;chr1;chr1;chr1	9667411;9667411;9671579;9672212;9672212;9672540;9672540;9673101;9673101;9673745;9673745;9675967;9675967;9678272;9678272;9681785;9681785;9683097;9683097;9685636;9685636;9687561;9687561;9690081;9690081;9692718;9692718;9693287;9693287;9699935;9699935	9670012;9670012;9671758;9672316;9672316;9672656;9672656;9673215;9673215;9673887;9673887;9676335;9676335;9678505;9678505;9681889;9681889;9683168;9683168;9685810;9685810;9687781;9687781;9690173;9690173;9692789;9692789;9693392;9693392;9700209;9700209	-;-;-;-;-;-;-;-;-;-;-;-;-;-;-;-;-;-;-;-;-;-;-;-;-;-;-;-;-;-;-	4984	17864	myeloblastosis oncogene-like 1	4.25207	3.92156	3.83239	4.21744	4.35467	4.63012	4.0292	4.23245	4.3902	4.33241	4.2376	4.26379	4.33684	4.09051	3.81282	3.70968	3.91813	4.03755	4.29234	3.93096	4.05308	4.12321	3.65995	4.13231	3.97541	4.16403	4.06845	3.89109	3.96448	4.14795	4.2497	4.33377	3.94523	4.29985	4.24081	4.25181	4.21286	4.2484	4.12128	51.595	41.4647	37.5409
Vcpip1	chr1;chr1;chr1	9718622;9736966;9745450	9725350;9737052;9748382	-;-;-	9749	70675	valosin containing protein (p97)/p47 complex interacting protein 1	3.88128	4.05853	3.68575	3.80912	3.93005	4.20994	4.18165	3.83146	3.77963	4.03281	3.81453	4.00203	3.72007	3.77293	3.92213	3.60068	3.69737	3.9366	4.12738	4.24034	3.86741	3.91207	3.91368	3.86851	3.79811	3.68464	3.89692	3.84332	3.88985	3.85596	3.81929	4.05482	4.14525	3.8924	3.93518	4.01091	3.92877	3.88699	3.7774	39.9106	45.6152	33.9261
1700034P13Rik	chr1;chr1;chr1;chr1	9747648;9752449;9770672;9770960	9748604;9752564;9770795;9771256	+;+;+;+	1494	73331	RIKEN cDNA 1700034P13 gene	-1.12405	0.123182	-1.88718	-0.874171	-0.806611	-0.695161	-2.13285	-2.12295	-0.978957	-2.04977	-4.53173	-1.97223	-1.28991	-1.87716	-2.68326	-3.54854	0.687836	-1.08653	0.252265	-1.98939	-1.26898	-3.09108	-4.53173	-1.85896	-2.63234	-0.667285	-1.23767	-1.66363	-2.07942	-1.87506	-0.20741	-0.00177481	-2.95927	-1.55418	-2.33435	-4.53173	-1.73889	-2.46643	-3.66681	1.12603	2.8644	0.59904
Sgk3	chr1;chr1;chr1;chr1;chr1;chr1;chr1;chr1;chr1;chr1;chr1;chr1;chr1;chr1;chr1;chr1;chr1;chr1;chr1;chr1;chr1;chr1;chr1;chr1;chr1;chr1;chr1;chr1;chr1;chr1;chr1;chr1;chr1;chr1;chr1;chr1;chr1;chr1;chr1;chr1;chr1;chr1;chr1;chr1;chr1;chr1;chr1;chr1;chr1;chr1;chr1;chr1	9798130;9798130;9827013;9848281;9865131;9865131;9865131;9868383;9868383;9868383;9871630;9871630;9871630;9872258;9872258;9872258;9877166;9877166;9877166;9879026;9879026;9879026;9880332;9880332;9880332;9881578;9881578;9881578;9881760;9881760;9881760;9884407;9884407;9884407;9884625;9884625;9884625;9885667;9885667;9885667;9886047;9886047;9886047;9888870;9888870;9888870;9891361;9891361;9891361;9898720…	9798246;9798246;9827119;9848385;9865348;9865348;9865348;9868466;9868466;9868466;9871702;9871702;9871702;9872333;9872333;9872333;9877253;9877253;9877253;9879075;9879075;9879075;9880389;9880389;9880389;9881661;9881661;9881661;9881891;9881891;9881891;9884519;9884519;9884519;9884661;9884661;9884661;9885753;9885753;9885753;9886142;9886142;9886142;9889025;9889025;9889025;9891450;9891450;9891450;9902568…	+;+;+;+;+;+;+;+;+;+;+;+;+;+;+;+;+;+;+;+;+;+;+;+;+;+;+;+;+;+;+;+;+;+;+;+;+;+;+;+;+;+;+;+;+;+;+;+;+;+;+;+	5620	170755	serum/glucocorticoid regulated kinase 3	2.34636	2.32992	2.37633	2.39727	2.24085	2.03211	2.15818	2.26589	2.4298	2.44584	2.75632	2.7557	2.30195	2.326	2.03418	2.41188	2.59366	2.51213	2.20674	2.09817	2.46142	2.42913	1.84144	2.55081	2.61083	2.48357	2.26838	2.10548	2.47264	2.29792	2.40186	1.89663	2.21127	2.5201	2.51738	2.21848	2.41095	2.47799	2.49123	13.7482	13.738	13.6653
Mcmdc2	chr1;chr1;chr1;chr1;chr1;chr1;chr1;chr1;chr1;chr1;chr1;chr1;chr1;chr1;chr1	9908638;9911675;9911910;9912114;9915474;9916316;9916550;9919020;9920435;9924057;9930781;9932002;9933923;9936996;9940378	9908690;9911812;9912040;9912173;9915669;9916438;9916654;9919145;9920672;9924262;9930947;9932181;9934065;9937105;9940954	+;+;+;+;+;+;+;+;+;+;+;+;+;+;+	2553	240697	minichromosome maintenance domain containing 2	-1.99356	-1.83484	-1.86521	-1.2765	-1.21352	-2.68577	-1.59935	-1.70978	-0.0890357	-1.35849	-3.58631	-2.09001	-0.0483576	-2.44485	-1.96786	-4.32156	-0.670837	-1.09519	-0.0412669	-3.34305	-3.20866	-2.04589	-0.493081	-2.12447	-3.13139	-0.935317	-2.07374	-2.92604	-2.04575	-2.10314	-0.453243	-5.30475	-1.86238	-2.25055	-2.35528	-2.32195	-1.91409	-2.20631	-2.73734	0.611877	0.69843	0.657289
Snhg6	chr1;chr1;chr1;chr1	9942025;9942323;9942610;9944020	9942155;9942391;9942717;9944118	-;-;-;-	407	73824	small nucleolar RNA host gene 6	4.00604	4.68671	4.35971	3.99999	4.07817	4.72689	4.89508	3.55914	4.1189	4.06107	3.71159	3.71433	3.67568	4.30722	4.44829	4.21771	3.48211	4.37068	4.54428	5.05484	4.05855	4.01892	3.71758	4.09606	3.6269	3.99832	3.70112	4.22429	4.10391	3.83994	4.49114	4.70428	4.95064	3.90295	4.17122	3.68392	3.83538	3.90151	4.09053	43.1052	70.0969	53.7364
Snord87	chr1	9942470	9942543	-	74	266793	small nucleolar RNA, C/D box 87	3.01155	2.62101	3.75292	3.12261	4.01887	3.06258	4.012	3.32329	4.0999	3.81009	3.93255	2.36328	-0.196223	3.5084	3.61175	3.7721	2.4314	3.52349	2.01183	3.61406	2.72044	2.69698	-0.196223	3.49366	2.49556	2.63247	2.75077	3.21814	3.3194	1.76505	1.4075	4.14365	3.80408	3.72814	1.85277	4.12492	3.44354	3.9185	2.03508	19.4859	14.4575	33.2588
Tcf24	chr1;chr1	9960163;9967099	9963521;9967485	-;-	3746	100039596	transcription factor 24	2.96259	2.57985	3.40487	2.98415	2.97853	2.72928	3.36561	2.93361	2.94008	3.09159	3.02751	3.27181	2.47514	3.05218	2.77757	3.42235	3.22094	2.87027	2.76129	3.35533	3.27528	3.15026	2.42367	3.16721	3.15306	3.0383	3.05284	2.80874	3.44431	3.02992	3.04354	3.04505	3.23552	3.18742	3.16982	2.97551	2.9625	3.13035	3.1404	21.0751	16.3268	27.893
Ppp1r42	chr1;chr1;chr1;chr1;chr1;chr1;chr1;chr1;chr1;chr1;chr1;chr1;chr1;chr1;chr1;chr1	9968622;9968622;9976587;9978816;9985592;9985592;9995146;9995146;9999401;9999401;9999971;9999971;10003235;10003235;10009072;10009072	9968931;9968931;9976746;9978947;9985709;9985709;9995262;9995277;9999539;9999539;10000137;10000137;10003453;10003453;10009136;10009136	-;-;-;-;-;-;-;-;-;-;-;-;-;-;-;-	1442	69312	protein phosphatase 1, regulatory subunit 42	-0.410934	-1.14833	-2.38196	-0.652422	-0.841357	-0.828477	-1.70914	0.164053	0.00933566	-1.04388	-1.88613	-1.20853	-4.48063	-0.886706	-1.39683	-1.70221	0.995512	-1.1399	1.06965	-0.528661	-1.28076	-1.5065	0.70789	-2.59768	-1.62438	-0.260705	-1.06817	-1.06627	-1.01281	-0.0382937	0.880644	-0.618023	-2.42452	-0.438674	-1.29959	-0.0399742	-1.68778	-1.08068	-0.658934	1.91661	1.11289	0.387901
Cops5	chr1;chr1;chr1;chr1;chr1;chr1;chr1;chr1;chr1;chr1;chr1;chr1;chr1;chr1;chr1;chr1;chr1;chr1;chr1;chr1;chr1;chr1;chr1;chr1	10024600;10024600;10024600;10027103;10027103;10027103;10030599;10030599;10030599;10032339;10032339;10032339;10033258;10033258;10033258;10034008;10034008;10034008;10034929;10034929;10034929;10037662;10037670;10037919	10025063;10025063;10025063;10027251;10027251;10027251;10030710;10030710;10030710;10032424;10032424;10032424;10033323;10033323;10033323;10034136;10034136;10034136;10035163;10035163;10035163;10038159;10038159;10038159	-;-;-;-;-;-;-;-;-;-;-;-;-;-;-;-;-;-;-;-;-;-;-;-	1739	26754	COP9 signalosome subunit 5	5.22289	5.16307	5.23528	5.14111	5.08766	5.18127	5.3166	5.21816	5.07908	5.15449	5.14422	5.18585	5.44792	5.19558	5.28035	5.38533	5.36896	5.38768	5.26496	5.42254	5.31924	5.24872	4.92064	5.3405	5.39265	5.33788	5.14388	5.25492	5.33556	5.25604	5.19856	5.44796	5.45611	5.21718	5.25932	5.19399	5.16211	5.22921	5.25763	101.092	98.0239	99.2619
Cspp1	chr1;chr1;chr1;chr1;chr1;chr1;chr1;chr1;chr1;chr1;chr1;chr1;chr1;chr1;chr1;chr1;chr1;chr1;chr1;chr1;chr1;chr1;chr1;chr1;chr1;chr1;chr1;chr1;chr1;chr1	10038218;10045076;10047424;10058720;10064333;10065323;10066426;10074860;10077172;10082253;10083501;10085747;10088051;10088882;10090188;10095866;10104212;10108369;10112393;10112876;10113603;10116018;10116614;10126340;10127423;10129986;10132454;10133164;10134092;10135934	10038344;10045184;10047526;10058823;10064413;10065421;10066820;10074946;10077242;10082346;10083558;10085952;10088184;10088960;10090317;10096013;10104364;10108481;10112542;10113022;10113707;10116084;10116731;10126479;10127563;10130032;10132517;10133273;10134230;10136768	+;+;+;+;+;+;+;+;+;+;+;+;+;+;+;+;+;+;+;+;+;+;+;+;+;+;+;+;+;+	4354	211660	centrosome and spindle pole associated protein 1	3.82088	4.21854	3.64695	3.92217	3.98109	4.01132	3.55246	4.25109	3.99535	4.0755	4.04944	3.98291	4.14036	3.69417	3.45725	3.45739	3.49768	3.84644	3.65336	3.56823	3.58331	3.87486	3.80642	3.77361	3.24076	3.74382	3.47938	3.39181	3.23496	3.58497	3.50579	3.67949	3.32209	3.8637	3.69784	4.11347	3.99431	3.74021	3.60852	38.2513	50.9455	33.0036
Arfgef1	chr1;chr1;chr1;chr1;chr1;chr1;chr1;chr1;chr1;chr1;chr1;chr1;chr1;chr1;chr1;chr1;chr1;chr1;chr1;chr1;chr1;chr1;chr1;chr1;chr1;chr1;chr1;chr1;chr1;chr1;chr1;chr1;chr1;chr1;chr1;chr1;chr1;chr1	10137507;10140467;10141559;10142576;10144718;10147403;10151801;10153386;10153607;10154281;10156914;10157900;10159568;10159877;10160701;10160963;10163697;10172834;10173194;10174067;10179826;10180870;10183663;10183976;10184386;10188757;10189227;10189439;10194257;10198843;10199729;10204808;10209425;10213044;10214125;10215837;10216529;10232371	10138996;10140584;10141697;10142744;10144857;10147535;10151873;10153524;10153742;10154410;10157044;10158060;10159740;10160028;10160870;10161003;10163787;10172984;10173352;10174195;10179977;10181041;10183747;10184181;10184497;10188958;10189335;10189678;10194491;10198976;10199904;10204909;10209701;10213223;10214271;10215993;10216559;10232670	-;-;-;-;-;-;-;-;-;-;-;-;-;-;-;-;-;-;-;-;-;-;-;-;-;-;-;-;-;-;-;-;-;-;-;-;-;-	7042	211673	ADP-ribosylation factor guanine nucleotide-exchange factor 1(brefeldin A-inhibited)	5.54766	5.72276	5.55276	5.40207	5.4487	5.90541	5.88454	5.41807	5.3795	5.5287	5.45525	5.49485	5.22415	5.40096	5.45878	5.4713	5.19949	5.33347	5.70262	5.90916	5.43445	5.42986	5.27634	5.43535	5.32793	5.36844	5.5073	5.40661	5.49342	5.3158	5.30538	5.71248	5.86279	5.38196	5.38012	5.32439	5.41891	5.42905	5.44124	126.716	144.607	123.793
Cpa6	chr1;chr1;chr1;chr1;chr1;chr1;chr1;chr1;chr1;chr1;chr1;chr1;chr1;chr1;chr1;chr1;chr1;chr1;chr1;chr1;chr1	10324719;10324719;10329473;10329473;10337267;10337267;10408269;10408269;10409257;10409257;10477025;10477025;10481014;10481014;10483949;10483949;10488825;10595620;10595620;10719612;10719612	10325311;10325311;10329557;10329557;10337469;10337469;10408359;10408359;10409367;10409367;10477129;10477129;10481115;10481115;10484063;10484063;10488949;10595695;10595695;10719945;10719945	-;-;-;-;-;-;-;-;-;-;-;-;-;-;-;-;-;-;-;-;-	1940	329093	carboxypeptidase A6	-2.55257	-2.09138	-4.49902	-2.2575	-1.45809	-4.90861	-4.90861	-2.49983	-2.97313	-1.87167	-4.90861	-4.90861	1.08242	-2.4935	-4.90861	-2.47679	-0.400421	-3.19369	-0.956089	-4.90861	-2.68059	-4.394	-4.90861	-4.08643	-3.00922	-4.90861	-4.40327	-4.90861	-4.90861	-3.93431	-0.444431	-0.787726	-4.06893	-4.90861	-3.21193	-4.90861	-4.06812	-3.32809	-3.75037	0.371639	0.551471	0.0288326
Mir467e	chr1;chr1;chr1;chr1	10708387;10714388;10865838;10865864	10708415;10714396;10865843;10865874	-;-;-;-	55	100124448	microRNA 467e	0.231871	0.231871	0.231871	0.231871	1.95086	0.231871	0.231871	0.231871	0.231871	0.231871	0.231871	0.231871	0.231871	0.231871	0.231871	0.231871	0.231871	1.94679	0.231871	0.231871	0.231871	0.231871	0.231871	0.231871	0.231871	0.231871	0.231871	0.231871	0.231871	0.231871	2.75752	0.231871	0.231871	0.231871	0.231871	0.231871	0.231871	0.231871	0.231871	0	0	0
Prex2	chr1;chr1;chr1;chr1;chr1;chr1;chr1;chr1;chr1;chr1;chr1;chr1;chr1;chr1;chr1;chr1;chr1;chr1;chr1;chr1;chr1;chr1;chr1;chr1;chr1;chr1;chr1;chr1;chr1;chr1;chr1;chr1;chr1;chr1;chr1;chr1;chr1;chr1;chr1;chr1;chr1;chr1;chr1;chr1;chr1;chr1	10993465;11061326;11065794;11068011;11080023;11089717;11098463;11101064;11107603;11110282;11112743;11123121;11123814;11132338;11136765;11139956;11140236;11142649;11149810;11153543;11156241;11160096;11162240;11169853;11170584;11181855;11184446;11185130;11185887;11186637;11193513;11199835;11204066;11208512;11231682;11263963;11265679;11265679;11265969;11265969;11285057;11285057;11289253;11289253;112…	10993909;11061397;11065916;11068115;11080124;11089878;11098596;11101167;11107752;11110426;11112843;11123224;11123863;11132413;11136837;11140098;11140328;11142797;11149895;11153679;11156358;11160280;11162401;11170075;11170791;11182034;11184540;11185212;11185977;11186765;11193554;11200052;11204168;11208655;11231796;11264095;11265745;11265745;11266159;11266159;11285159;11285159;11289320;11289320;113…	+;+;+;+;+;+;+;+;+;+;+;+;+;+;+;+;+;+;+;+;+;+;+;+;+;+;+;+;+;+;+;+;+;+;+;+;+;+;+;+;+;+;+;+;+;+	11187	109294	phosphatidylinositol-3,4,5-trisphosphate-dependent Rac exchange factor 2	-2.10947	-1.99879	-4.45544	-3.11341	-1.60916	-3.51567	-3.22808	-3.84134	-1.87159	-2.67029	-3.13	-4.16421	-0.664331	-2.7881	-3.73248	-4.07455	-0.771068	-1.46741	-1.01882	-2.55515	-3.53705	-3.88599	-7.43631	-3.70411	-4.83436	-2.65746	-3.86269	-5.31179	-5.58462	-2.57952	-0.759868	-1.44214	-3.33299	-4.05016	-4.57309	-7.43631	-4.04565	-3.98294	-4.77227	0.612255	0.669436	0.105001
A830018L16Rik	chr1;chr1;chr1;chr1;chr1;chr1;chr1;chr1;chr1;chr1;chr1;chr1;chr1;chr1;chr1;chr1;chr1;chr1;chr1;chr1;chr1;chr1;chr1;chr1;chr1;chr1;chr1;chr1;chr1;chr1;chr1;chr1;chr1;chr1;chr1;chr1;chr1;chr1;chr1;chr1;chr1;chr1;chr1	11414105;11414105;11414105;11414105;11511918;11511918;11511918;11511918;11518578;11518578;11518578;11518578;11545154;11545154;11545154;11545154;11562963;11562963;11562963;11562963;11588374;11588374;11588374;11588374;11596151;11596151;11596151;11596151;11596965;11747965;11747965;11798481;11798481;11829815;11829815;11933544;11933544;11950963;11950963;11972046;11972046;11974923;11974923	11414637;11414637;11414637;11414637;11512065;11512065;11512065;11512065;11518709;11518709;11518709;11518709;11545282;11545282;11545282;11545282;11562991;11562991;11562991;11562991;11588546;11588546;11588546;11588546;11596317;11596317;11596317;11601821;11601821;11748091;11748100;11798566;11798566;11829891;11829891;11933591;11933591;11951056;11951056;11972102;11972102;11975902;11975902	+;+;+;+;+;+;+;+;+;+;+;+;+;+;+;+;+;+;+;+;+;+;+;+;+;+;+;+;+;+;+;+;+;+;+;+;+;+;+;+;+;+;+	8293	320492	RIKEN cDNA A830018L16 gene	1.19947	1.2262	1.67184	1.18282	1.2486	1.43739	1.88148	1.31173	1.20745	1.03856	1.71369	1.22787	0.940042	0.969308	0.85264	1.52978	1.50997	1.28898	1.61032	1.69425	1.14073	1.07097	1.19089	1.16294	1.08771	1.3042	1.15025	0.716896	1.65354	1.33616	1.34995	1.64037	1.72836	1.28764	1.31836	0.826664	1.17539	0.965038	1.0787	6.2016	6.38584	8.38389
Mir6341	chr1	12425986	12426106	+	121	102465961	microRNA 6341	-0.151512	-0.905633	-0.905633	-0.905633	-0.905633	-0.905633	-0.905633	-0.905633	-0.905633	-0.905633	-0.905633	-0.905633	-0.905633	-0.905633	-0.905633	-0.905633	-0.905633	-0.905633	-0.905633	-0.905633	-0.905633	-0.905633	-0.905633	-0.905633	-0.905633	-0.905633	-0.905633	-0.905633	-0.905633	-0.337753	-0.905633	-0.905633	-0.905633	-0.905633	-0.905633	-0.905633	-0.905633	-0.905633	-0.905633	0.993084	0	0
Gm17644	chr1;chr1;chr1	12667563;12671316;12671461	12669092;12671355;12673090	+;+;+	3200	329096	predicted gene, 17644	-2.1325	-1.09604	-4.64153	-2.75528	-1.60556	-3.9785	-3.89457	-4.93842	-2.47517	-2.59369	-5.63063	-5.63063	-4.20196	-3.6712	-5.63063	-5.63063	-1.58272	-3.3662	-1.28655	-5.63063	-5.63063	-5.63063	-5.63063	-5.63063	-5.63063	-3.73803	-5.63063	-4.45417	-5.63063	-2.58883	-1.40769	-5.63063	-5.63063	-5.63063	-5.63063	-5.63063	-5.63063	-5.1471	-5.63063	0.563265	1.22588	0.0524394
Sulf1	chr1;chr1;chr1;chr1;chr1;chr1;chr1;chr1;chr1;chr1;chr1;chr1;chr1;chr1;chr1;chr1;chr1;chr1;chr1;chr1;chr1;chr1;chr1;chr1;chr1;chr1;chr1;chr1;chr1;chr1;chr1;chr1;chr1;chr1;chr1;chr1;chr1;chr1;chr1;chr1;chr1;chr1;chr1;chr1;chr1;chr1;chr1;chr1;chr1;chr1;chr1;chr1;chr1;chr1;chr1;chr1;chr1;chr1;chr1;chr1;chr1;chr1;chr1;chr1;chr1	12692430;12692430;12718545;12728594;12728594;12786079;12786079;12786079;12786468;12786468;12786468;12796766;12796766;12796766;12805180;12805180;12805180;12807854;12807854;12807854;12817338;12817338;12817338;12818378;12818378;12818378;12820401;12820401;12820401;12820795;12820795;12820795;12821970;12821970;12821970;12836113;12836113;12836113;12838359;12838359;12838359;12839829;12839829;12839829;128…	12692684;12692684;12718783;12728688;12728688;12786151;12786151;12786151;12786698;12786698;12786698;12797005;12797005;12797005;12805331;12805331;12805331;12808023;12808023;12808023;12817488;12817488;12817488;12818553;12818553;12818553;12820529;12820529;12820529;12820851;12820851;12820851;12822099;12822099;12822099;12836329;12836329;12836329;12838611;12838611;12838611;12839925;12839925;12839925;128…	+;+;+;+;+;+;+;+;+;+;+;+;+;+;+;+;+;+;+;+;+;+;+;+;+;+;+;+;+;+;+;+;+;+;+;+;+;+;+;+;+;+;+;+;+;+;+;+;+;+;+;+;+;+;+;+;+;+;+;+;+;+;+;+;+	4864	240725	sulfatase 1	-1.80187	-1.70012	-2.41375	-2.35382	-0.369234	-4.58257	-2.44582	-2.09513	-1.70891	-1.43435	-1.9968	-4.90921	-0.449582	-2.89148	-3.76166	-4.45141	0.101101	-1.48669	-0.2959	-1.37736	-5.07875	-3.61568	-6.2347	-3.11687	-3.23083	-1.22571	-3.64169	-3.63994	-3.35957	-2.23897	0.0597856	-0.930893	-2.50791	-3.8293	-5.31127	-6.2347	-3.21394	-4.31361	-5.36978	0.741138	0.806497	0.459995
Slco5a1	chr1;chr1;chr1;chr1;chr1;chr1;chr1;chr1;chr1	12866550;12876310;12879138;12881293;12894427;12921038;12938989;12943980;12989580	12872328;12876374;12879379;12881452;12894625;12921202;12939200;12944112;12991135	-;-;-;-;-;-;-;-;-	8511	240726	solute carrier organic anion transporter family, member 5A1	1.43374	1.65611	1.24463	0.882296	1.06689	1.12454	1.09922	0.712315	0.963467	1.24156	0.580852	0.976645	2.20303	1.39175	1.47694	1.29509	1.09643	1.03283	0.962894	0.749399	0.853319	0.943685	1.39004	0.854975	0.75114	0.903733	1.45021	1.59462	1.25835	0.79217	1.2197	1.54258	0.729931	1.28731	0.943379	1.54397	1.18059	1.16189	1.10744	7.2993	8.61063	6.23037
Prdm14	chr1;chr1;chr1;chr1;chr1;chr1;chr1;chr1	13113428;13115780;13118763;13122361;13124363;13124619;13125166;13127110	13114487;13115881;13118965;13122631;13124520;13124672;13125856;13127163	-;-;-;-;-;-;-;-	2593	383491	PR domain containing 14	-1.58745	0.238687	-2.68263	-1.55364	-0.182276	-4.13449	-3.77004	-3.29905	-3.19293	-1.44358	-5.32718	-4.23657	1.22832	-3.04857	-3.4787	-5.32718	0.872904	-3.99269	-0.36505	-5.32718	-3.37632	-4.43403	-5.32718	-4.85829	-3.97085	-0.911165	-3.07163	-3.90479	-4.24431	-1.91482	0.464135	-0.937383	-3.57487	-5.32718	-4.40375	-5.32718	-5.32718	-4.84365	-3.92529	0.834145	3.16322	0.345147
Ncoa2	chr1;chr1;chr1;chr1;chr1;chr1;chr1;chr1;chr1;chr1;chr1;chr1;chr1;chr1;chr1;chr1;chr1;chr1;chr1;chr1;chr1;chr1;chr1;chr1;chr1;chr1;chr1;chr1;chr1;chr1;chr1;chr1;chr1;chr1;chr1;chr1;chr1;chr1;chr1;chr1;chr1;chr1;chr1;chr1;chr1	13139105;13139105;13146875;13146875;13148317;13148317;13148931;13148931;13150690;13150690;13152379;13152379;13152797;13152797;13156370;13156370;13160161;13160161;13162073;13162073;13164896;13166896;13166896;13174079;13174079;13177074;13177074;13180481;13180481;13181216;13181216;13184175;13184175;13186733;13186733;13190087;13190087;13221307;13221307;13224609;13224609;13285969;13285969;13372183;133…	13142772;13142772;13146964;13146964;13148515;13148515;13149108;13149108;13150918;13150918;13152456;13152456;13153075;13153075;13156535;13156535;13160290;13160290;13162288;13162288;13165102;13167106;13167106;13175348;13175348;13177221;13177221;13180624;13180624;13181317;13181317;13184363;13184363;13186910;13186910;13190190;13190190;13221479;13221479;13224713;13224713;13286025;13286025;13372429;133…	-;-;-;-;-;-;-;-;-;-;-;-;-;-;-;-;-;-;-;-;-;-;-;-;-;-;-;-;-;-;-;-;-;-;-;-;-;-;-;-;-;-;-;-;-	8514	17978	nuclear receptor coactivator 2	4.30597	4.15709	4.14741	4.35966	4.37032	4.66054	4.43267	4.26457	4.28808	4.36013	4.28999	4.37617	3.9685	4.25697	3.87524	4.28575	4.31241	4.31637	4.49142	4.45009	4.32651	4.32531	4.26149	4.23484	4.32856	4.11882	4.39212	3.93735	4.16247	4.36442	4.20785	4.41329	4.31398	4.29515	4.26733	4.32357	4.3408	4.33669	4.40107	53.5752	48.8392	46.7245
Tram1	chr1;chr1;chr1;chr1;chr1;chr1;chr1;chr1;chr1;chr1;chr1	13564693;13569471;13569939;13571803;13572004;13576368;13578100;13579450;13579690;13581023;13589600	13566396;13569631;13570082;13571907;13572074;13576452;13578158;13579566;13579811;13581086;13589910	-;-;-;-;-;-;-;-;-;-;-	2943	72265	translocating chain-associating membrane protein 1	7.71231	7.96673	8.30645	7.6958	7.62139	7.74334	8.30646	7.70549	7.70224	7.65774	7.79808	7.87046	7.61999	7.6558	8.08157	8.41585	7.95509	7.67263	7.74167	8.29066	7.70305	7.68828	7.70607	7.67135	7.85548	7.64972	7.69955	8.12882	8.216	7.744	7.64809	7.65755	8.35541	7.671	7.73302	7.65375	7.60002	7.68919	7.59064	568.193	685.063	835.02
Lactb2	chr1;chr1;chr1;chr1;chr1;chr1;chr1	13625900;13627356;13630065;13638231;13647385;13650721;13660329	13626904;13627437;13630213;13638409;13647511;13650884;13660509	-;-;-;-;-;-;-	1887	212442	lactamase, beta 2	4.63255	4.68782	4.89956	4.49218	4.59683	4.97535	5.1998	4.52535	4.48359	4.6056	4.54073	4.61528	4.34782	4.72721	4.88452	4.83736	4.51547	4.5816	4.98346	5.1971	4.50879	4.53693	3.96915	4.46115	4.53605	4.66991	4.53652	4.78197	4.9512	4.68039	4.55811	4.91637	5.12017	4.60331	4.59435	4.46815	4.5089	4.63604	4.56442	67.1182	70.4921	78.6415
Xkr9	chr1;chr1;chr1;chr1	13668771;13672126;13684056;13700755	13668867;13672764;13684276;13701723	+;+;+;+	1926	381246	X-linked Kx blood group related 9	-2.74987	-3.30551	-4.89816	-3.03392	-2.06787	-4.00504	-4.06865	-4.89816	-4.89816	-4.89816	-4.89816	-3.57268	-1.03662	-3.6086	-3.69615	-4.89816	-1.53022	-1.79227	-2.69011	-4.89816	-4.89816	-4.89816	-4.89816	-4.42928	-4.06615	-3.29657	-4.89816	-4.3922	-3.58145	-4.33028	-1.81455	-4.89816	-4.89816	-4.89816	-4.89816	-4.89816	-4.41756	-4.89816	-4.89816	0.31195	0.18516	0
Gm5523	chr1	13785685	13786929	-	1245	433273	glyceraldehyde-3-phosphate dehydrogenase pseudogene	-3.02186	-4.2687	-2.17003	-2.89884	0.00455517	-2.82808	-3.15392	-3.11069	-1.53532	-0.922003	-3.02108	-3.1781	1.72233	-2.71975	-2.42022	-3.28551	-0.762795	-1.79217	0.383023	-3.70063	-2.66123	-3.07598	-2.71556	-2.92605	-3.43669	-1.92684	-3.38984	-3.09224	-2.41701	-2.30742	-0.335606	-1.12421	-3.78861	-2.82556	-3.34527	-2.54548	-3.14041	-3.13483	-3.11045	0.193033	0	0.44928
Eya1	chr1;chr1;chr1;chr1;chr1;chr1;chr1;chr1;chr1;chr1;chr1;chr1;chr1;chr1;chr1;chr1;chr1;chr1;chr1;chr1;chr1;chr1;chr1;chr1;chr1;chr1;chr1;chr1;chr1;chr1;chr1;chr1;chr1;chr1;chr1	14168958;14168958;14179480;14179480;14183157;14183157;14183381;14183381;14184349;14184349;14184626;14184626;14208895;14208895;14229493;14229493;14231413;14231413;14252428;14252428;14253020;14253020;14270705;14270705;14274065;14274065;14274534;14274534;14283121;14283121;14302770;14304425;14304425;14309646;14309646	14170996;14170996;14179580;14179580;14183278;14183278;14183495;14183495;14184509;14184509;14184684;14184684;14208984;14208984;14229576;14229576;14231552;14231552;14252614;14252614;14253102;14253102;14270827;14270842;14274207;14274210;14274603;14274603;14283198;14283198;14302897;14304474;14304474;14310199;14310199	-;-;-;-;-;-;-;-;-;-;-;-;-;-;-;-;-;-;-;-;-;-;-;-;-;-;-;-;-;-;-;-;-;-;-	4345	14048	EYA transcriptional coactivator and phosphatase 1	5.34363	5.34155	5.38092	5.49166	5.38067	5.22303	4.86331	5.55202	5.45725	5.47187	5.51952	5.5532	5.35444	5.31202	5.31396	5.57684	5.4329	5.34783	5.26932	4.8186	5.57246	5.58529	5.51326	5.54946	5.47918	5.53179	5.30437	5.33129	5.38158	5.49141	5.31057	5.04799	4.83131	5.55923	5.52684	5.43308	5.46449	5.54283	5.51036	109.986	111.007	109.875
Msc	chr1;chr1	14753346;14755230	14754325;14755966	-;-	1717	17681	musculin	-2.19484	-0.473602	-3.74335	-2.20804	-1.28192	-4.73244	-3.90294	-2.16539	-1.99906	-2.25048	-4.73244	-4.73244	1.36936	-0.9755	-4.73244	-4.15867	0.565202	-1.76006	0.437409	-4.73244	-4.73244	-4.73244	-4.73244	-4.26356	-4.73244	-1.34073	-4.2271	-4.73244	-4.73244	-1.69065	-0.140777	-0.444282	-4.73244	-4.73244	-4.73244	-4.73244	-4.73244	-4.73244	-4.73244	0.489891	1.86929	0.0977321
Trpa1	chr1;chr1;chr1;chr1;chr1;chr1;chr1;chr1;chr1;chr1;chr1;chr1;chr1;chr1;chr1;chr1;chr1;chr1;chr1;chr1;chr1;chr1;chr1;chr1;chr1;chr1;chr1	14872648;14874364;14875849;14880199;14881597;14882112;14884110;14885750;14886887;14887595;14889394;14890395;14891305;14893183;14896492;14898009;14898256;14899347;14900065;14901862;14903146;14904147;14904453;14905923;14910730;14912360;14918725	14873728;14874461;14875959;14880267;14881779;14882241;14884279;14885839;14887052;14887665;14889492;14890454;14891398;14893349;14896606;14898173;14898425;14899447;14900164;14901910;14903282;14904292;14904561;14906030;14910905;14912519;14918862	-;-;-;-;-;-;-;-;-;-;-;-;-;-;-;-;-;-;-;-;-;-;-;-;-;-;-	4263	277328	transient receptor potential cation channel, subfamily A, member 1	-1.32172	-2.03362	-2.22348	-1.6116	-1.41888	-1.96906	-2.03069	-1.58923	-1.55446	-1.17778	-1.05816	-1.97276	-0.215707	-1.77409	-2.30504	-1.09987	-0.746777	-2.09418	-1.13926	-3.76339	-3.05158	-2.72238	-6.04442	-2.15442	-2.56647	-0.975908	-2.37257	-2.11062	-3.5921	-2.39179	-1.67196	-2.41127	-2.19402	-2.84816	-2.38267	-6.04442	-2.45116	-2.81773	-2.65979	1.04294	0.627407	0.524845
Kcnb2	chr1;chr1	15312452;15709485	15313030;15714214	+;+	5309	98741	potassium voltage gated channel, Shab-related subfamily, member 2	2.13398	2.15034	1.96295	2.28388	2.17047	2.40158	2.98299	2.26276	2.16579	2.23493	2.08124	2.1894	2.14987	1.96635	2.02391	1.91136	2.1977	1.89701	2.33158	2.99824	1.83139	1.81834	1.68042	2.0374	1.87436	1.89421	2.14614	1.7417	1.97962	2.11084	1.9964	2.40218	2.62645	1.93702	1.88081	1.72966	2.00322	1.95698	2.11881	11.8601	12.1246	10.2515
Terf1	chr1;chr1;chr1;chr1;chr1;chr1;chr1;chr1;chr1;chr1;chr1;chr1;chr1;chr1;chr1;chr1;chr1;chr1;chr1	15805646;15805646;15807641;15807641;15813041;15813041;15815886;15818934;15818934;15819651;15819651;15831507;15831507;15833401;15833401;15838182;15838182;15842921;15842921	15805957;15805957;15807736;15807736;15813162;15813162;15815972;15819083;15819083;15819763;15819763;15831566;15831566;15833489;15833489;15838288;15838288;15844052;15844052	+;+;+;+;+;+;+;+;+;+;+;+;+;+;+;+;+;+;+	2268	21749	telomeric repeat binding factor 1	3.63068	3.7814	3.5755	3.72951	3.91506	4.15381	3.73407	3.94554	3.74762	3.70219	3.86689	3.76144	3.23643	3.5105	3.40895	3.39454	3.63119	3.74871	4.18118	3.75147	3.72296	3.62581	3.4894	3.55763	3.51429	3.47704	3.57319	3.47486	3.42055	3.62485	3.85113	3.70528	3.79155	3.81552	3.82263	3.59961	3.74938	3.76806	3.49992	33.4846	37.5801	31.3711
Sbspon	chr1;chr1;chr1;chr1;chr1	15853862;15858889;15860261;15883646;15892439	15855862;15859065;15860351;15883840;15892722	-;-;-;-;-	2748	226866	somatomedin B and thrombospondin, type 1 domain containing	-1.8277	-2.23077	-3.55236	-1.81505	-0.698742	-5.41094	-4.58143	-5.41094	-0.920975	-1.80938	-5.41094	-5.41094	1.42654	-1.81702	-5.41094	-5.41094	-0.0757811	-2.58568	-0.505776	-5.41094	-5.41094	-5.41094	-5.41094	-5.41094	-4.57893	-1.54649	-5.41094	-5.41094	-5.41094	-2.86907	-0.902997	-4.63443	-5.41094	-5.41094	-5.41094	-5.41094	-5.41094	-5.41094	-5.41094	0.69964	0.519095	0.162839
4930444P10Rik	chr1;chr1;chr1;chr1;chr1;chr1;chr1;chr1;chr1;chr1;chr1	16065979;16065979;16068800;16068800;16078568;16078568;16080830;16080830;16081668;16092974;16092974	16066274;16066274;16068855;16068855;16078700;16078700;16080993;16080993;16082510;16093325;16093325	-;-;-;-;-;-;-;-;-;-;-	1844	75799	RIKEN cDNA 4930444P10 gene	-1.33726	-0.239389	-1.11867	-2.06781	-0.562138	-1.28513	-1.64015	-0.190715	-4.83539	-1.68764	-4.83539	-4.0255	1.55533	-0.799037	-1.92793	-2.27855	0.499762	-0.957974	0.428088	-2.29305	-1.3989	-2.11907	-4.83539	-2.16261	-4.00338	-0.970943	-2.14542	-2.45668	-2.28802	-1.35911	-0.839484	-0.54723	-1.4464	-2.02455	-3.91196	-4.83539	-2.527	-1.23271	-1.76652	0.977466	2.22403	1.12235
Rpl7	chr1;chr1;chr1;chr1;chr1;chr1;chr1	16101296;16101727;16102490;16102692;16103168;16103510;16104365	16101359;16101936;16102599;16102829;16103334;16103684;16104433	-;-;-;-;-;-;-	933	19989	ribosomal protein L7	8.37043	8.45306	8.72482	8.46893	8.46466	8.3088	8.74721	8.39493	8.39913	8.39448	8.41162	8.60553	8.46826	8.44615	8.61845	8.77446	8.53056	8.46957	8.4077	8.82668	8.49123	8.48955	8.45036	8.51519	8.63067	8.49795	8.54127	8.62576	8.77418	8.57074	8.48265	8.55128	8.93087	8.47357	8.55519	8.54246	8.41011	8.49447	8.48192	896.523	959.582	1115.83
Rdh10	chr1;chr1;chr1;chr1;chr1;chr1	16105882;16107795;16128165;16129196;16131075;16131294	16106306;16108030;16128263;16129341;16131206;16132550	+;+;+;+;+;+	2295	98711	retinol dehydrogenase 10 (all-trans)	2.19802	2.13652	2.02361	1.88736	2.73354	2.92202	3.00585	1.65418	1.97817	2.41157	2.32347	2.26211	1.18028	2.01413	2.29173	1.95493	2.62085	2.02702	2.93926	2.84498	2.11311	2.23895	1.15323	2.12508	2.19665	1.88486	2.10091	2.17275	1.94753	2.05482	2.49892	2.80962	2.99111	2.03715	1.93579	1.4841	2.18084	2.01425	1.95901	12.3567	11.965	10.6509
Stau2	chr1;chr1;chr1;chr1;chr1;chr1;chr1;chr1;chr1;chr1;chr1;chr1;chr1;chr1;chr1;chr1;chr1;chr1;chr1;chr1;chr1;chr1;chr1;chr1;chr1;chr1;chr1	16228810;16228810;16231003;16231003;16345704;16345704;16366079;16366079;16369755;16369755;16374674;16374674;16389821;16389821;16392517;16392517;16394051;16394051;16440323;16440323;16463035;16463035;16486020;16509342;16509342;16519173;16519173	16229866;16229866;16231091;16231091;16346011;16346011;16366139;16366139;16369886;16369886;16374811;16374811;16390033;16390033;16392624;16392624;16394210;16394210;16440458;16440458;16463194;16463194;16486150;16509408;16509408;16519302;16519302	-;-;-;-;-;-;-;-;-;-;-;-;-;-;-;-;-;-;-;-;-;-;-;-;-;-;-	2890	29819	staufen double-stranded RNA binding protein 2	3.65069	3.7758	3.94435	3.61067	3.63448	4.06417	4.2257	3.52695	3.62461	3.91421	3.61694	3.81087	3.75726	3.70051	3.63877	3.82691	3.88927	3.86083	3.96957	4.35692	3.8633	3.77726	3.37236	3.78281	3.90605	3.94848	3.89724	3.90115	3.9589	3.79998	3.76597	3.8021	4.36211	3.73614	3.77176	3.66268	3.73164	3.91016	3.84736	33.97	37.4511	40.5483
Ube2w	chr1;chr1;chr1;chr1;chr1;chr1;chr1;chr1;chr1;chr1;chr1;chr1;chr1;chr1;chr1;chr1;chr1;chr1;chr1;chr1;chr1;chr1;chr1;chr1	16540788;16543949;16568674;16568674;16568674;16581927;16581927;16581927;16581927;16585276;16585276;16585276;16585276;16597951;16597951;16597951;16602262;16602262;16602262;16602262;16619237;16619237;16619237;16619237	16541789;16544032;16571282;16571282;16571282;16582002;16582002;16582002;16582002;16585431;16585352;16585352;16585431;16598053;16598053;16598053;16602353;16602353;16602353;16602353;16619338;16619338;16619338;16619338	-;-;-;-;-;-;-;-;-;-;-;-;-;-;-;-;-;-;-;-;-;-;-;-	4224	66799	ubiquitin-conjugating enzyme E2W (putative)	3.8791	3.75018	3.89533	3.73076	3.83827	4.02748	4.28822	3.88177	3.74396	3.80653	3.90561	3.97158	3.50757	3.92925	4.03367	3.92941	3.79625	3.88904	4.00465	4.1494	3.77359	4.0118	4.10203	3.90026	3.9363	3.92688	3.8648	3.81187	4.01814	4.03596	3.83028	3.92722	4.28969	3.87742	3.85116	4.05628	3.70312	3.90204	3.85177	39.8268	36.81	39.2103
Tceb1	chr1;chr1;chr1;chr1	16642765;16645686;16647955;16656822	16643478;16645829;16648007;16656865	-;-;-;-	955	NA	NA	6.34411	6.44506	6.39502	6.48343	6.45119	6.39456	6.43763	6.48349	6.43091	6.41423	6.54296	6.64898	6.00853	6.38991	6.43008	6.47936	6.54966	6.52167	6.46436	6.4915	6.56892	6.57256	6.47141	6.56078	6.68445	6.46553	6.55718	6.52853	6.61149	6.56835	6.45593	6.34895	6.60824	6.54584	6.59272	6.4706	6.4046	6.56438	6.49483	219.943	238.43	221.808
D030040B21Rik	chr1;chr1;chr1;chr1	16657552;16660021;16660555;16662021	16659778;16660228;16660649;16662278	+;+;+;+	2788	329101	RIKEN cDNA D030040B21 gene	-2.22401	-3.42314	-2.78723	-2.6642	-1.34056	-4.91719	-2.74482	-5.43178	-2.47198	-3.1298	-2.45498	-3.42734	-0.240713	-2.77721	-4.03906	-2.65337	-1.29624	-2.32589	-1.59635	-3.47008	-3.48092	-2.71546	-5.43178	-3.27592	-3.53239	-3.8302	-3.61753	-5.43178	-4.11507	-2.38999	-0.881374	-0.383729	-4.0648	-3.42874	-3.38279	-1.60043	-3.67819	-3.11519	-4.02989	0.517202	0.191868	0.321006
Tmem70	chr1;chr1;chr1;chr1;chr1;chr1	16665191;16665191;16667665;16667668;16676968;16676968	16665505;16665505;16667773;16667773;16678275;16678275	+;+;+;+;+;+	1732	70397	transmembrane protein 70	3.71102	4.0544	4.09114	3.88841	3.88992	4.3961	4.135	3.49977	3.73004	3.5232	3.67232	3.86083	3.81197	3.74961	3.8042	4.18849	4.14829	3.85608	4.0686	3.97697	3.95603	3.87562	3.45035	3.98103	3.71793	3.78363	3.74205	3.85293	3.9511	3.66886	4.11061	4.375	4.3306	3.75663	3.86614	3.72623	3.72595	3.84305	3.62092	35.3829	45.4009	44.8581
Ly96	chr1;chr1;chr1;chr1;chr1;chr1;chr1;chr1;chr1;chr1	16688456;16688456;16691684;16691684;16700795;16700849;16706173;16706173;16709439;16709439	16688619;16688619;16691773;16691773;16700923;16700923;16706225;16706225;16709605;16709605	+;+;+;+;+;+;+;+;+;+	603	17087	lymphocyte antigen 96	2.26723	2.93832	2.94545	2.24672	2.01268	1.88283	2.60883	2.42855	2.8211	2.56861	0.867702	1.85443	0.940698	2.02804	2.30691	2.60197	2.71005	2.45588	2.59776	2.86621	1.87163	2.58102	1.88709	1.81615	2.70042	2.29339	2.0377	2.31227	2.11746	1.77134	1.93376	2.4267	2.6414	2.48164	2.58823	1.92801	2.29046	2.01103	2.00777	12.7536	20.6992	20.0365
Jph1	chr1;chr1;chr1;chr1;chr1	16994940;17003891;17016039;17091298;17097226	16997559;17004534;17016157;17092057;17097889	-;-;-;-;-	4807	57339	junctophilin 1	1.32443	1.06988	1.31256	1.06538	1.50413	1.46789	1.64624	1.18404	1.27956	1.4228	1.4382	1.01581	1.68661	1.15453	1.0413	0.782178	1.41051	1.28486	1.19133	1.47609	1.22344	1.10437	1.52244	1.08324	1.0592	1.44368	1.08498	1.14344	1.28244	1.15282	1.37246	1.07823	1.68127	0.653175	1.30868	0.340264	1.32158	1.26913	1.15795	6.74934	5.71242	6.51629
Gdap1	chr1;chr1;chr1;chr1;chr1;chr1	17145373;17146936;17156961;17158409;17159924;17161127	17145588;17147128;17157134;17158503;17160038;17164270	+;+;+;+;+;+	3937	14545	ganglioside-induced differentiation-associated-protein 1	5.17421	5.26426	5.50139	5.25982	5.23293	5.15448	5.44279	5.14457	5.28657	5.35278	5.4757	5.45903	5.14488	5.2379	5.21524	5.45334	5.32655	5.27717	5.18693	5.32713	5.37555	5.31578	5.44426	5.38264	5.37365	5.34215	5.32336	5.2791	5.56709	5.45157	5.15119	5.21681	5.51377	5.26969	5.47378	5.44353	5.28043	5.35335	5.32936	97.7909	105.21	119.443
Pi15	chr1;chr1;chr1;chr1;chr1;chr1	17601901;17602577;17619783;17621401;17621647;17624835	17602042;17602884;17619901;17621533;17621762;17630939	+;+;+;+;+;+	6923	94227	peptidase inhibitor 15	-3.24582	-3.92672	-5.17355	-3.76833	-3.51064	-4.90739	-2.07277	-4.33517	-4.13867	-5.53578	-4.38683	-6.74395	0.0501874	-3.88406	-5.1828	-4.60026	-1.60693	-3.11007	-2.39988	-1.98603	-6.74395	-6.74395	-6.74395	-4.46883	-5.91194	-3.66315	-5.56866	-5.56749	-4.75047	-5.45292	-2.87653	-2.95385	-2.36952	-4.0243	-5.51441	-6.74395	-4.83042	-5.16344	-6.74395	0.260356	0.154536	0.0484778
Gm16070	chr1;chr1;chr1;chr1;chr1;chr1;chr1	17676027;17696996;17707670;17709686;17712450;17724522;17727099	17677104;17697153;17707726;17709895;17712594;17724589;17727646	-;-;-;-;-;-;-	2264	102634913	predicted gene 16070	-4.37731	-1.66152	-4.72183	-3.26719	-1.17571	-5.13143	-5.13143	-3.1033	-2.82252	-2.21452	-5.13143	-5.13143	0.608727	-3.84187	-5.13143	-5.13143	-0.690461	-3.11575	-1.07062	-5.13143	-5.13143	-5.13143	-5.13143	-3.58536	-5.13143	-2.17118	-5.13143	-4.25161	-5.13143	-3.8404	-0.961986	-5.13143	-4.65134	-5.13143	-5.13143	-5.13143	-5.13143	-5.13143	-3.97318	0.0530756	0.787584	0.0247064
Crispld1	chr1;chr1;chr1;chr1;chr1;chr1;chr1;chr1;chr1;chr1;chr1;chr1;chr1;chr1;chr1	17727417;17728594;17745354;17745780;17746731;17747501;17749507;17750265;17750434;17750734;17752838;17752968;17756258;17762112;17764063	17727763;17728914;17745472;17745912;17746846;17747601;17749647;17750325;17750500;17750864;17752881;17753040;17756333;17762242;17766207	+;+;+;+;+;+;+;+;+;+;+;+;+;+;+	4006	83691	cysteine-rich secretory protein LCCL domain containing 1	-3.11085	-2.94463	-3.38798	-3.07937	-1.86349	-3.80782	-3.7858	-3.92659	-1.61769	-3.03781	-2.60943	-5.95472	0.861252	-2.48071	-4.10624	-3.52289	-1.32081	-2.235	-1.04956	-4.18381	-4.00386	-5.4401	-5.95472	-4.84896	-4.59839	-4.35313	-5.07586	-5.95472	-5.95472	-2.60925	-1.73178	-1.9572	-5.47463	-3.54932	-4.47278	-5.95472	-4.38103	-5.95472	-4.1624	0.269962	0.311574	0.209443
Crisp4	chr1;chr1;chr1;chr1;chr1;chr1;chr1	18115191;18122738;18124232;18128642;18130159;18134039;18136988	18115756;18122826;18124329;18128790;18130249;18134173;18137051	-;-;-;-;-;-;-	1192	78081	cysteine-rich secretory protein 4	-2.05765	-0.736031	-3.79634	-4.20594	-4.20594	-4.20594	-4.20594	-4.20594	-1.60065	-4.20594	-4.20594	-4.20594	-4.20594	-3.63887	-3.48321	-4.20594	-0.574122	-1.72941	-4.20594	-4.20594	-3.34289	-2.76528	-4.20594	-4.20594	-4.20594	-4.20594	-3.32708	-3.02948	-4.20594	-2.91491	-3.45768	-4.20594	-4.20594	-3.01101	-2.32237	-4.20594	-4.20594	-4.20594	-3.70961	0.50404	1.49588	0.0469256
Defb44-ps	chr1;chr1	18210053;18223521	18210230;18223564	-;-	222	654454	defensin beta 44, pseudogene	0.124324	2.39962	-1.78119	-1.78119	0.487879	-1.78119	-1.78119	-1.78119	-1.78119	-0.212824	-1.78119	-1.78119	-1.78119	-1.78119	-1.78119	-1.78119	-1.78119	0.234493	-1.78119	-1.78119	-1.78119	-1.78119	-1.78119	-1.78119	-1.78119	-1.78119	-1.78119	-1.78119	-1.78119	-1.78119	-1.78119	-1.78119	-1.78119	-1.78119	-1.78119	-1.78119	-1.78119	-1.78119	-1.78119	2.1651	13.6543	0
Defb18	chr1;chr1	18236473;18237374	18236660;18237443	-;-	258	654460	defensin beta 18	0.358039	1.18217	-0.139418	-0.957944	0.832292	-1.4834	-0.883217	1.17269	0.607289	-0.789822	-1.998	0.00644981	-1.998	0.129825	0.387972	-1.998	-0.378809	-1.998	-1.998	-1.998	-0.390522	-1.10485	-1.998	-1.52911	0.0448739	-1.998	-0.183746	-1.49203	0.352558	-0.0367213	-0.394269	-1.998	-1.998	-0.803065	-0.114433	-1.998	-0.424308	-0.0769132	-0.387724	2.79449	5.52896	1.73443
Defb41	chr1;chr1	18250978;18265026	18251333;18265138	-;-	469	77673	defensin beta 41	3.89614	4.25975	4.4638	4.03191	3.65003	3.57091	3.59338	4.42105	3.74048	3.63341	4.49019	4.22915	3.24159	3.89327	4.31362	4.56149	3.90459	3.76035	3.91609	3.55669	4.20218	3.88523	3.32126	3.88636	4.16345	3.9931	3.30749	4.31216	4.47655	4.24311	3.8066	2.96282	3.81885	4.01594	3.84177	3.64388	3.8151	4.13991	3.8297	39.969	52.086	57.8436
Gm15386	chr1;chr1	18260524;18265026	18260666;18265138	-;-	256	NA	NA	1.1096	-0.394118	0.410504	0.988855	-1.98677	-0.33464	0.301706	-1.98677	0.618516	-0.13042	0.81151	1.76018	-1.98677	-0.218035	0.646056	0.445054	0.376133	-1.17043	0.556068	-0.215868	-0.19741	-0.334602	-1.98677	-1.51788	0.0561012	-1.98677	-0.172519	-0.171018	-1.18314	-1.98677	-1.23852	-1.98677	0.200185	0.418624	0.210616	1.90176	0.535276	-0.225944	-0.0328211	5.16326	1.39304	2.84047
Tfap2d	chr1;chr1;chr1;chr1;chr1;chr1;chr1;chr1	19103022;19104364;19108250;19118830;19119162;19142837;19148304;19165959	19103294;19104861;19108310;19118995;19119280;19142978;19148417;19166332	+;+;+;+;+;+;+;+	1747	226896	transcription factor AP-2, delta	-2.4014	-0.659127	-3.54751	-2.69776	-1.20945	-3.56475	-3.64265	-3.24786	-1.35073	-4.03041	-4.75743	-3.66683	0.982721	-2.21763	-4.75743	-4.75743	-0.621885	-0.956714	-0.413361	-4.75743	-4.75743	-4.75743	-4.75743	-3.93525	-3.92543	-1.92874	-4.75743	-4.75743	-3.9538	-2.21556	-0.643549	-1.20966	-4.75743	-4.75743	-4.75743	-4.75743	-4.75743	-4.75743	-4.75743	0.412696	1.63305	0.128072
Tfap2b	chr1;chr1;chr1;chr1;chr1;chr1;chr1;chr1;chr1;chr1;chr1;chr1;chr1;chr1;chr1;chr1;chr1;chr1;chr1;chr1;chr1;chr1	19208914;19208914;19212054;19213951;19213951;19213951;19219193;19219193;19219193;19226436;19226436;19226436;19228442;19228442;19228442;19231013;19231013;19231013;19234050;19234050;19234050;19236608	19209248;19209248;19212423;19214409;19214409;19214409;19219253;19219253;19219253;19226655;19226655;19226655;19228560;19228560;19228560;19231154;19231154;19231154;19234306;19238845;19238845;19238845	+;+;+;+;+;+;+;+;+;+;+;+;+;+;+;+;+;+;+;+;+;+	6502	21419	transcription factor AP-2 beta	-1.78798	-0.512799	-4.0867	-2.15173	-1.08039	-3.76029	-3.28537	-2.56517	-2.90602	-1.69272	-4.29632	-4.94889	0.827618	-2.12053	-6.24728	-6.65344	-0.127229	-1.94687	-0.0454151	-6.65344	-6.65344	-6.13882	-6.65344	-6.18455	-5.09252	-3.26172	-5.23236	-6.65344	-6.65344	-3.17716	-0.309825	-6.65344	-5.81376	-6.65344	-5.1715	-3.38569	-5.52515	-5.51957	-6.65344	0.757719	1.89224	0.129042
Pkhd1	chr1;chr1;chr1;chr1;chr1;chr1;chr1;chr1;chr1;chr1;chr1;chr1;chr1;chr1;chr1;chr1;chr1;chr1;chr1;chr1;chr1;chr1;chr1;chr1;chr1;chr1;chr1;chr1;chr1;chr1;chr1;chr1;chr1;chr1;chr1;chr1;chr1;chr1;chr1;chr1;chr1;chr1;chr1;chr1;chr1;chr1;chr1;chr1;chr1;chr1;chr1;chr1;chr1;chr1;chr1;chr1;chr1;chr1;chr1;chr1;chr1;chr1;chr1;chr1;chr1;chr1;chr1	20057779;20070378;20073457;20081186;20103215;20104542;20116930;20198018;20199342;20200520;20209161;20211837;20220039;20222859;20239301;20275519;20288196;20310525;20312033;20347211;20350413;20358840;20360986;20364119;20373856;20374712;20377375;20381403;20391465;20392012;20414221;20450221;20502942;20508893;20520154;20522664;20533843;20534536;20537273;20540314;20547269;20548091;20549686;20550847;205…	20058710;20070500;20073615;20081293;20103302;20104677;20117947;20198175;20199510;20201395;20209313;20211991;20220126;20222972;20239438;20275647;20288261;20310720;20312210;20347457;20350545;20358974;20361091;20364231;20373986;20374768;20377500;20381594;20391622;20392219;20414433;20450377;20503092;20509112;20520297;20524265;20533910;20534731;20537408;20540444;20547544;20548196;20549808;20551031;205…	-;-;-;-;-;-;-;-;-;-;-;-;-;-;-;-;-;-;-;-;-;-;-;-;-;-;-;-;-;-;-;-;-;-;-;-;-;-;-;-;-;-;-;-;-;-;-;-;-;-;-;-;-;-;-;-;-;-;-;-;-;-;-;-;-;-;-	12928	241035	polycystic kidney and hepatic disease 1	-0.511783	0.249132	-1.02762	-0.432079	-0.130567	-1.00724	-0.913061	-0.95548	-1.16695	-0.457085	-0.833339	-0.684907	-0.00863485	-0.810133	-1.06086	-0.549269	0.300665	-0.19797	-0.053371	-1.59748	-0.697533	-0.517039	-3.29834	-0.678679	-0.71513	-0.501349	-0.841007	-1.6353	-0.910447	-1.05246	0.081068	-0.291321	-1.63226	-0.553485	-1.20824	-0.421358	-0.538715	-0.85718	-0.797584	1.88684	3.24123	1.2807
4930486I03Rik	chr1;chr1;chr1	20356454;20381095;20391892	20356705;20381219;20392300	+;+;+	786	75028	RIKEN cDNA 4930486I03 gene	-2.35832	-3.60516	-2.87691	-2.2353	-1.58507	-3.60516	-3.60516	-3.60516	-0.645355	-1.12319	-3.60516	-3.60516	-2.17649	-2.3156	-3.60516	-3.60516	-0.753943	-3.60516	-1.83383	-3.60516	-3.60516	-3.60516	-3.60516	-3.60516	-3.60516	-3.60516	-3.60516	-3.60516	-3.60516	-2.63086	-2.00143	0.784638	-3.60516	-3.60516	-3.60516	-3.60516	-3.60516	-3.60516	-3.60516	0.305759	0	0.142329
Linc-md1	chr1;chr1;chr1	20669882;20670950;20682713	20670001;20671104;20682958	+;+;+	521	NA	NA	-3.01191	-3.01191	-3.01191	-1.14767	-0.530578	-3.01191	-3.01191	-3.01191	-3.01191	-3.01191	-3.01191	-3.01191	-3.01191	-2.03883	-3.01191	-3.01191	-0.649006	-1.67742	0.556307	-3.01191	-3.01191	-3.01191	-3.01191	-3.01191	-3.01191	-1.41032	-3.01191	-3.01191	-3.01191	-3.01191	-0.486264	-3.01191	-3.01191	-3.01191	-3.01191	-3.01191	-3.01191	-3.01191	-3.01191	0	0	0
Mir206	chr1	20679010	20679082	+	73	387202	microRNA 206	1.07024	-0.176594	-0.176594	-0.176594	1.5424	-0.176594	-0.176594	-0.176594	1.25371	-0.176594	-0.176594	-0.176594	-0.176594	-0.176594	-0.176594	-0.176594	1.44259	-0.176594	2.03146	-0.176594	-0.176594	-0.176594	-0.176594	-0.176594	-0.176594	-0.176594	-0.176594	-0.176594	-0.176594	-0.176594	0.57166	-0.176594	-0.176594	-0.176594	-0.176594	-0.176594	-0.176594	-0.176594	-0.176594	3.29214	0	0
Mir133b	chr1	20682769	20682887	+	119	723817	microRNA 133b	-0.881587	-0.881587	-0.881587	-0.881587	-0.881587	-0.881587	-0.881587	-0.881587	-0.881587	-0.881587	-0.881587	-0.881587	-0.881587	-0.881587	-0.881587	-0.881587	-0.881587	-0.881587	-0.881587	-0.881587	-0.881587	-0.881587	-0.881587	-0.881587	-0.881587	-0.881587	-0.881587	-0.881587	-0.881587	-0.881587	-0.881587	-0.881587	-0.881587	-0.881587	-0.881587	-0.881587	-0.881587	-0.881587	-0.881587	0	0	0
Il17a	chr1;chr1;chr1	20730905;20732096;20733622	20730988;20732307;20734496	+;+;+	1171	16171	interleukin 17A	-3.42617	-0.169493	-2.45862	-3.56851	-0.834295	-1.66566	-3.06552	-2.38827	-2.24481	-4.1803	-4.1803	-4.1803	1.13858	-4.1803	-3.45757	-2.87856	0.0378804	-2.84581	-0.227773	-2.88893	-4.1803	-4.1803	-4.1803	-3.71141	-4.1803	-4.1803	-4.1803	-4.1803	-3.37666	-2.6297	-2.04319	-4.1803	-2.26811	-4.1803	-3.25687	-4.1803	-4.1803	-4.1803	-3.31538	0.102616	2.28406	0.33437
Il17f	chr1;chr1;chr1	20777146;20779291;20784173	20778004;20779511;20784270	-;-;-	1178	257630	interleukin 17F	-0.98112	-0.178092	-2.33031	-0.948515	-1.70756	-1.56992	-0.82083	-2.39687	-1.12795	-1.04115	-1.96693	-4.18889	1.80213	-4.18889	-1.63375	-3.2057	-0.140992	-0.848171	-0.948908	-1.77129	-2.78959	-2.53673	-4.18889	-3.36671	-3.35689	-1.3602	-4.18889	-1.93169	-1.31377	-3.21459	-0.994002	-0.128375	-1.24178	-1.7835	-1.5154	-4.18889	-2.4353	-1.56222	-2.57862	1.22407	2.27049	0.379866
Mcm3	chr1;chr1;chr1;chr1;chr1;chr1;chr1;chr1;chr1;chr1;chr1;chr1;chr1;chr1;chr1;chr1;chr1	20803014;20804817;20805263;20805797;20806742;20808721;20809596;20810058;20811965;20812564;20812961;20814399;20814689;20816649;20817243;20817793;20820131	20803654;20804907;20805339;20805900;20806882;20808871;20809722;20810232;20812173;20812695;20813114;20814507;20814927;20816779;20817451;20817905;20820213	-;-;-;-;-;-;-;-;-;-;-;-;-;-;-;-;-	2886	17215	minichromosome maintenance complex component 3	5.98241	5.78078	5.80691	6.13556	6.06828	6.26623	5.79443	6.08547	6.14897	6.02235	6.16775	6.01815	5.85884	6.03365	5.68465	5.88838	6.15013	6.04057	6.20367	6.00892	6.16053	6.14089	6.32201	6.16277	6.15503	6.07932	5.99299	5.78853	5.92232	6.1225	6.17259	6.35796	6.02971	6.0135	6.03915	5.84091	6.1443	5.98246	6.0694	171.251	150.506	147.61
6720483E21Rik	chr1;chr1;chr1;chr1	20888650;20889476;20889846;20890108	20889139;20889655;20889929;20890473	-;-;-;-	1120	77741	RIKEN cDNA 6720483E21 gene	-0.804863	-0.297999	-0.399328	-1.59165	-0.233177	-1.60142	-0.92081	0.120956	0.260756	0.297542	-0.105332	-1.55654	1.42879	-0.642044	-1.33938	-0.623334	0.456366	-1.85163	0.603324	-0.164089	-1.45552	-1.60137	-4.11605	-0.514694	-1.94269	0.345083	-1.73904	-1.24794	-2.12257	-1.57418	-0.182959	0.0627729	-2.54359	-1.3964	-0.50633	-4.11605	-0.263932	-0.51337	-1.36145	1.39475	2.06966	1.84786
Paqr8	chr1;chr1;chr1	20890622;20932060;20934582	20890686;20932239;20938756	+;+;+	4420	74229	progestin and adipoQ receptor family member VIII	1.22796	1.51477	1.7187	1.65447	1.20375	1.45367	1.70588	1.5013	1.70097	1.97128	1.82767	1.86858	1.76635	0.920912	1.44767	1.62129	2.15394	1.55534	1.58256	1.34425	2.11384	1.92034	2.49094	1.92062	1.92584	1.3683	1.32732	1.63333	2.01432	2.14632	1.85219	2.09622	1.53289	1.62267	1.88866	1.98795	1.98981	2.02912	1.68114	6.30721	7.78589	8.6434
Efhc1	chr1;chr1;chr1;chr1;chr1;chr1;chr1;chr1;chr1;chr1;chr1	20951626;20955335;20960130;20961153;20967324;20972775;20974899;20978643;20979410;20989368;20990617	20951796;20955556;20960417;20961302;20967516;20972995;20975039;20978856;20979557;20989602;20990841	+;+;+;+;+;+;+;+;+;+;+	2208	71877	EF-hand domain (C-terminal) containing 1	0.580579	0.893323	1.03963	1.51428	0.931014	0.441722	0.442597	1.17809	1.11195	0.917206	1.27195	0.701688	1.1741	0.579309	0.503782	1.24634	1.27705	1.17323	1.36237	0.121552	1.25624	0.730477	2.33001	0.842386	0.552889	1.31586	0.949462	0.465662	0.921281	1.03348	1.54227	1.51889	-0.140783	0.678768	0.978307	1.26464	1.00487	0.809833	0.712653	3.97279	5.00687	5.34527
Tram2	chr1;chr1;chr1;chr1;chr1;chr1;chr1;chr1;chr1;chr1;chr1	21001397;21002970;21003838;21004226;21005567;21006150;21006853;21012793;21013402;21037397;21078994	21001635;21003133;21003981;21004330;21005637;21006234;21006911;21012909;21013511;21037460;21079225	-;-;-;-;-;-;-;-;-;-;-	1390	170829	translocating chain-associating membrane protein 2	0.0503425	-1.24747	0.721004	0.798964	1.14541	-0.389431	0.558528	1.18791	0.720718	0.677391	0.494671	0.665576	0.467841	0.220568	0.345152	0.87924	1.90816	0.100112	1.085	0.0468954	0.102778	0.33499	-1.96455	0.0646142	-0.0975134	0.698049	-0.20906	-0.112709	0.698337	0.588159	1.70854	2.11111	0.598545	0.851113	0.397478	-3.77189	0.600329	0.909258	-0.933802	2.6799	1.02624	4.22533
Tmem14a	chr1;chr1;chr1;chr1;chr1;chr1;chr1;chr1;chr1;chr1	21218575;21218575;21225558;21225558;21225945;21225945;21226592;21226592;21229408;21229591	21218889;21218889;21225643;21225643;21226046;21226046;21226679;21226679;21230167;21230167	+;+;+;+;+;+;+;+;+;+	1351	75712	transmembrane protein 14A	0.784015	-1.05428	1.3016	1.4724	1.11528	0.154865	0.349137	0.575585	1.19525	0.690717	1.07505	1.48652	2.38539	0.986609	0.876161	1.32171	1.85359	1.52876	0.630347	1.19253	1.41728	0.935476	-3.66862	1.40871	1.29488	1.17173	0.965642	0.922543	1.75713	1.10185	1.4569	0.531421	0.895238	0.571547	1.55644	-1.90027	0.623798	1.16147	1.07662	4.53614	1.18785	6.37605
Gsta3	chr1;chr1;chr1;chr1;chr1;chr1;chr1;chr1;chr1;chr1;chr1;chr1;chr1;chr1;chr1;chr1;chr1;chr1;chr1;chr1;chr1;chr1;chr1	21240585;21240585;21240585;21244938;21249751;21249751;21249751;21254684;21257331;21257331;21257331;21258848;21258848;21258848;21260048;21260048;21260048;21262793;21262793;21262793;21264843;21264843;21264843	21240659;21240659;21240659;21245032;21249858;21249858;21249858;21254823;21257382;21257382;21257382;21258980;21258980;21258980;21260189;21260189;21260189;21262924;21262924;21262924;21265575;21265575;21265575	+;+;+;+;+;+;+;+;+;+;+;+;+;+;+;+;+;+;+;+;+;+;+	1610	14859	glutathione S-transferase, alpha 3	-3.39278	-4.63961	-2.33518	-2.57995	-0.756739	-3.74649	-3.52484	-4.63961	-2.3307	-2.15765	-4.63961	-2.27729	-0.11632	-2.51179	-2.66643	-3.65642	-0.34329	-1.97821	-1.2262	-1.98246	-3.03214	-4.63961	-4.63961	-2.152	-3.28329	-1.81092	-3.0086	-3.21723	-2.64613	-3.08902	-0.841003	0.812535	-3.51233	-0.88862	-2.18463	-4.63961	-1.36204	-2.21209	-2.84729	0.149271	0	0.416909
Gm4956	chr1;chr1;chr1;chr1;chr1;chr1	21285246;21288142;21291295;21293480;21294926;21298041	21285733;21288273;21291365;21293612;21294977;21298312	-;-;-;-;-;-	1148	241041	predicted gene 4956	-2.00339	-4.15168	-2.58127	-2.78182	-0.512408	-3.25856	-4.15168	-4.15168	-0.90752	-4.15168	-4.15168	-4.15168	-4.15168	-2.02386	-4.15168	-4.15168	-0.296869	-4.15168	-0.911692	-4.15168	-4.15168	-4.15168	-4.15168	-4.15168	-4.15168	-3.40471	-4.15168	-4.15168	-4.15168	-4.15168	-0.853478	-0.791499	-4.15168	-4.15168	-4.15168	-4.15168	-4.15168	-4.15168	-4.15168	0.523359	0	0.292345
Khdc1a	chr1;chr1;chr1	21349677;21350258;21350876	21350119;21350440;21352199	+;+;+	1950	368204	KH domain containing 1A	-2.21718	-0.998384	-3.51464	-4.30424	-1.93853	-4.91603	-4.91603	-4.91603	-4.91603	-1.76828	-4.91603	-4.91603	-4.91603	-3.36708	-4.91603	-4.91603	-2.06482	-2.09077	-1.87321	-4.91603	-4.91603	-4.91603	-4.91603	-3.57338	-4.91603	-2.39302	-4.91603	-4.91603	-4.91603	-4.91603	-1.26573	-4.91603	-4.91603	-4.91603	-4.91603	-4.91603	-4.91603	-4.91603	-4.91603	0.492977	1.28017	0.143424
Khdc1c	chr1;chr1;chr1	21368331;21368892;21369510	21368757;21369074;21369743	+;+;+	844	433278	KH domain containing 1C	-2.95375	-3.70787	-3.70787	-2.33801	-0.474559	-3.70787	-3.70787	-3.70787	-2.617	-1.61156	-3.70787	-3.70787	0.312528	-2.41831	-3.70787	-3.70787	-1.08025	-1.99295	-1.93655	-3.70787	-3.70787	-3.70787	-3.70787	-3.70787	-3.70787	-0.879172	-3.70787	-3.70787	-3.70787	-2.73357	-0.512977	-3.70787	-3.70787	-3.70787	-3.70787	-3.70787	-3.70787	-3.70787	-3.70787	0.142373	0	0
Khdc1b	chr1;chr1;chr1	21383556;21384175;21384802	21384036;21384357;21386384	+;+;+	2247	98582	KH domain containing 1B	-2.14492	-3.11191	-5.12055	-3.48243	-1.77455	-5.12055	-5.12055	-5.12055	-3.69025	-2.81857	-5.12055	-5.12055	-0.399198	-3.16113	-5.12055	-5.12055	-0.486644	-1.17031	-2.07773	-5.12055	-5.12055	-5.12055	-5.12055	-5.12055	-5.12055	-1.4732	-5.12055	-5.12055	-5.12055	-2.57868	-1.25313	-5.12055	-5.12055	-5.12055	-5.12055	-5.12055	-5.12055	-3.74615	-5.12055	0.534772	0.238063	0
Kcnq5	chr1;chr1;chr1;chr1;chr1;chr1;chr1;chr1;chr1;chr1;chr1;chr1;chr1;chr1;chr1;chr1;chr1;chr1;chr1;chr1;chr1;chr1;chr1;chr1;chr1;chr1;chr1;chr1;chr1	21398403;21398403;21404932;21404932;21405793;21405793;21424049;21424049;21457404;21457404;21461551;21466383;21466383;21469470;21469470;21479374;21479374;21487223;21487223;21505300;21505300;21505684;21505684;21535061;21535061;21593524;21593524;21961181;21961181	21403125;21403125;21405058;21405058;21405924;21405924;21424157;21424157;21457624;21457624;21461607;21466409;21466409;21469564;21469564;21479469;21479469;21487333;21487333;21505425;21505425;21505859;21505859;21535187;21535187;21593614;21593614;21961942;21961942	-;-;-;-;-;-;-;-;-;-;-;-;-;-;-;-;-;-;-;-;-;-;-;-;-;-;-;-;-	6980	226922	potassium voltage-gated channel, subfamily Q, member 5	-0.767531	-0.813713	-0.301694	-0.528094	-0.631414	-0.784983	-0.221356	-1.85177	-1.19106	-1.51957	-1.53875	-1.14635	0.144344	-1.17967	-1.70311	-0.321604	0.382352	-0.50157	0.171209	-0.761892	-1.66136	-0.974291	-1.03911	-1.38687	-1.52053	-0.568026	-1.17143	-1.44666	-0.682202	-1.59677	0.125865	-0.745566	-0.338051	-1.79765	-1.48309	-1.31013	-1.64295	-1.29633	-1.62315	1.5666	1.53274	2.11561
Rims1	chr1;chr1;chr1;chr1;chr1;chr1;chr1;chr1;chr1;chr1;chr1;chr1;chr1;chr1;chr1;chr1;chr1;chr1;chr1;chr1;chr1;chr1;chr1;chr1;chr1;chr1;chr1;chr1;chr1;chr1;chr1;chr1;chr1;chr1;chr1;chr1;chr1;chr1;chr1;chr1;chr1;chr1;chr1;chr1;chr1;chr1;chr1;chr1;chr1;chr1;chr1;chr1;chr1;chr1;chr1;chr1;chr1;chr1;chr1;chr1;chr1;chr1;chr1;chr1;chr1;chr1;chr1;chr1;chr1;chr1;chr1;chr1;chr1;chr1;chr1;chr1;chr1;chr1;chr1;chr1…	22288422;22288422;22288422;22290060;22290060;22290060;22291013;22291013;22291013;22292822;22292822;22292822;22296858;22296858;22296858;22346293;22346293;22346293;22373344;22373344;22373344;22379428;22379428;22379428;22397451;22397451;22397451;22398599;22398599;22404443;22404444;22404444;22412211;22421741;22421741;22421741;22425871;22425871;22425871;22427462;22427462;22427462;22428465;22428465;224…	22288640;22288640;22288640;22290199;22290199;22290199;22291114;22291114;22291114;22292934;22292934;22292934;22296996;22296996;22296996;22346528;22346528;22346528;22373510;22373510;22373510;22379540;22379540;22379540;22397562;22397563;22397563;22398781;22398781;22404515;22404515;22404515;22412294;22421830;22421830;22421830;22425933;22425933;22425933;22427587;22427587;22427587;22428621;22428621;224…	-;-;-;-;-;-;-;-;-;-;-;-;-;-;-;-;-;-;-;-;-;-;-;-;-;-;-;-;-;-;-;-;-;-;-;-;-;-;-;-;-;-;-;-;-;-;-;-;-;-;-;-;-;-;-;-;-;-;-;-;-;-;-;-;-;-;-;-;-;-;-;-;-;-;-;-;-;-;-;-;-;-;-;-;-;-;-;-;-;-;-;-;-	4067	116837	regulating synaptic membrane exocytosis 1	-0.981164	-0.410655	-1.96732	-0.855434	-0.208825	-3.35754	-1.57025	-1.64824	-1.90438	-0.574641	-1.77409	-2.54488	1.37601	-1.67063	-2.68683	-2.5478	0.533382	-0.456264	-0.187114	-1.50198	-1.85738	-2.32432	-0.531578	-2.16327	-1.85688	-0.548511	-2.4029	-1.66159	-2.20322	-1.41152	0.145649	-0.0825762	-1.0405	-1.93457	-1.60318	-1.74092	-2.24803	-2.28224	-1.88786	1.32957	2.01677	0.632659
4933415F23Rik	chr1	23100474	23102253	-	1780	NA	NA	-2.42839	0.314213	-4.05618	-3.14631	-0.978277	-4.78443	-3.95492	-3.62642	-1.9334	-2.68813	-4.78443	-4.78443	1.89531	-4.21736	-4.78443	-4.78443	0.0721707	-3.44995	0.385422	-4.78443	-4.78443	-4.78443	-4.78443	-4.78443	-4.30926	-1.30237	-4.78443	-4.78443	-4.78443	-3.01393	-0.152654	-0.994332	-4.78443	-4.78443	-4.78443	-4.78443	-4.78443	-4.78443	-4.78443	0.405044	3.30573	0.0628487
Mir30a	chr1	23272269	23272339	+	71	387225	microRNA 30a	1.11032	-0.136517	1.84709	1.72772	1.2015	1.3041	1.7587	2.43054	3.83529	0.590511	2.84029	-0.136517	-0.136517	1.41243	1.71196	-0.136517	-0.136517	3.40611	2.9063	-0.136517	1.65284	1.51565	-0.136517	-0.136517	0.338652	-0.136517	1.03877	1.28587	0.946347	2.40535	2.69492	-0.136517	0.703162	1.51833	2.19541	-0.136517	2.48155	2.58029	1.26537	3.38488	0	7.09039
Mir30c-2	chr1	23291701	23291784	+	84	723964	microRNA 30c-2	-0.379087	-0.379087	0.0305079	0.2327	0.439781	0.813601	1.51613	-0.379087	1.32581	2.10288	-0.379087	-0.379087	-0.379087	-0.379087	0.822923	-0.379087	2.24853	0.437248	0.762892	-0.379087	0.776861	1.62101	-0.379087	-0.379087	-0.379087	1.51351	1.25193	1.0433	-0.379087	-0.379087	-0.379087	-0.379087	-0.379087	1.46034	-0.379087	-0.379087	0.101519	1.20143	0.117242	0	0	0.665897
Ogfrl1	chr1;chr1;chr1;chr1;chr1;chr1;chr1	23366424;23375730;23375988;23376171;23378726;23378972;23382815	23370448;23375875;23376054;23376249;23378804;23379058;23383175	-;-;-;-;-;-;-	4844	70155	opioid growth factor receptor-like 1	-1.26479	-0.517015	-1.13453	-1.59842	-1.05303	-1.91709	-0.856911	-1.07974	-1.63387	-0.967678	-1.44355	-1.57921	0.691666	-1.23704	-1.71874	-1.56081	-1.00918	-1.36312	-0.503723	-0.956816	-1.50711	-1.39935	-6.22875	-1.3129	-1.13465	-1.34675	-1.59014	-1.88369	-0.798459	-0.349017	0.0781701	-0.0387219	-0.0894193	-1.76544	-1.09653	-1.25158	-1.00493	-0.891856	-0.92139	1.09149	1.87733	1.16628
B3gat2	chr1;chr1;chr1;chr1	23761926;23815221;23844873;23845101	23763228;23815365;23845021;23847858	+;+;+;+	4355	280645	beta-1,3-glucuronyltransferase 2 (glucuronosyltransferase S)	-1.78699	-1.1572	-4.8653	-1.87132	-2.52725	-6.07523	-5.24572	-2.21263	-2.59364	-2.47367	-6.07523	-5.61418	1.06876	-2.66513	-6.07523	-6.07523	-0.142395	-2.7345	-1.4235	-4.30432	-6.07523	-5.18208	-6.07523	-4.96947	-6.07523	-2.27957	-5.19637	-5.56926	-4.99236	-2.87362	-1.2581	-6.07523	-4.94794	-6.07523	-6.07523	-6.07523	-5.59462	-5.23019	-5.5789	0.744984	1.18736	0.0513757
Smap1	chr1;chr1;chr1;chr1;chr1;chr1;chr1;chr1;chr1;chr1;chr1;chr1;chr1;chr1;chr1;chr1;chr1;chr1;chr1;chr1;chr1;chr1;chr1;chr1;chr1;chr1;chr1;chr1;chr1;chr1;chr1	23844825;23845625;23845625;23846352;23848264;23848264;23848264;23849303;23849303;23849303;23853423;23853423;23853423;23859023;23859023;23859023;23866217;23866217;23866217;23876374;23876374;23876374;23877709;23877709;23877709;23891860;23891860;23891860;23909663;23909663;23922038	23845357;23846563;23846563;23846563;23848571;23848571;23848571;23849468;23849468;23849468;23853550;23853550;23853550;23859113;23859113;23859113;23866293;23866297;23866297;23876449;23876449;23876449;23877794;23877794;23877794;23891993;23891993;23891993;23909736;23909736;23922381	-;-;-;-;-;-;-;-;-;-;-;-;-;-;-;-;-;-;-;-;-;-;-;-;-;-;-;-;-;-;-	2960	98366	small ArfGAP 1	4.693	5.01496	4.98222	4.69137	4.57261	4.96185	5.17515	4.66844	4.70108	4.51805	4.68624	4.80391	4.67434	4.70714	4.89275	4.95337	4.83891	4.63488	4.90006	5.20083	4.70108	4.69126	4.51915	4.67084	4.75103	4.73431	4.65754	4.9229	4.72553	4.67022	4.69847	4.99617	5.19117	4.55833	4.62146	4.65088	4.67802	4.7143	4.6331	70.0275	88.4919	83.3172
Sdhaf4	chr1;chr1;chr1	23995939;24003157;24005546	23996360;24003306;24005640	-;-;-	667	68002	succinate dehydrogenase complex assembly factor 4	3.76489	3.55	4.05838	3.41733	4.00697	3.23804	3.52791	3.91865	3.94642	3.96735	4.38576	3.91486	4.28025	3.72746	3.73222	4.19424	4.02227	4.22799	3.50028	3.2674	4.33617	4.23386	3.90893	4.19237	4.15484	4.11858	3.86366	3.84547	4.31303	4.11149	3.86576	4.2279	3.59719	4.0763	4.06757	4.45915	4.0528	4.12808	4.03558	36.5714	31.8123	43.6916
Fam135a	chr1;chr1;chr1;chr1;chr1;chr1;chr1;chr1;chr1;chr1;chr1;chr1;chr1;chr1;chr1;chr1;chr1;chr1;chr1;chr1;chr1	24010758;24014779;24020675;24021854;24024213;24024782;24026608;24028200;24030742;24032663;24044114;24046358;24053183;24054004;24055744;24057204;24057366;24067899;24085411;24086520;24100061	24012497;24014892;24020785;24022005;24024310;24024873;24026768;24030528;24030896;24032736;24044269;24046407;24053336;24054130;24055917;24057274;24057505;24067978;24085526;24086611;24100341	-;-;-;-;-;-;-;-;-;-;-;-;-;-;-;-;-;-;-;-;-	6467	68187	family with sequence similarity 135, member A	5.9427	6.15601	5.85095	5.72525	5.80687	6.42316	6.55651	5.65769	5.71802	5.71928	5.757	5.78421	5.50194	5.88601	6.1679	5.89844	5.65863	5.77942	6.28129	6.41256	5.71368	5.69449	5.56953	5.67948	5.66968	5.71618	5.79296	5.93212	5.82075	5.66868	5.63102	6.34066	6.35485	5.73899	5.68729	5.64016	5.70989	5.68111	5.72099	166.634	195.266	152.22
Col9a1	chr1;chr1;chr1;chr1;chr1;chr1;chr1;chr1;chr1;chr1;chr1;chr1;chr1;chr1;chr1;chr1;chr1;chr1;chr1;chr1;chr1;chr1;chr1;chr1;chr1;chr1;chr1;chr1;chr1;chr1;chr1;chr1;chr1;chr1;chr1;chr1;chr1;chr1;chr1;chr1;chr1;chr1;chr1;chr1;chr1;chr1;chr1;chr1;chr1;chr1;chr1;chr1;chr1;chr1;chr1;chr1;chr1;chr1;chr1;chr1;chr1;chr1;chr1;chr1;chr1;chr1;chr1;chr1;chr1;chr1	24177610;24178259;24179284;24179475;24185038;24194683;24195203;24195517;24196891;24196891;24197300;24197300;24197444;24197444;24202014;24202014;24202297;24202297;24204658;24204658;24205054;24205054;24207386;24207386;24208174;24208174;24209059;24209059;24210373;24210373;24214539;24214539;24217536;24217536;24220744;24220744;24221579;24221579;24221770;24221770;24221945;24221945;24222422;24222422;242…	24177868;24178332;24179361;24179607;24185434;24194766;24195457;24195537;24196965;24196965;24197335;24197335;24197506;24197506;24202067;24202067;24202332;24202332;24204681;24204681;24205107;24205107;24207439;24207439;24208206;24208206;24209115;24209115;24210426;24210426;24214592;24214592;24217589;24217589;24220797;24220797;24221632;24221632;24221823;24221823;24221998;24221998;24222475;24222475;242…	+;+;+;+;+;+;+;+;+;+;+;+;+;+;+;+;+;+;+;+;+;+;+;+;+;+;+;+;+;+;+;+;+;+;+;+;+;+;+;+;+;+;+;+;+;+;+;+;+;+;+;+;+;+;+;+;+;+;+;+;+;+;+;+;+;+;+;+;+;+	4143	12839	collagen, type IX, alpha 1	-2.26351	-0.822105	-3.51874	-1.92902	-0.362339	-4.56261	-4.10801	-4.21121	-1.79257	-1.10454	-5.06489	-4.91263	-0.218115	-3.46343	-4.29127	-5.02004	0.422244	-1.73553	0.0182998	-6.00323	-6.00323	-4.81051	-6.00323	-3.84736	-3.82987	-2.35587	-4.18898	-5.12341	-2.63605	-1.88224	-0.0292044	-1.15493	-4.87594	-4.56009	-6.00323	-6.00323	-4.63512	-3.4727	-4.84498	0.52207	1.50635	0.189016
Col19a1	chr1;chr1;chr1;chr1;chr1;chr1;chr1;chr1;chr1;chr1;chr1;chr1;chr1;chr1;chr1;chr1;chr1;chr1;chr1;chr1;chr1;chr1;chr1;chr1;chr1;chr1;chr1;chr1;chr1;chr1;chr1;chr1;chr1;chr1;chr1;chr1;chr1;chr1;chr1;chr1;chr1;chr1;chr1;chr1;chr1;chr1;chr1;chr1;chr1;chr1;chr1	24257683;24264965;24270366;24279932;24282417;24285053;24285254;24289667;24289828;24293072;24296760;24300593;24301275;24301400;24303456;24306260;24307646;24312047;24312312;24312448;24315398;24317392;24317533;24317690;24322033;24322214;24322939;24323682;24325250;24325979;24326131;24328036;24332430;24337898;24352282;24374583;24410196;24451762;24453744;24461476;24508184;24510843;24525604;24526385;245…	24264817;24265042;24270494;24279998;24282587;24285097;24285289;24289729;24289872;24293116;24296813;24300619;24301319;24301450;24303500;24306313;24307699;24312100;24312365;24312552;24315439;24317445;24317586;24317725;24322110;24322258;24323028;24323735;24325303;24326032;24326166;24328071;24332492;24337939;24352335;24374636;24410249;24451797;24453797;24461529;24508228;24510887;24525666;24526510;245…	-;-;-;-;-;-;-;-;-;-;-;-;-;-;-;-;-;-;-;-;-;-;-;-;-;-;-;-;-;-;-;-;-;-;-;-;-;-;-;-;-;-;-;-;-;-;-;-;-;-;-	10542	12823	collagen, type XIX, alpha 1	-2.70498	-2.38529	-4.2545	-2.95353	-1.75461	-4.45748	-4.21792	-2.97879	-2.48023	-3.53254	-7.35063	-4.39127	-1.56552	-3.31427	-5.15634	-5.20694	-0.942651	-2.1806	-0.815831	-5.57973	-5.12261	-5.51403	-7.35063	-4.51377	-5.78972	-2.84574	-5.37382	-6.84467	-5.10957	-3.3992	-1.22846	-1.97075	-4.93296	-6.1557	-5.65395	-7.35063	-5.77694	-6.5056	-6.19239	0.398948	0.507425	0.122037
Lmbrd1	chr1;chr1;chr1;chr1;chr1;chr1;chr1;chr1;chr1;chr1;chr1;chr1;chr1;chr1;chr1;chr1	24678544;24685397;24692941;24704821;24705977;24711512;24714909;24728546;24731747;24743883;24744256;24744866;24746805;24748800;24762192;24762623	24678816;24685573;24693001;24704918;24706044;24711600;24714982;24728671;24731899;24743947;24744358;24744970;24746954;24748878;24762283;24766301	+;+;+;+;+;+;+;+;+;+;+;+;+;+;+;+	5392	68421	LMBR1 domain containing 1	4.62754	4.49155	4.27158	4.2108	4.33638	4.48982	4.72051	4.21145	4.19107	4.31647	4.20316	4.22107	4.33185	4.59984	4.6399	4.29278	4.24695	4.28134	4.27461	4.79897	4.2496	4.25092	4.02433	4.23335	4.28207	4.31066	4.5504	4.41939	4.18678	4.19324	4.24736	4.51193	4.83374	4.13568	4.22125	4.24389	4.22046	4.22153	4.28976	66.9455	61.5748	50.9144
Adgrb3	chr1;chr1;chr1;chr1;chr1;chr1;chr1;chr1;chr1;chr1;chr1;chr1;chr1;chr1;chr1;chr1;chr1;chr1;chr1;chr1;chr1;chr1;chr1;chr1;chr1;chr1;chr1;chr1;chr1;chr1;chr1	25067476;25074685;25084244;25093765;25098876;25101433;25111692;25112177;25117289;25126641;25128819;25131251;25221760;25226720;25228421;25396436;25420558;25431423;25432427;25456992;25460743;25487925;25504433;25504913;25531870;25532475;25547416;25553675;25559755;25826004;25829462	25068356;25074789;25084279;25094408;25098915;25101528;25111863;25112275;25117374;25126707;25128888;25131401;25221862;25226823;25228547;25396479;25420660;25431498;25432576;25457100;25460811;25488119;25504539;25505014;25532034;25532639;25547580;25553836;25559865;25826775;25829707	-;-;-;-;-;-;-;-;-;-;-;-;-;-;-;-;-;-;-;-;-;-;-;-;-;-;-;-;-;-;-	5522	210933	adhesion G protein-coupled receptor B3	1.69964	1.97312	1.74531	1.62387	1.92631	1.74652	1.54611	2.10577	1.78588	1.84738	2.04149	1.83609	1.34761	1.82956	1.78969	1.88617	2.06778	2.24151	1.78911	1.53679	1.93681	1.99722	2.28815	1.97572	1.65155	1.75509	1.86489	1.71549	1.88249	1.91641	1.87545	1.22553	1.3799	2.04398	1.9989	2.03464	1.93431	2.03585	1.96246	8.76961	10.7205	8.8127
Gm20172	chr1	25276404	25277954	-	1551	100504323	predicted gene, 20172	-2.22972	0.332274	-3.8575	-2.94763	-1.91942	-2.7492	-3.47097	-1.41507	-1.85237	-0.836294	-4.58575	-4.58575	0.0399687	-2.81702	-4.1796	-4.58575	-1.73454	-4.58575	-2.81443	-4.58575	-4.58575	-3.39303	0.981957	-4.58575	-4.58575	-3.3491	-2.33021	-2.60737	-3.78212	-4.58575	-3.34726	-4.58575	-4.10567	-3.39082	-3.10381	-4.58575	-2.83216	-3.45189	-3.42751	0.464848	3.33395	0.0721281
4931408C20Rik	chr1;chr1	26681801;26687241	26685911;26687460	-;-	4331	210940	RIKEN cDNA 4931408C20 gene	-2.97089	-0.30106	-5.65766	-2.67401	-1.12254	-6.06725	-4.17204	-3.5002	-4.13177	-4.2109	-6.06725	-6.06725	-1.54396	-4.5183	-6.06725	-3.63543	-1.37437	-2.83918	-1.05033	-6.06725	-6.06725	-4.6266	-6.06725	-5.59837	-5.59209	-2.77192	-5.18839	-6.06725	-4.75054	-4.51666	-1.39645	-3.04404	-6.06725	-5.17229	-6.06725	-6.06725	-6.06725	-5.58373	-6.06725	0.305194	2.18203	0.0129151
Gm597	chr1;chr1	28776122;28780034	28778784;28780252	-;-	2882	210962	predicted gene 597	-4.23279	-2.88506	-5.07003	-3.61539	-2.81329	-5.47962	-4.65012	-5.47962	-2.6286	-3.17764	-5.47962	-5.47962	-4.05096	-5.47962	-5.47962	-5.47962	-1.1833	-3.46395	-3.27157	-5.47962	-5.47962	-5.47962	-5.47962	-5.47962	-5.47962	-2.95661	-5.47962	-5.47962	-5.47962	-3.92903	-2.39601	-5.47962	-5.47962	-5.47962	-5.47962	-5.47962	-5.47962	-5.47962	-5.47962	0.0833888	0.30935	0.0194085
Mir6342	chr1	29421488	29421612	+	125	102465174	microRNA 6342	-0.952554	-0.952554	-0.952554	-0.340767	0.385466	-0.952554	-0.952554	-0.952554	-0.952554	-0.952554	-0.952554	-0.952554	-0.952554	-0.952554	-0.952554	-0.952554	0.666634	-0.952554	-0.952554	-0.952554	-0.952554	-0.952554	-0.952554	-0.952554	-0.952554	-0.952554	-0.952554	-0.952554	-0.952554	-0.952554	2.01047	2.83754	-0.952554	-0.952554	-0.952554	-0.952554	-0.952554	-0.952554	-0.952554	0	0	0
Phf3	chr1;chr1;chr1;chr1;chr1;chr1;chr1;chr1;chr1;chr1;chr1;chr1;chr1;chr1;chr1	30802342;30806169;30808723;30810683;30811772;30813017;30813960;30816468;30820081;30820683;30821131;30824210;30829843;30837105;30862987	30805942;30806364;30808812;30810830;30811967;30813152;30814091;30816584;30820237;30820827;30821314;30824519;30831559;30837266;30863256	-;-;-;-;-;-;-;-;-;-;-;-;-;-;-	7561	213109	PHD finger protein 3	4.89289	4.74355	4.62727	4.75356	4.85667	5.20481	5.03611	4.74829	4.80974	4.78646	4.68846	4.83133	4.39794	4.65573	4.63541	4.62669	4.58024	4.65889	4.95508	5.11238	4.6688	4.64308	4.73597	4.68991	4.61925	4.61844	4.79199	4.60643	4.63285	4.59616	4.72313	4.83536	5.03022	4.67112	4.65645	4.72918	4.69511	4.72573	4.72441	80.4796	73.3423	65.1679
Ptp4a1	chr1;chr1;chr1;chr1;chr1;chr1	30940303;30943932;30944536;30944938;30946038;30949549	30943323;30944006;30944666;30945030;30946639;30949755	-;-;-;-;-;-	4129	19243	protein tyrosine phosphatase 4a1	3.1862	2.92304	2.68717	2.58429	2.55088	2.77558	2.81592	2.38854	2.62668	2.64326	2.46838	2.61859	2.78601	3.07022	2.88374	2.53398	2.62999	2.5243	2.51047	2.73675	2.27454	2.54813	2.18744	2.28916	2.37408	2.89786	3.04218	2.84362	2.67026	2.28087	2.66021	2.53983	2.75836	2.43137	2.7134	2.19514	2.32372	2.4221	2.79225	24.6205	20.7286	16.9472
Gm13363	chr1;chr1;chr1;chr1;chr1;chr1;chr1	30941592;30943932;30944536;30944938;30946038;30946246;30949549	30943323;30944006;30944666;30945030;30946234;30946639;30949710	-;-;-;-;-;-;-	2784	433406	predicted gene 13363	-5.42971	-5.42971	-5.42971	-5.42971	-5.42971	-5.42971	-5.42971	-5.42971	-5.42971	-5.42971	-5.42971	-5.42971	-5.42971	-5.42971	-5.42971	-5.42971	-5.42971	-5.42971	-5.42971	-5.42971	-5.42971	-5.42971	-5.42971	-5.42971	-5.42971	-5.42971	-5.42971	-5.42971	-5.42971	-5.42971	-5.42971	-5.42971	-5.42971	-5.42971	-5.42971	-5.42971	-5.42971	-5.42971	-5.42971	0	0	0
4931428L18Rik	chr1;chr1;chr1	31141078;31204252;31222476	31141768;31204473;31222656	-;-;-	1094	70988	RIKEN cDNA 4931428L18 gene	-2.83533	0.176676	-2.51176	-1.55776	-1.10467	-4.08217	-2.52503	-4.08217	-4.08217	-4.08217	-4.08217	-4.08217	0.211482	-3.10909	-4.08217	-3.50839	0.0533824	-4.08217	0.173525	-4.08217	-4.08217	-4.08217	-4.08217	-4.08217	-4.08217	-1.94752	-2.90688	-4.08217	-4.08217	-4.08217	-1.55652	-0.219565	-4.08217	-4.08217	-4.08217	-4.08217	-4.08217	-4.08217	-4.08217	0.219677	2.93379	0.306775
Lgsn	chr1;chr1;chr1;chr1;chr1	31176435;31189366;31190363;31196782;31203331	31176480;31189498;31190524;31196948;31204725	+;+;+;+;+	1903	266744	lengsin, lens protein with glutamine synthetase domain	-2.18198	-0.346248	-3.67091	-3.51097	-0.300646	-4.88083	-4.88083	-4.88083	-4.23465	-4.1538	-2.52371	-4.88083	-4.88083	-3.11209	-4.47467	-4.88083	0.213083	-2.86515	-0.719289	-4.88083	-4.88083	-4.36622	-4.88083	-4.88083	-4.88083	-2.74618	-4.37549	-4.88083	-4.88083	-4.31295	-1.15447	-0.491036	-4.88083	-4.88083	-4.88083	-4.88083	-4.88083	-4.88083	-4.88083	0.505153	2.06138	0.117573
Pih1d3	chr1	31222839	31224287	+	1449	74708	PIH1 domain containing 3	-4.48761	-2.89496	-4.48761	-2.84949	-1.65732	-4.48761	-4.48761	-4.48761	-3.84144	-4.48761	-4.48761	-4.48761	0.948667	-2.93866	-4.48761	-4.48761	-1.6364	-3.15313	-2.27956	-4.48761	-4.48761	-4.48761	-4.48761	-4.48761	-4.48761	-4.48761	-4.48761	-4.48761	-4.48761	-3.51331	-2.14319	-4.48761	-4.48761	-4.48761	-4.48761	-4.48761	-4.48761	-4.48761	-4.48761	0	0.246113	0
Gm4850	chr1;chr1	31264847;31267291	31264989;31268061	+;+	914	226957	THO complex 4 pseudogene	-2.20938	-3.82282	-3.41323	-3.82282	-0.711754	-3.82282	-3.82282	-3.82282	-1.51391	-3.82282	-3.82282	-3.82282	-3.82282	-2.53326	-3.82282	-3.82282	-2.20363	-2.1079	-1.00844	-3.82282	-2.21535	-3.82282	-3.82282	-3.82282	-3.82282	-3.82282	-3.82282	-3.82282	-3.82282	-3.82282	-2.21909	-1.87725	-3.82282	-3.82282	-3.82282	-3.82282	-3.82282	-3.82282	-3.82282	0.394409	0	0.0611984
Khdrbs2	chr1;chr1;chr1;chr1;chr1;chr1;chr1;chr1;chr1	32172806;32243900;32333466;32414871;32467760;32472567;32619171;32644093;32657444	32173008;32244027;32333582;32415017;32467887;32472765;32619253;32644151;32657738	+;+;+;+;+;+;+;+;+	1359	170771	KH domain containing, RNA binding, signal transduction associated 2	2.06758	2.12409	2.19303	1.91172	2.42905	1.49459	2.294	2.12084	2.16297	1.74351	2.06516	2.08244	1.04118	2.03497	1.66409	1.96381	2.03037	2.43294	1.93852	2.52556	2.04754	2.33295	2.1672	2.09831	1.79798	2.49168	1.78099	1.38019	2.38907	2.04547	2.39203	1.53303	2.70519	1.85684	2.18374	1.35817	2.15191	2.11872	1.9533	11.2294	11.8085	11.9362
Gm9839	chr1	32519563	32520999	-	1437	408192	predicted gene 9839	-3.22878	-4.47561	-4.47561	-3.86383	-0.836346	-4.47561	-4.47561	-4.47561	-2.77072	-1.43867	-4.47561	-4.47561	-4.47561	-3.90855	-4.47561	-4.47561	-2.11271	-3.65928	-0.907398	-4.47561	-4.47561	-4.47561	-4.47561	-4.47561	-4.47561	-2.58302	-3.97027	-4.47561	-4.47561	-4.47561	-1.64418	-4.47561	-4.47561	-4.47561	-4.47561	-4.47561	-4.47561	-4.47561	-4.47561	0.167242	0	0
Gm5415	chr1	32543546	32547293	-	3748	408191	predicted gene 5415	-1.09894	-1.38825	-4.0001	-2.39468	-1.58542	-3.34404	-3.82013	-3.4499	-2.37709	-5.13165	-5.85867	-3.9964	0.747809	-2.00246	-5.85867	-5.85867	-0.136194	-1.37932	-0.465246	-5.85867	-5.85867	-3.57846	-5.85867	-3.4734	-5.02667	-1.63875	-4.68338	-4.97886	-5.85867	-2.32119	-0.702129	-4.2084	-5.85867	-5.85867	-4.62913	-5.85867	-5.37807	-5.85867	-5.85867	1.2183	0.999064	0.119392
Prim2	chr1;chr1;chr1;chr1;chr1;chr1;chr1;chr1;chr1;chr1;chr1;chr1;chr1;chr1	33453808;33464053;33480458;33484682;33512016;33514145;33533296;33628395;33630338;33662246;33663777;33667045;33668858;33669624	33454304;33464121;33480540;33484808;33512201;33514217;33533363;33628532;33630433;33662366;33663856;33667148;33669020;33669794	-;-;-;-;-;-;-;-;-;-;-;-;-;-	1976	19076	DNA primase, p58 subunit	3.65801	3.73813	3.73069	3.92998	3.90611	4.09442	3.83872	4.22733	3.97892	3.65834	4.09637	3.9396	3.69758	3.74872	3.6228	3.79268	3.67036	3.94987	4.21821	3.65032	3.82974	3.94502	3.62062	3.876	3.97532	3.93621	3.83021	3.69527	3.84041	3.94827	3.90557	4.27619	4.02854	3.80121	3.83407	3.87257	3.97217	3.92795	3.87934	34.1152	36.4559	34.9313
1700001G17Rik	chr1	33669824	33670712	+	889	67503	RIKEN cDNA 1700001G17 gene	0.862841	1.08629	0.719817	1.73739	0.100066	0.731838	-0.260431	1.1212	0.845414	0.100787	0.0537909	1.10556	1.53607	0.946201	0.62041	1.11523	2.07469	1.22609	1.38704	0.722704	1.1662	0.648367	0.694877	0.468901	0.958406	1.25625	-0.018989	0.0694184	1.01616	1.27538	1.22926	0.148826	0.563897	0.436048	0.070116	1.02687	0.997874	0.54713	0.725798	4.73083	5.61603	4.15268
Rab23	chr1;chr1;chr1;chr1;chr1;chr1;chr1;chr1;chr1;chr1;chr1;chr1;chr1;chr1;chr1;chr1	33719896;33720419;33721608;33721608;33723786;33723786;33724934;33724934;33734702;33734702;33736800;33736800;33738288;33738288;33739253;33739253	33720173;33720584;33721699;33721699;33724005;33724005;33725019;33725019;33734858;33734858;33736882;33736882;33738380;33738380;33742564;33742564	+;+;+;+;+;+;+;+;+;+;+;+;+;+;+;+	4487	19335	RAB23, member RAS oncogene family	3.48193	3.34852	3.66073	3.63393	3.68852	3.68198	3.76669	3.79279	3.63526	3.79486	3.63151	3.71793	3.45288	3.46674	3.41827	3.54141	3.40637	3.72988	3.44945	3.87689	3.58524	3.62402	3.72199	3.64543	3.51262	3.54013	3.41244	3.5026	3.58897	3.5527	3.79186	3.54261	3.73114	3.72631	3.67353	3.55987	3.64646	3.6389	3.45899	30.235	27.8571	33.3219
Bag2	chr1;chr1;chr1	33745484;33748217;33757579	33747016;33748326;33757750	-;-;-	1815	213539	BCL2-associated athanogene 2	5.28116	5.06935	5.23079	4.90393	4.93655	5.13842	4.87044	4.76125	4.80757	4.62674	4.70633	4.60464	5.32468	5.4852	5.26365	5.2049	5.10574	5.17194	5.02823	4.93471	4.64187	4.65812	5.45278	4.71039	4.79623	5.22028	5.38292	5.27346	5.00553	4.80367	5.04892	5.31172	4.80208	4.67851	4.69558	4.72417	4.57186	4.68583	4.98179	105.267	91.8562	98.9578
Zfp451	chr1;chr1;chr1;chr1;chr1;chr1;chr1;chr1;chr1;chr1;chr1;chr1;chr1;chr1;chr1;chr1;chr1;chr1;chr1;chr1;chr1;chr1;chr1;chr1;chr1;chr1;chr1;chr1;chr1;chr1;chr1;chr1	33761541;33761541;33765844;33765844;33769721;33769721;33770769;33770769;33772893;33772893;33776269;33776269;33779044;33779044;33779896;33779896;33782068;33782068;33783041;33783041;33783853;33786407;33801960;33805339;33805339;33805339;33813727;33813727;33813727;33814338;33814338;33814338	33762209;33762209;33765909;33765909;33769907;33769907;33770899;33770899;33773033;33773033;33777863;33777863;33779191;33779191;33780049;33780049;33782194;33782194;33783191;33783191;33783964;33786532;33803613;33805419;33805419;33805419;33813810;33813810;33813810;33814595;33814595;33814595	-;-;-;-;-;-;-;-;-;-;-;-;-;-;-;-;-;-;-;-;-;-;-;-;-;-;-;-;-;-;-;-	5684	98403	zinc finger protein 451	3.57783	3.79879	3.50119	3.56127	3.84074	3.82668	3.71659	3.61872	3.63335	3.61669	3.45145	3.64103	3.53429	3.55501	3.64042	3.34833	3.47264	3.70986	3.82834	3.45002	3.60177	3.57351	3.7065	3.61242	3.49729	3.54028	3.57162	3.54273	3.59844	3.58346	3.62069	3.84151	3.54386	3.6958	3.61686	3.96287	3.59534	3.63532	3.63603	32.324	38.0836	29.8374
Gm15455	chr1	33835899	33838914	-	3016	433287	predicted gene 15455	-2.33742	-0.53403	-2.82681	-2.47581	-0.71206	-2.73777	-2.17713	-2.27908	-2.48425	-3.24321	-4.60685	-3.84065	-0.166418	-2.68529	-3.3509	-4.97141	0.0283201	-2.5728	-0.761191	-3.00285	-3.59433	-3.14298	-5.54519	-3.99912	-4.18886	-2.24986	-3.16817	-3.72944	-4.0273	-3.26461	-0.388644	-0.661619	-2.92866	-4.35026	-2.8717	-5.54519	-2.83709	-3.47988	-3.08136	0.478103	1.83275	0.315285
Bend6	chr1;chr1;chr1;chr1;chr1;chr1;chr1	33852052;33862654;33863742;33864523;33878260;33883441;33907566	33853367;33862773;33863934;33864743;33878437;33883648;33907621	-;-;-;-;-;-;-	2292	320705	BEN domain containing 6	1.81187	1.66961	1.88439	1.88925	1.70388	1.06593	1.26553	1.65607	1.58002	1.59428	1.48753	2.05885	1.24156	1.62985	1.63122	2.02671	2.12071	2.22031	1.80617	1.11308	1.7196	1.91552	-5.14916	1.86078	1.86583	1.7864	1.73385	1.94996	2.12644	1.83829	2.20964	0.997973	1.69268	2.05595	2.15787	1.12756	1.98173	2.00004	2.09198	9.4369	8.63539	9.66422
Dst	chr1;chr1;chr1;chr1;chr1;chr1;chr1;chr1;chr1;chr1;chr1;chr1;chr1;chr1;chr1;chr1;chr1;chr1;chr1;chr1;chr1;chr1;chr1;chr1;chr1;chr1;chr1;chr1;chr1;chr1;chr1;chr1;chr1;chr1;chr1;chr1;chr1;chr1;chr1;chr1;chr1;chr1;chr1;chr1;chr1;chr1;chr1;chr1;chr1;chr1;chr1;chr1;chr1;chr1;chr1;chr1;chr1;chr1;chr1;chr1;chr1;chr1;chr1;chr1;chr1;chr1;chr1;chr1;chr1;chr1;chr1;chr1;chr1;chr1;chr1;chr1;chr1;chr1;chr1;chr1…	33908225;33908999;33968703;34006191;34011825;34011825;34086242;34086242;34086242;34113933;34113933;34113933;34116118;34116118;34116118;34117432;34117432;34117432;34135090;34135090;34135090;34152202;34152202;34152202;34152413;34152413;34152413;34154513;34154513;34154513;34156599;34156599;34156599;34156781;34156781;34156781;34160330;34160620;34160620;34160620;34160620;34161004;34161004;34161004;341…	33908452;33909033;33968903;34006398;34011915;34011915;34086303;34086303;34086303;34114022;34114022;34114022;34116195;34116195;34116195;34117524;34117524;34117524;34135256;34135256;34135256;34152314;34152314;34152314;34152519;34152519;34152519;34154632;34154632;34154632;34156694;34156694;34156694;34156908;34156908;34156908;34160496;34160713;34160713;34160713;34160713;34161158;34161158;34161158;341…	+;+;+;+;+;+;+;+;+;+;+;+;+;+;+;+;+;+;+;+;+;+;+;+;+;+;+;+;+;+;+;+;+;+;+;+;+;+;+;+;+;+;+;+;+;+;+;+;+;+;+;+;+;+;+;+;+;+;+;+;+;+;+;+;+;+;+;+;+;+;+;+;+;+;+;+;+;+;+;+;+;+;+;+;+;+;+;+;+;+;+;+;+;+;+;+;+;+;+;+;+;+;+;+;+;+;+;+;+;+;+;+;+;+;+;+;+;+;+;+;+;+;+;+;+;+;+;+	30001	13518	dystonin	4.12888	4.40572	3.69754	3.98201	3.94515	4.15931	4.72161	4.14067	4.1255	4.27546	3.89977	4.03144	3.9096	4.00072	4.00891	3.59692	3.99869	3.98285	4.15443	4.6414	3.90686	4.01861	3.89819	3.82858	4.08382	3.85966	4.36982	3.67624	3.76608	4.04275	4.00704	3.78258	4.27986	4.12226	3.94707	4.09912	4.29965	4.07073	4.25935	47.3988	58.0436	34.2164
Mir6896	chr1	34117359	34117431	+	73	102466987	microRNA 6896	0.577526	-0.176594	1.39381	1.46153	1.16143	-0.176594	1.71862	-0.176594	-0.176594	0.550434	-0.176594	-0.176594	-0.176594	1.78283	1.38456	1.38591	0.849151	2.08783	0.965384	-0.176594	-0.176594	1.47557	-0.176594	0.292291	-0.176594	0.57037	0.702267	-0.176594	-0.176594	1.11444	0.57166	-0.176594	0.663085	1.47825	-0.176594	-0.176594	0.663897	0.957272	1.43368	1.64607	0	4.59742
Mir5103	chr1	34433121	34433199	-	79	100628580	microRNA 5103	1.32289	-0.29055	1.11084	-0.29055	1.04747	-0.29055	0.183018	-0.29055	-0.29055	1.5658	-0.29055	-0.29055	-0.29055	0.276518	-0.29055	-0.29055	3.34127	-0.29055	3.27767	-0.29055	-0.29055	-0.29055	-0.29055	0.178335	-0.29055	1.60205	-0.29055	-0.29055	-0.29055	1.47995	2.39608	2.73266	0.189535	-0.29055	-0.29055	-0.29055	-0.29055	-0.29055	-0.29055	4.56316	0	3.54021
Ccdc115	chr1;chr1;chr1;chr1;chr1	34436670;34437727;34438850;34439043;34439228	34437610;34437858;34438932;34439146;34439672	-;-;-;-;-	1705	69668	coiled-coil domain containing 115	2.76012	3.45406	3.3039	3.0181	3.24827	3.23112	3.2189	2.88015	2.87933	3.03636	2.96597	2.83335	2.79915	3.07218	3.08955	3.57936	3.61395	3.20234	3.32914	3.6338	3.01298	2.97825	3.9406	3.18611	3.42049	3.12048	2.77711	3.12804	3.12932	3.08712	3.01755	3.20915	3.3496	2.93686	2.94752	3.60124	2.85626	3.01115	2.81192	18.2535	29.9099	25.9501
Imp4	chr1;chr1;chr1;chr1;chr1;chr1;chr1;chr1;chr1	34439829;34440041;34442910;34443378;34443563;34443769;34443997;34444196;34444358	34439927;34440149;34442993;34443487;34443695;34443923;34444091;34444269;34445747	+;+;+;+;+;+;+;+;+	2249	27993	IMP4, U3 small nucleolar ribonucleoprotein	3.99474	4.07701	3.92777	3.85184	4.19774	4.26349	4.41106	3.77779	3.67981	3.96784	3.88032	3.68417	4.15096	3.80262	3.99971	3.84863	3.9291	3.96844	4.06774	4.45993	3.81802	3.81997	4.06626	3.93275	3.90648	3.81487	3.75326	3.89878	3.91763	3.92837	3.92576	4.32142	4.37471	3.82641	3.80717	3.99935	3.80318	3.62438	3.70704	43.1177	46.1431	40.0675
Ptpn18	chr1;chr1;chr1;chr1;chr1;chr1;chr1;chr1;chr1;chr1;chr1;chr1;chr1;chr1;chr1	34459746;34462702;34463107;34463269;34463466;34468293;34469840;34470200;34471493;34471641;34471812;34472103;34472763;34473335;34473579	34459916;34462810;34463183;34463364;34463504;34468361;34469902;34470342;34471559;34471718;34471901;34472191;34472968;34473409;34473779	+;+;+;+;+;+;+;+;+;+;+;+;+;+;+	1573	19253	protein tyrosine phosphatase, non-receptor type 18	0.225	1.40527	0.916826	0.470546	0.686748	0.328114	0.738438	0.639765	0.565087	0.159942	-0.141702	-0.000477717	2.2099	-0.231596	-0.669991	1.24333	1.96798	-0.396517	1.46809	0.665864	-0.919724	-0.0382609	-4.60607	0.195231	-0.221047	0.993187	-0.0168851	-0.753845	0.212085	0.665308	1.42905	0.980582	-0.0511722	-0.290628	0.732038	-1.17548	0.0891296	0.120858	-1.01072	3.05564	7.14143	4.87167
Prss39	chr1;chr1;chr1;chr1;chr1	34498430;34499228;34500016;34502027;34502624	34498628;34499390;34500290;34502196;34503062	+;+;+;+;+	1246	21755	protease, serine 39	-1.91382	-4.26986	-2.41128	-1.20048	0.39966	-4.26986	-2.91701	-4.26986	-2.56496	-0.748353	-4.26986	-4.26986	0.253436	-4.26986	-4.26986	-4.26986	1.0653	-2.00543	0.514142	-4.26986	-4.26986	-4.26986	-4.26986	-3.1641	-4.26986	-0.974524	-4.26986	-4.26986	-4.26986	-3.70198	1.16126	-4.26986	-3.43018	-4.26986	-4.26986	-4.26986	-4.26986	-4.26986	-4.26986	0.578635	0	0.359135
Cfc1	chr1;chr1;chr1;chr1;chr1;chr1	34535648;34536198;34536350;34537132;34537326;34544025	34535955;34536247;34536517;34537246;34537435;34544311	+;+;+;+;+;+	1038	12627	cripto, FRL-1, cryptic family 1	-1.65032	-0.0887159	-3.27811	-1.48196	-0.895294	-4.00636	-3.53279	-2.49679	-2.07088	-2.15001	-4.00636	-4.00636	1.42992	-1.59125	-3.28363	-2.03165	0.364097	-3.19003	-1.19198	-4.00636	-4.00636	-4.00636	-4.00636	-3.53747	-4.00636	-1.6645	-3.1275	-4.00636	-3.5493	-4.00636	0.317964	-0.749999	-3.52628	-2.16693	-2.1228	-4.00636	-3.16587	-2.87249	-4.00636	0.694585	2.40494	0.107775
Prss40	chr1;chr1;chr1;chr1;chr1	34552331;34555969;34557853;34559743;34560730	34552809;34556138;34558127;34559905;34560943	-;-;-;-;-	1301	21756	protease, serine 40	-2.18389	-4.33217	-2.93078	-2.10042	0.337343	-4.33217	-2.0437	-4.33217	-1.86748	-3.124	-4.33217	-4.33217	-1.72907	-2.56344	-4.33217	-4.33217	0.926962	-2.99769	1.01923	-4.33217	-4.33217	-4.33217	-4.33217	-4.33217	-4.33217	-1.50348	-3.82683	-4.33217	-4.33217	-0.919817	-0.276073	0.0576184	-4.33217	-4.33217	-2.63549	-4.33217	-4.33217	-4.33217	-4.33217	0.461811	0	0.214971
Amer3	chr1;chr1	34579693;34586663	34579766;34590944	+;+	4356	211383	APC membrane recruitment 3	0.743552	1.05482	1.31489	1.14758	1.13833	1.21124	1.23503	1.17103	1.06525	0.983577	0.954114	0.997758	1.34978	0.664995	1.03519	1.38267	1.46706	1.12508	1.25991	1.41646	0.725959	0.96114	-6.07556	0.925763	1.00326	0.558852	0.633278	1.21765	1.30381	1.06769	1.53481	1.91373	1.06162	1.03849	0.657154	1.07982	0.80246	1.0409	0.475957	4.49646	5.64891	6.52322
AA619741	chr1	34633535	34636210	-	2676	241051	PHD finger protein 19 pseudogene	-2.397	-1.19183	-3.80223	-2.21522	-0.83928	-5.37263	-2.68567	-5.37263	-3.23838	-1.00409	-5.37263	-5.37263	2.05271	-3.09403	-5.37263	-5.37263	-0.153062	-2.14455	0.508251	-3.82166	-5.37263	-4.85802	-5.37263	-5.37263	-5.37263	-0.784021	-5.37263	-5.37263	-5.37263	-2.51058	-0.272152	-1.65887	-5.37263	-5.37263	-5.37263	-5.37263	-5.37263	-5.37263	-5.37263	0.44904	1.13276	0.125416
Arhgef4	chr1;chr1;chr1;chr1;chr1;chr1;chr1;chr1;chr1;chr1	34801722;34804914;34805956;34806315;34807059;34807642;34809697;34810311;34811086;34811678	34802001;34805093;34806135;34806494;34807291;34807771;34809828;34810554;34811163;34812754	+;+;+;+;+;+;+;+;+;+	2714	226970	Rho guanine nucleotide exchange factor (GEF) 4	0.161688	0.23302	0.839661	0.615525	1.37159	0.170433	0.515311	-0.488961	0.154416	0.513203	-0.00835828	0.498548	1.64356	0.211971	0.0955157	0.0497122	1.49051	0.07863	1.33487	-0.950099	0.301071	0.00437125	-0.230199	0.341178	0.0112667	1.0965	-0.0858935	0.325902	0.564251	0.228619	1.28346	0.648809	-0.186286	0.0515674	0.0676919	-0.0663938	0.296387	0.443445	-0.243552	2.96645	3.15359	4.65784
Fam168b	chr1;chr1;chr1;chr1;chr1;chr1;chr1;chr1;chr1;chr1;chr1;chr1;chr1;chr1;chr1;chr1;chr1;chr1;chr1;chr1;chr1;chr1	34813218;34813218;34813218;34817997;34817997;34817997;34819592;34819592;34819592;34819867;34819867;34819867;34824020;34828767;34828767;34828767;34836733;34836733;34836733;34842828;34842828;34842828	34817404;34817404;34817404;34818126;34818126;34818126;34819790;34819769;34819769;34820009;34820009;34820009;34824055;34828847;34828847;34828847;34836813;34836813;34836813;34843050;34843050;34843050	-;-;-;-;-;-;-;-;-;-;-;-;-;-;-;-;-;-;-;-;-;-	5080	214469	family with sequence similarity 168, member B	4.70776	4.48727	4.44561	4.53523	4.68516	4.95663	4.91679	4.55023	4.59226	4.48098	4.56849	4.5165	4.31244	4.73674	4.5829	4.45754	4.55129	4.59461	4.95029	4.95455	4.61444	4.54656	5.07758	4.60492	4.56017	4.58519	4.75654	4.53692	4.41513	4.58705	4.71294	4.71309	5.018	4.53255	4.59885	4.61516	4.5602	4.58088	4.61492	70.7733	61.3903	57.4438
Plekhb2	chr1;chr1;chr1;chr1;chr1;chr1;chr1;chr1;chr1;chr1;chr1;chr1;chr1;chr1;chr1	34849959;34849959;34861873;34861873;34863006;34863006;34863471;34863471;34864473;34864473;34866141;34866141;34869300;34869300;34876911	34850063;34850063;34861917;34861917;34863158;34863158;34863573;34863573;34864512;34864512;34866230;34866230;34869405;34871557;34879585	+;+;+;+;+;+;+;+;+;+;+;+;+;+;+	5469	226971	pleckstrin homology domain containing, family B (evectins) member 2	4.65152	4.30725	4.58924	4.61877	4.56447	4.1533	4.13866	4.63283	4.61596	4.6882	4.71689	4.64563	4.75212	4.69918	4.62686	4.79359	4.88798	4.68799	4.23681	4.05666	4.78903	4.74659	4.9136	4.80856	4.81911	4.7769	4.83297	4.73057	4.827	4.9199	4.68738	4.47954	4.21166	4.71276	4.89464	4.71765	4.72962	4.8285	4.75199	68.0683	54.1872	63.4629
Hs6st1	chr1;chr1	36068400;36103513	36069184;36106446	+;+	3719	50785	heparan sulfate 6-O-sulfotransferase 1	4.67849	4.53255	4.70019	4.51805	4.54501	4.65359	4.71554	4.60879	4.49239	4.47962	4.53038	4.50358	4.62993	4.60104	4.73691	5.1212	4.74754	4.5756	4.57836	4.8056	4.63962	4.68196	4.73665	4.68535	4.76468	4.48837	4.57218	4.79279	4.81217	4.80719	4.50512	4.79013	4.83714	4.65843	4.71672	4.52626	4.61639	4.71325	4.6376	69.3386	63.3359	68.5242
Uggt1	chr1;chr1;chr1;chr1;chr1;chr1;chr1;chr1;chr1;chr1;chr1;chr1;chr1;chr1;chr1;chr1;chr1;chr1;chr1;chr1;chr1;chr1;chr1;chr1;chr1;chr1;chr1;chr1;chr1;chr1;chr1;chr1;chr1;chr1;chr1;chr1;chr1;chr1;chr1;chr1;chr1	36140028;36146032;36146625;36150045;36151634;36155073;36156227;36157400;36158108;36159942;36161676;36162205;36163221;36164444;36165509;36170199;36173435;36174079;36174896;36176233;36176776;36177518;36179559;36182470;36184356;36185833;36191529;36192386;36195850;36197544;36201705;36202779;36207942;36209986;36211390;36216132;36221212;36227484;36230658;36234807;36244070	36144251;36146185;36146741;36150159;36151794;36155255;36156311;36157501;36158196;36160026;36161761;36162363;36163410;36164523;36165611;36170294;36173565;36174210;36175102;36176327;36176799;36177616;36179679;36182634;36184487;36185968;36191614;36192505;36196000;36197635;36201765;36202878;36208042;36210064;36211486;36216306;36221324;36227614;36230740;36234942;36244302	-;-;-;-;-;-;-;-;-;-;-;-;-;-;-;-;-;-;-;-;-;-;-;-;-;-;-;-;-;-;-;-;-;-;-;-;-;-;-;-;-	9029	320011	UDP-glucose glycoprotein glucosyltransferase 1	5.63969	5.99814	6.11777	5.585	5.5502	5.83081	6.2334	5.58025	5.61372	5.57562	5.58455	5.58195	5.20505	5.46238	5.87079	6.06653	5.47249	5.54636	5.78567	6.17632	5.48087	5.47968	5.46099	5.41717	5.56352	5.41402	5.57735	5.81614	5.97746	5.57068	5.49129	5.80718	6.13519	5.45871	5.37167	5.37204	5.53238	5.54388	5.55241	135.069	175.031	183.157
Mir6897	chr1	36144252	36144313	-	62	102465540	microRNA 6897	0.059034	0.059034	1.62944	0.670821	0.059034	0.059034	0.059034	1.85106	0.059034	0.786062	0.059034	0.059034	0.059034	1.60798	0.781762	0.059034	0.059034	2.53556	0.059034	2.71619	0.059034	2.33925	0.059034	0.059034	0.534203	2.58205	1.23433	2.31624	1.1419	0.059034	2.40345	0.059034	0.898713	2.20902	0.059034	0.059034	0.53964	2.12434	1.46092	0	0	5.4131
Neurl3	chr1;chr1;chr1;chr1	36264602;36268656;36269213;36273338	36266553;36268709;36269701;36273425	-;-;-;-	2583	214854	neuralized E3 ubiquitin protein ligase 3	-0.151005	0.572366	-0.199914	-0.0158116	0.802765	0.842663	1.20068	0.602682	0.0200616	0.248893	-1.0491	-0.36167	0.590552	0.017672	-0.0346267	-0.0147223	1.10387	0.0474852	1.57648	1.3487	0.0258968	-0.030795	-5.3216	0.0473132	0.185217	0.585492	0.275309	0.213448	0.34935	0.522237	0.814577	0.464631	1.44899	0.271627	0.331287	-0.880951	0.101471	0.137849	-0.312296	2.37256	4.00384	2.23048
Arid5a	chr1;chr1;chr1;chr1;chr1;chr1;chr1;chr1;chr1;chr1;chr1;chr1;chr1;chr1;chr1;chr1;chr1;chr1;chr1;chr1;chr1;chr1;chr1;chr1;chr1;chr1;chr1;chr1;chr1;chr1;chr1;chr1;chr1;chr1;chr1;chr1;chr1;chr1;chr1	36307733;36307733;36307733;36307733;36307733;36307733;36311874;36316209;36316209;36316209;36316209;36316212;36316212;36317204;36317204;36317204;36317610;36317610;36317610;36317610;36317610;36318084;36318084;36318084;36318084;36318084;36318084;36318488;36318488;36318488;36318488;36318488;36318488;36318992;36318992;36318992;36318992;36318992;36318992	36307836;36307836;36307836;36307836;36307836;36307836;36311968;36316327;36316327;36316327;36316327;36316327;36316327;36317324;36317324;36317324;36317662;36317662;36317662;36317662;36317662;36318181;36318181;36318181;36318181;36318181;36318181;36318653;36318653;36318653;36318653;36318653;36318653;36324029;36324029;36324029;36324029;36324029;36324029	+;+;+;+;+;+;+;+;+;+;+;+;+;+;+;+;+;+;+;+;+;+;+;+;+;+;+;+;+;+;+;+;+;+;+;+;+;+;+	5794	214855	AT rich interactive domain 5A (MRF1-like)	2.09832	1.1754	0.972242	1.85375	2.40606	2.64409	2.88337	1.70698	1.25822	1.72799	1.37602	1.14723	2.34087	2.17462	0.799181	1.09763	2.17851	2.42093	2.82256	2.96946	1.34209	1.21048	2.148	1.40974	1.11347	2.0547	1.84142	0.881375	0.856284	1.95302	2.52863	2.70675	2.98478	0.950362	1.51591	1.14913	1.23073	1.13122	1.74532	11.5725	6.15496	5.14559
Kansl3	chr1;chr1;chr1;chr1;chr1;chr1;chr1;chr1;chr1;chr1;chr1;chr1;chr1;chr1;chr1;chr1;chr1;chr1;chr1;chr1;chr1	36335730;36343251;36343673;36344070;36344916;36345385;36345838;36348525;36348818;36349402;36351633;36351926;36353594;36353772;36354098;36354649;36358040;36358370;36365482;36367769;36369105	36337651;36343384;36343895;36344179;36345046;36345466;36346029;36348681;36349018;36349465;36351790;36352000;36353665;36353873;36354214;36354780;36358225;36358460;36365652;36368034;36369181	-;-;-;-;-;-;-;-;-;-;-;-;-;-;-;-;-;-;-;-;-	4663	226976	KAT8 regulatory NSL complex subunit 3	3.75384	3.80636	3.69913	3.75062	4.039	4.27777	4.04708	3.76922	3.76307	3.68031	3.58595	3.57294	3.60057	3.63684	3.45571	3.50063	3.62368	3.81606	4.14567	4.03996	3.74945	3.736	3.33604	3.72315	3.43711	3.61092	3.64183	3.50073	3.62747	3.68352	3.93415	4.45081	4.14794	3.65452	3.64405	3.51446	3.7062	3.57207	3.47238	36.5154	38.2774	34.2234
Mir6898	chr1	36348682	36348758	-	77	102465541	microRNA 6898	0.500564	-0.253556	0.156039	-0.253556	-0.253556	-0.253556	-0.253556	-0.253556	-0.253556	-0.253556	-0.253556	-0.253556	-0.253556	-0.253556	0.728625	1.30895	1.36563	-0.253556	-0.253556	-0.253556	-0.253556	-0.253556	-0.253556	-0.253556	0.578452	-0.253556	-0.253556	-0.253556	-0.253556	-0.253556	-0.253556	-0.253556	0.586123	-0.253556	-0.253556	-0.253556	0.22705	-0.253556	-0.253556	1.56056	0	0.726433
Fer1l5	chr1;chr1;chr1;chr1;chr1;chr1;chr1;chr1;chr1;chr1;chr1;chr1;chr1;chr1;chr1;chr1;chr1;chr1;chr1;chr1;chr1;chr1;chr1;chr1;chr1;chr1;chr1;chr1;chr1;chr1;chr1;chr1;chr1;chr1;chr1;chr1;chr1;chr1;chr1;chr1;chr1;chr1;chr1;chr1;chr1;chr1;chr1;chr1;chr1;chr1;chr1;chr1;chr1	36372291;36373686;36374516;36375172;36376729;36377855;36378387;36379478;36380364;36382785;36385085;36385438;36386091;36387181;36388586;36388717;36388891;36390528;36392303;36401354;36402497;36403217;36403472;36404754;36406509;36406929;36407883;36408495;36408773;36409142;36409380;36410862;36411229;36411562;36412557;36412779;36413090;36414776;36414933;36415591;36416467;36416873;36417365;36417724;364…	36372375;36373738;36374607;36375280;36376783;36377964;36378515;36379540;36380414;36382815;36385200;36385558;36386143;36387249;36388629;36388799;36388985;36390656;36392480;36401478;36402597;36403394;36403627;36404882;36406672;36407043;36407985;36408670;36408943;36409274;36409457;36411043;36411390;36411666;36412703;36412941;36413115;36414826;36415037;36415710;36416628;36416964;36417535;36417872;364…	+;+;+;+;+;+;+;+;+;+;+;+;+;+;+;+;+;+;+;+;+;+;+;+;+;+;+;+;+;+;+;+;+;+;+;+;+;+;+;+;+;+;+;+;+;+;+;+;+;+;+;+;+	6318	100534273	fer-1-like 5 (C. elegans)	-1.92733	-0.578312	-2.63254	-1.05899	0.221818	-3.35322	-3.24396	-2.52375	-1.88816	-1.16611	-3.81374	-4.60758	1.98332	-2.14042	-4.76354	-6.03824	1.22015	-1.44199	0.679671	-3.74948	-6.1169	-5.71888	-6.61202	-5.50626	-5.49417	-1.20692	-5.19095	-5.43556	-6.61202	-1.93398	0.828089	-0.380333	-4.85972	-4.77259	-5.38248	-6.61202	-5.03833	-5.03151	-5.7471	0.684691	1.80623	0.3984
Lman2l	chr1;chr1;chr1;chr1;chr1;chr1;chr1;chr1	36423186;36424838;36428102;36428300;36438750;36439609;36443491;36445050	36424503;36424957;36428216;36428461;36438832;36439726;36443609;36445239	-;-;-;-;-;-;-;-	2225	214895	lectin, mannose-binding 2-like	3.91621	3.78165	4.21756	4.04532	3.9406	4.12699	4.58883	4.21173	3.9477	4.08546	4.1165	4.17597	4.57298	3.99166	4.02777	4.28719	4.10698	4.06231	4.30142	4.42737	4.04564	3.95717	4.55708	4.00743	4.08389	4.06737	4.0059	3.96808	4.17699	4.11565	4.00999	4.20873	4.57289	3.89366	4.07631	3.99077	4.15331	3.92425	4.05601	40.8285	37.5852	48.9968
Cnnm4	chr1;chr1;chr1;chr1;chr1;chr1;chr1	36471597;36497990;36498395;36499411;36499885;36505601;36506409	36473085;36498133;36498529;36499580;36499981;36505779;36508776	+;+;+;+;+;+;+	4582	94220	cyclin M4	2.83739	3.08456	3.17094	3.21461	2.8732	2.77678	3.2438	2.90948	2.88856	3.1994	2.99824	3.11094	2.94821	2.87269	2.94924	3.30353	3.27747	3.00287	2.82601	3.31101	3.07042	2.95039	3.47419	3.06101	3.07504	2.96993	2.82254	2.97237	2.95783	3.1137	2.88977	2.88578	3.15329	3.00962	3.0866	3.05944	2.96847	2.96944	3.0526	19.3279	23.1934	23.7194
Cnnm3	chr1;chr1;chr1;chr1;chr1;chr1;chr1;chr1;chr1;chr1;chr1;chr1;chr1;chr1;chr1;chr1;chr1	36511876;36511876;36518952;36518952;36520078;36520078;36520519;36520519;36520819;36520819;36521205;36521205;36521701;36521701;36524034;36525166;36525166	36513153;36513153;36519095;36519095;36520227;36520227;36520688;36520688;36520915;36520915;36521338;36521338;36521839;36521839;36524132;36528237;36528237	+;+;+;+;+;+;+;+;+;+;+;+;+;+;+;+;+	5283	94218	cyclin M3	2.08793	1.89597	2.41866	2.46977	2.48011	2.17755	2.52251	2.39074	2.72749	2.58599	2.65339	2.3812	3.04357	2.13491	2.11415	2.48886	2.79243	2.36908	2.33022	2.19484	2.38493	2.47413	2.96376	2.47195	2.3331	2.33742	2.05338	2.00283	2.31601	2.31202	2.53724	2.01413	2.54561	2.36488	2.23388	2.17689	2.56405	2.56246	2.2097	11.4864	10.1592	14.0712
Ankrd23	chr1;chr1;chr1;chr1;chr1;chr1;chr1;chr1;chr1	36530534;36531723;36531909;36532112;36532302;36532581;36533987;36534291;36535682	36531641;36531821;36532007;36532210;36532400;36532706;36534115;36534437;36535729	-;-;-;-;-;-;-;-;-	1954	78321	ankyrin repeat domain 23	0.526259	-0.000957378	0.99808	0.953069	0.983803	1.27936	1.65128	1.4649	1.58623	1.32316	0.465632	0.91656	1.03315	0.519737	0.936538	0.842233	1.30128	0.959506	1.68904	0.838006	0.852798	0.631343	2.17972	1.10637	0.524583	1.18589	0.24352	1.09069	0.237467	0.600116	1.67864	2.57252	0.925504	1.04584	0.419126	1.54806	1.11309	0.802387	0.475459	3.81275	2.64635	5.18132
Ankrd39	chr1;chr1;chr1;chr1	36538173;36541859;36542762;36547086	36539534;36542062;36542865;36547201	-;-;-;-	1786	109346	ankyrin repeat domain 39	1.55648	1.97701	2.11183	2.04391	1.59466	1.81706	2.0975	1.68729	2.1066	2.15173	1.73701	1.89782	3.04186	1.76425	1.79483	2.00375	2.20386	1.89671	2.46868	2.18772	1.81992	1.93292	-4.78929	1.83905	1.67633	2.07247	0.807624	1.54724	1.45006	1.28888	1.91563	2.10117	1.81564	1.93095	2.00299	2.12587	1.88044	1.8737	1.55911	7.87183	10.6826	11.3061
Sema4c	chr1;chr1;chr1;chr1;chr1;chr1;chr1;chr1;chr1;chr1;chr1;chr1;chr1;chr1;chr1;chr1;chr1;chr1;chr1;chr1;chr1;chr1;chr1;chr1;chr1;chr1;chr1;chr1;chr1;chr1;chr1;chr1;chr1;chr1;chr1;chr1;chr1;chr1;chr1;chr1;chr1;chr1;chr1;chr1;chr1;chr1	36548639;36548639;36548639;36550506;36550506;36550506;36550668;36550668;36550668;36551726;36551726;36551726;36551927;36551927;36551927;36552252;36552252;36552252;36552719;36552719;36552719;36552979;36552979;36552979;36553224;36553224;36553224;36553471;36553471;36553471;36553716;36553716;36553716;36553926;36553926;36553926;36554252;36554252;36554252;36555932;36555932;36555932;36556803;36557360;365…	36550368;36550368;36550368;36550576;36550576;36550576;36550828;36550828;36550828;36551838;36551838;36551838;36552149;36552149;36552149;36552396;36552396;36552396;36552894;36552894;36552894;36553130;36553130;36553130;36553340;36553340;36553340;36553567;36553567;36553567;36553814;36553814;36553814;36553988;36553988;36553988;36554400;36554400;36554400;36556077;36556077;36556080;36557085;36557557;365…	-;-;-;-;-;-;-;-;-;-;-;-;-;-;-;-;-;-;-;-;-;-;-;-;-;-;-;-;-;-;-;-;-;-;-;-;-;-;-;-;-;-;-;-;-;-	4292	20353	sema domain, immunoglobulin domain (Ig), transmembrane domain (TM) and short cytoplasmic domain, (semaphorin) 4C	2.22498	2.48476	2.38885	2.45505	2.54704	1.98401	1.76575	2.68214	2.40007	2.34576	2.01	2.39257	2.59684	2.30099	2.10317	2.40393	2.84535	2.22162	2.18182	1.72128	2.52547	2.22802	2.44868	2.49971	2.24686	2.77043	2.00843	2.28767	2.37955	2.41371	2.43184	1.975	1.75872	2.48457	2.59287	2.57841	2.38094	2.39118	2.53116	12.6267	15.2884	13.7753
Fam178b	chr1;chr1;chr1;chr1;chr1;chr1;chr1;chr1;chr1;chr1;chr1;chr1;chr1;chr1;chr1;chr1;chr1;chr1;chr1;chr1;chr1;chr1;chr1;chr1;chr1;chr1;chr1;chr1;chr1;chr1;chr1	36562696;36562696;36564330;36564330;36564831;36564831;36578519;36578519;36585916;36585916;36593198;36599971;36600123;36600408;36600408;36600867;36600867;36608417;36608417;36632420;36632420;36635167;36635167;36644210;36644210;36659364;36659364;36660735;36660735;36682868;36682868	36563020;36563020;36564482;36564482;36564908;36564908;36578644;36578644;36586003;36586003;36593332;36600220;36600220;36600584;36600584;36600951;36600951;36608531;36608531;36632504;36632504;36635272;36635272;36644362;36644362;36659425;36659425;36661049;36661049;36683183;36683183	-;-;-;-;-;-;-;-;-;-;-;-;-;-;-;-;-;-;-;-;-;-;-;-;-;-;-;-;-;-;-	2569	381337	family with sequence similarity 178, member B	-1.36715	-0.0546164	-1.45968	-1.19501	0.88752	-4.12107	-2.91488	-1.79425	-1.50689	-0.1286	-5.31376	-4.22316	2.66015	-1.97054	-4.33158	-5.31376	1.51818	-1.59405	0.953599	-5.31376	-3.5244	-4.12104	-5.31376	-3.76769	-3.27089	-1.04226	-3.19086	-4.1373	-4.51013	-1.60683	1.02985	-0.973888	-4.47408	-4.11883	-4.08422	-5.31376	-4.18547	-3.11735	-3.91187	0.98226	2.5681	0.892701
Cox5b	chr1;chr1;chr1;chr1	36691487;36692211;36692451;36693197	36691689;36692284;36692550;36693388	+;+;+;+	569	12859	cytochrome c oxidase subunit 5B	6.35529	6.27333	6.79618	6.4595	6.45464	6.27918	6.74178	6.53382	6.5128	6.48885	6.58364	6.51297	6.50411	6.55903	6.67218	6.51542	6.18337	6.56522	6.39621	6.9364	6.51696	6.59458	7.19056	6.64242	6.84795	6.58449	6.63642	6.8114	6.91733	6.68027	6.69149	6.28336	6.9315	6.62655	6.54683	6.39092	6.65684	6.63334	6.70574	221.531	211.527	292.849
Actr1b	chr1;chr1;chr1;chr1;chr1;chr1;chr1;chr1;chr1;chr1;chr1	36699202;36700337;36700536;36701134;36701421;36701685;36702059;36702475;36706870;36708191;36709806	36700178;36700377;36700597;36701308;36701513;36701901;36702183;36702600;36706945;36708255;36709925	-;-;-;-;-;-;-;-;-;-;-	2077	226977	ARP1 actin-related protein 1B, centractin beta	5.59862	5.65999	5.80263	5.71081	5.54443	5.71033	5.75403	5.63133	5.82249	5.68823	5.80321	5.60052	5.67586	5.68974	5.65378	5.57248	5.56555	5.81085	5.77872	5.88968	5.81332	5.70634	5.82685	5.75393	5.77388	5.58036	5.52843	5.72834	5.81407	5.65921	5.54095	5.814	5.80088	5.57888	5.6042	5.61284	5.57276	5.62851	5.61812	131.213	138.389	147.15
4933424G06Rik	chr1;chr1;chr1;chr1;chr1;chr1;chr1;chr1;chr1	36714538;36718822;36723365;36725215;36733848;36742278;36744511;36746362;36757790	36714697;36718884;36723451;36725298;36733949;36742376;36744661;36746571;36757960	+;+;+;+;+;+;+;+;+	1127	71166	RIKEN cDNA 4933424G06 gene	-0.244154	-0.655134	-1.26946	-3.51325	0.956166	-2.12498	-2.77219	-0.390061	-3.03417	-1.0881	-1.42506	-3.03444	2.14435	-1.58524	-2.92303	-2.15033	1.13409	-1.46364	1.18307	-4.12504	-1.89702	-4.12504	-4.12504	-4.12504	-2.56413	0.29097	-1.86949	-4.12504	-2.27335	-4.12504	0.726463	-1.38006	-3.28536	-1.50273	-1.55667	-4.12504	-2.06754	-3.28001	-2.72315	2.13244	1.58216	0.943009
Zap70	chr1;chr1;chr1;chr1;chr1;chr1;chr1;chr1;chr1;chr1;chr1;chr1;chr1;chr1;chr1;chr1;chr1;chr1;chr1;chr1;chr1;chr1;chr1;chr1;chr1;chr1;chr1;chr1;chr1;chr1;chr1;chr1;chr1;chr1;chr1;chr1;chr1;chr1;chr1;chr1;chr1;chr1;chr1;chr1;chr1	36761798;36764515;36766934;36770802;36770802;36770802;36771789;36771789;36771789;36778153;36778153;36778153;36778380;36778380;36778380;36778547;36778547;36778547;36778751;36778751;36778751;36778984;36779117;36779117;36779117;36779685;36779685;36779685;36779685;36780837;36780837;36780837;36780837;36781119;36781119;36781119;36781119;36781346;36781346;36781346;36781346;36782461;36782461;36782461;367…	36761942;36764667;36767121;36771212;36771212;36771212;36771949;36771949;36771949;36778291;36778291;36778291;36778464;36778464;36778464;36778590;36778590;36778590;36778802;36778802;36778802;36779312;36779312;36779312;36779312;36779891;36779891;36779891;36779891;36781029;36781029;36781029;36781029;36781259;36781259;36781259;36781259;36781458;36781458;36781458;36781458;36782820;36782820;36782820;367…	+;+;+;+;+;+;+;+;+;+;+;+;+;+;+;+;+;+;+;+;+;+;+;+;+;+;+;+;+;+;+;+;+;+;+;+;+;+;+;+;+;+;+;+;+	2721	22637	zeta-chain (TCR) associated protein kinase	-1.81345	1.07413	-2.47711	-0.648261	0.287718	-2.88205	-2.70973	-1.25712	-2.33575	-0.319392	-4.85254	-4.58679	2.34605	-2.63581	-3.83554	-2.96487	1.54874	-1.18713	1.29792	-3.11565	-5.39669	-3.74452	-5.39669	-5.39669	-4.56468	-0.8918	-4.2214	-4.89073	-5.39669	-1.40097	0.577335	-0.780324	-3.82422	-4.20176	-3.51313	-5.39669	-5.39669	-4.91317	-5.39669	0.706583	5.70117	0.411138
Tmem131	chr1;chr1;chr1;chr1;chr1;chr1;chr1;chr1;chr1;chr1;chr1;chr1;chr1;chr1;chr1;chr1;chr1;chr1;chr1;chr1;chr1;chr1;chr1;chr1;chr1;chr1;chr1;chr1;chr1;chr1;chr1;chr1;chr1;chr1;chr1;chr1;chr1;chr1;chr1;chr1;chr1	36792189;36794044;36794804;36795101;36795295;36796162;36798942;36799279;36801825;36804468;36807884;36808827;36810281;36811408;36812161;36812557;36815455;36815887;36816109;36818658;36818893;36819063;36823067;36824716;36825212;36825429;36827011;36827262;36828065;36829566;36833496;36834616;36834762;36837959;36840389;36841594;36854844;36872512;36881334;36889264;36939165	36793205;36794198;36794901;36795197;36795416;36796324;36799091;36799403;36801952;36804646;36808476;36808985;36810466;36811594;36812303;36812708;36815521;36815996;36816247;36818775;36818968;36819215;36823153;36824820;36825346;36825539;36827181;36827415;36828173;36829674;36833557;36834672;36834912;36838039;36840511;36841710;36854967;36872580;36881374;36889325;36939527	-;-;-;-;-;-;-;-;-;-;-;-;-;-;-;-;-;-;-;-;-;-;-;-;-;-;-;-;-;-;-;-;-;-;-;-;-;-;-;-;-	6548	56030	transmembrane protein 131	4.99528	5.14476	5.0627	4.8684	4.86145	5.07069	5.10688	4.85405	4.88228	4.91025	4.87058	4.88523	4.89971	4.85427	4.86882	5.03857	4.88676	4.71384	4.84592	4.86655	4.7246	4.75061	4.52383	4.79956	4.75828	4.74909	4.84443	4.61998	4.74469	4.73137	4.84068	4.92192	4.80234	4.71735	4.69865	4.72142	4.89376	4.81021	4.80724	86.3971	96.8609	88.1315
Cnga3	chr1;chr1;chr1;chr1;chr1;chr1;chr1;chr1;chr1;chr1;chr1;chr1;chr1;chr1	37218278;37219205;37219428;37232209;37232209;37241827;37244833;37244833;37253957;37253957;37257993;37257993;37260697;37260697	37218441;37219538;37219538;37232345;37232345;37241940;37245012;37245012;37254064;37254064;37258099;37258099;37263384;37263384	+;+;+;+;+;+;+;+;+;+;+;+;+;+	3832	12790	cyclic nucleotide gated channel alpha 3	-2.91502	-2.71048	-3.58621	-4.02641	-0.102867	-4.69796	-2.22888	-3.65968	-5.89065	-3.10468	-5.89065	-5.89065	1.30421	-2.61756	-5.4845	-5.89065	0.136871	-3.06539	-0.0097684	-1.89439	-5.89065	-5.37604	-5.89065	-4.78489	-4.32974	-1.56936	-5.38531	-5.38469	-5.89065	-4.34006	0.114244	-0.0676149	-2.08029	-4.2358	-5.89065	-5.89065	-5.89065	-4.75679	-5.02573	0.313578	0.372253	0.175163
Inpp4a	chr1;chr1;chr1;chr1;chr1;chr1;chr1;chr1;chr1;chr1;chr1;chr1;chr1;chr1;chr1;chr1;chr1;chr1;chr1;chr1;chr1;chr1;chr1;chr1;chr1;chr1;chr1;chr1;chr1;chr1;chr1;chr1;chr1;chr1;chr1;chr1;chr1;chr1;chr1;chr1;chr1;chr1;chr1;chr1;chr1;chr1;chr1;chr1;chr1;chr1;chr1;chr1;chr1;chr1;chr1;chr1;chr1;chr1;chr1;chr1;chr1;chr1;chr1;chr1;chr1;chr1;chr1;chr1;chr1;chr1;chr1;chr1;chr1;chr1;chr1;chr1;chr1;chr1;chr1;chr1…	37299838;37299838;37357343;37357343;37357815;37357815;37358508;37358508;37364110;37364110;37366163;37366163;37366539;37366539;37366870;37366870;37367757;37367757;37368277;37368277;37369217;37369217;37369217;37369358;37369358;37371702;37371702;37371702;37371702;37371702;37372311;37372311;37372311;37372311;37372311;37374272;37374272;37374272;37374275;37374275;37377578;37377578;37377578;37377578;373…	37300118;37300118;37357404;37357404;37358024;37358024;37358552;37358552;37364228;37364228;37366279;37366279;37366618;37366618;37366981;37366981;37367847;37367847;37368424;37368424;37369488;37369488;37369488;37369488;37369488;37371806;37371806;37371806;37371806;37371806;37372419;37372419;37372419;37372419;37372419;37374289;37374289;37374289;37374289;37374289;37377761;37377761;37377761;37377761;373…	+;+;+;+;+;+;+;+;+;+;+;+;+;+;+;+;+;+;+;+;+;+;+;+;+;+;+;+;+;+;+;+;+;+;+;+;+;+;+;+;+;+;+;+;+;+;+;+;+;+;+;+;+;+;+;+;+;+;+;+;+;+;+;+;+;+;+;+;+;+;+;+;+;+;+;+;+;+;+;+;+;+;+;+;+;+;+;+;+;+;+;+;+;+;+;+;+;+	7000	269180	inositol polyphosphate-4-phosphatase, type I	4.12152	3.93196	4.02288	4.18944	4.05715	3.95564	3.85335	4.25588	4.24251	4.39649	4.13228	4.15394	4.21627	4.1257	3.91964	4.03443	4.08471	4.16633	3.92371	3.67214	4.3946	4.26526	4.62518	4.28348	4.12021	4.22953	4.01301	3.88527	4.11404	4.11269	3.98609	3.84372	3.71817	4.30523	4.20427	4.27519	4.20001	4.21598	4.15209	47.1383	41.7753	42.8545
Coa5	chr1;chr1;chr1	37417085;37428342;37429869	37420627;37428425;37430103	-;-;-	3862	76178	cytochrome C oxidase assembly factor 5	4.69868	4.89914	5.02628	4.61638	4.5773	4.62663	5.20249	4.68023	4.68425	4.79053	4.83241	4.78229	4.26957	4.80282	4.87229	5.08458	4.91564	4.75535	4.6499	5.10346	4.83371	4.75325	4.75663	4.83299	4.84604	4.60643	4.79759	4.93074	4.98574	4.88113	4.82571	4.80379	5.27199	4.68725	4.79133	4.83936	4.70084	4.8847	4.73857	70.3182	81.675	85.9162
Unc50	chr1;chr1;chr1;chr1;chr1;chr1	37430172;37431293;37432551;37437162;37437377;37438682	37430493;37431576;37432671;37437301;37437478;37439124	+;+;+;+;+;+	1412	67387	unc-50 homolog	4.73935	4.91876	5.13763	4.82336	4.77667	4.95614	5.15851	4.90354	4.97134	4.85494	4.9464	4.84852	5.12409	4.82635	5.11008	5.00679	4.64777	4.78546	4.93683	5.21014	4.91466	4.91554	4.65577	4.92526	4.92674	4.79934	4.79754	5.08907	4.9594	4.66284	4.80894	5.09285	5.2192	4.89107	4.80931	4.78548	4.88638	4.95625	4.76486	72.2511	82.7142	92.737
Mgat4a	chr1;chr1;chr1;chr1;chr1;chr1;chr1;chr1;chr1;chr1;chr1;chr1;chr1;chr1;chr1;chr1;chr1;chr1;chr1;chr1;chr1;chr1;chr1;chr1;chr1;chr1;chr1;chr1;chr1;chr1;chr1	37439340;37439340;37444807;37444807;37449096;37449096;37450329;37450329;37452231;37452231;37452522;37452522;37454744;37454744;37456590;37456590;37462892;37462892;37464421;37464421;37466537;37466537;37490260;37490260;37495873;37495873;37498573;37498600;37536039;37536039;37540965	37444685;37444685;37444919;37444919;37449162;37449162;37450407;37450407;37452424;37452424;37452629;37452629;37454874;37454874;37456704;37456704;37462967;37462967;37464534;37464534;37466583;37466583;37490393;37490393;37496013;37496013;37498740;37498740;37536404;37536404;37541016	-;-;-;-;-;-;-;-;-;-;-;-;-;-;-;-;-;-;-;-;-;-;-;-;-;-;-;-;-;-;-	7251	269181	mannoside acetylglucosaminyltransferase 4, isoenzyme A	2.86411	2.72237	3.08427	2.92997	2.72027	2.83294	2.80738	2.86974	2.88896	3.10047	2.91118	3.01596	2.68807	2.63582	2.59571	2.97327	2.6665	2.64421	2.77072	2.97565	2.97608	2.84071	3.10373	2.87778	2.90563	2.61569	2.95643	2.86677	3.2411	3.03681	2.79912	3.08641	2.99737	2.9963	3.0974	2.82946	2.92154	2.95969	2.98691	19.704	18.0498	22.3479
4930594C11Rik	chr1	37485851	37488605	-	2755	77633	G1 to S phase transition pseudogene	-1.23151	0.211388	-1.93206	-1.16994	-0.620672	-1.97396	-0.956412	-1.1776	-1.2948	-0.484571	-0.536566	-1.21918	-0.363773	-1.60717	-2.12491	-2.74273	-0.235718	-1.87198	-0.0211769	-2.00173	-1.77489	-1.23315	-5.41461	-1.10587	-1.79257	-1.61895	-1.60691	-2.46579	-2.1005	-1.41888	-1.09028	-4.6381	-2.02561	-1.44997	-1.35362	-4.75886	-1.01121	-1.72033	-2.21103	1.09041	3.10666	0.629399
2010300C02Rik	chr1;chr1;chr1;chr1;chr1;chr1;chr1;chr1;chr1;chr1	37611676;37613337;37614481;37623761;37628217;37631321;37631816;37637861;37644561;37719570	37612396;37613481;37614668;37626068;37628426;37631482;37631951;37638029;37644640;37719811	-;-;-;-;-;-;-;-;-;-	4361	72097	RIKEN cDNA 2010300C02 gene	-1.43156	0.182083	-1.47372	-0.590609	-0.192967	-1.67504	-1.54447	-2.09737	-1.17921	-1.38241	-2.02606	-2.10588	0.626147	-1.3482	-2.17211	-1.38182	0.527881	-1.99149	-0.0291277	-1.37169	-1.73783	-2.24059	-6.07721	-2.04497	-2.65068	-0.477953	-1.85863	-1.76228	-1.98737	-1.73425	0.500011	-1.54725	-1.81704	-1.2882	-1.869	-1.20951	-1.4042	-1.48668	-2.53173	0.964392	3.06654	0.910665
Tsga10	chr1;chr1;chr1;chr1;chr1;chr1;chr1;chr1;chr1;chr1;chr1;chr1;chr1;chr1;chr1;chr1;chr1;chr1;chr1;chr1;chr1;chr1;chr1;chr1;chr1;chr1;chr1;chr1;chr1;chr1;chr1;chr1;chr1;chr1;chr1;chr1;chr1;chr1;chr1;chr1;chr1;chr1;chr1;chr1;chr1;chr1;chr1;chr1;chr1;chr1;chr1;chr1;chr1;chr1;chr1;chr1;chr1;chr1;chr1;chr1;chr1;chr1;chr1;chr1;chr1;chr1;chr1;chr1;chr1	37754572;37760824;37760824;37760949;37761430;37761430;37761430;37763307;37763307;37763307;37783817;37783817;37801463;37801720;37801720;37801720;37804629;37804629;37804629;37804629;37806937;37806937;37806937;37806937;37810972;37810972;37810972;37810972;37815532;37815532;37815532;37819525;37819525;37819525;37819525;37834186;37834186;37834186;37834186;37835258;37835258;37835258;37835258;37835422;378…	37755521;37761095;37761095;37761095;37761534;37761534;37761534;37763509;37763509;37763509;37784026;37784026;37801905;37801905;37801905;37801905;37804739;37804739;37804739;37804739;37807105;37807105;37807105;37807105;37811027;37811027;37811027;37811027;37815686;37815686;37815686;37819640;37819640;37819640;37819640;37834337;37834337;37834337;37834337;37835335;37835335;37835335;37835335;37835592;378…	-;-;-;-;-;-;-;-;-;-;-;-;-;-;-;-;-;-;-;-;-;-;-;-;-;-;-;-;-;-;-;-;-;-;-;-;-;-;-;-;-;-;-;-;-;-;-;-;-;-;-;-;-;-;-;-;-;-;-;-;-;-;-;-;-;-;-;-;-	4182	211484	testis specific 10	-0.380157	0.10313	-0.7404	-0.43162	0.154258	-1.44899	-0.515514	0.111794	-0.229072	0.135217	-0.782056	-0.662238	0.220647	-0.594131	-0.549307	-0.801735	-0.0596534	-0.0132139	0.00478255	-0.527762	-1.27288	-0.493055	0.545551	-0.324842	-1.02505	-0.397442	-0.432395	-0.802383	-0.388646	-0.543904	0.226874	-0.87831	-0.5053	-0.737995	-0.313335	-0.753603	-0.442375	-0.481021	-0.353262	2.04007	2.89933	1.53815
Lipt1	chr1;chr1	37872206;37874864	37872325;37876298	+;+	1555	623661	lipoyltransferase 1	1.02707	0.509176	1.61775	1.33371	1.76784	1.46744	1.51894	1.42002	1.6067	1.16738	1.30885	0.817197	1.40156	1.09867	1.15669	0.769848	1.34336	1.57576	1.98241	1.29083	1.14951	1.19202	0.286975	1.58908	1.21792	0.883296	0.9304	0.85106	1.17348	1.51927	1.83629	2.83775	1.75304	1.11496	0.795829	1.22409	1.26671	1.32521	0.87373	5.40928	3.78405	7.98562
Mitd1	chr1;chr1;chr1;chr1;chr1;chr1;chr1	37878890;37879560;37880933;37881699;37882562;37885215;37890160	37879363;37879620;37881048;37881785;37882698;37885316;37890411	-;-;-;-;-;-;-	1229	69028	MIT, microtubule interacting and transport, domain containing 1	2.51545	2.56873	2.91475	2.95772	2.70424	2.76286	2.78087	2.66967	2.8616	2.92483	2.47678	2.86698	2.84122	2.33278	2.62129	2.46466	2.48701	2.51883	2.87704	3.2381	2.55676	2.76292	-2.6969	2.41698	2.54441	2.44229	2.50994	3.08506	2.52924	2.49299	2.59795	2.42581	2.64542	2.52217	2.71784	3.1412	2.67097	2.62843	2.38729	15.3504	16.1044	19.7526
Mrpl30	chr1;chr1;chr1;chr1;chr1;chr1	37890553;37892943;37893939;37895330;37897688;37898061	37890584;37893023;37894015;37895410;37897834;37898333	+;+;+;+;+;+	691	107734	mitochondrial ribosomal protein L30	5.02253	5.16582	5.41993	4.9971	4.92474	4.98651	5.37742	4.93265	5.06714	5.08586	5.077	5.25858	4.92129	4.90153	5.36296	5.24218	5.15123	5.07622	5.01092	5.57389	5.01767	5.195	5.37095	5.26692	5.25673	5.1588	5.05247	5.23986	5.34515	5.23285	5.20486	5.13263	5.57149	5.2005	5.2099	4.75993	5.27597	5.19535	4.95555	87.8183	98.0571	112.68
Lyg2	chr1;chr1;chr1;chr1;chr1;chr1	37905923;37908869;37909896;37911059;37915720;37916236	37907675;37909007;37910092;37911202;37915792;37916493	-;-;-;-;-;-	2564	332427	lysozyme G-like 2	-3.40544	-3.3023	-4.90136	-3.94109	-1.42807	-5.31095	-4.48144	-5.31095	-3.1767	-3.00897	-5.31095	-5.31095	-0.188294	-4.74388	-5.31095	-5.31095	-1.94301	-2.33856	-0.591573	-5.31095	-5.31095	-5.31095	-5.31095	-5.31095	-5.31095	-1.91924	-3.88988	-5.31095	-5.31095	-4.01992	-1.08801	-5.31095	-5.31095	-5.31095	-5.31095	-5.31095	-5.31095	-4.46592	-5.31095	0.187462	0.20863	0.0218157
Lyg1	chr1;chr1;chr1;chr1;chr1;chr1	37946738;37947177;37949796;37950657;37952740;37957735	37947003;37947309;37949989;37950761;37952814;37957759	-;-;-;-;-;-	798	69541	lysozyme G-like 1	-2.38018	-3.62701	-2.89877	-2.25716	0.0122538	-3.11242	-2.79751	-1.21824	-3.62701	-0.985051	-3.62701	-3.62701	0.786021	-2.65394	-3.62701	-3.62701	-0.12111	-1.36259	0.879068	-3.62701	-3.62701	-3.62701	-3.62701	-3.62701	-3.62701	-1.73442	-3.62701	-3.62701	-3.62701	-3.62701	0.30608	-3.62701	-3.62701	-3.62701	-3.62701	-3.62701	-3.62701	-3.62701	-3.62701	0.301161	0	0.140189
Txndc9	chr1;chr1;chr1;chr1;chr1	37983867;37990203;37993992;37995633;37997109	37987779;37990457;37994110;37995841;37997208	-;-;-;-;-	4596	98258	thioredoxin domain containing 9	4.04478	4.15205	4.12516	3.98941	4.06637	4.27326	4.29038	4.113	4.10075	3.98157	4.03568	4.10846	3.99507	4.03949	4.11768	4.06358	3.85516	4.01066	4.21478	4.31839	4.09767	4.09411	3.69141	4.04647	4.02495	4.07608	3.9393	4.03476	4.06343	3.9683	4.00395	4.29298	4.28013	4.05517	4.11129	4.1417	4.0093	4.17199	3.98208	44.6821	48.6509	45.9921
Eif5b	chr1;chr1;chr1;chr1;chr1;chr1;chr1;chr1;chr1;chr1;chr1;chr1;chr1;chr1;chr1;chr1;chr1;chr1;chr1;chr1;chr1;chr1;chr1;chr1	37998010;38017806;38018025;38018865;38021594;38022164;38032277;38033068;38034029;38035993;38037203;38037547;38040673;38041697;38044704;38045324;38045648;38046612;38048793;38049017;38049176;38050187;38051123;38051606	37998324;38017931;38018109;38019534;38021811;38022314;38032375;38033157;38034103;38036273;38037310;38037657;38040740;38041838;38044835;38045506;38045809;38046743;38048924;38049093;38049340;38050325;38051284;38055579	+;+;+;+;+;+;+;+;+;+;+;+;+;+;+;+;+;+;+;+;+;+;+;+	7797	226982	eukaryotic translation initiation factor 5B	3.77896	4.06974	3.90735	3.86134	3.94788	4.13931	4.11769	3.92683	3.96296	3.84065	3.85524	3.91968	3.34426	3.7666	3.88105	3.66406	3.48757	3.86048	3.97582	4.27285	3.82464	3.8844	3.77381	3.88892	3.62556	3.74691	3.76976	3.77845	3.77182	3.74737	3.84643	3.97442	4.17179	3.87929	3.82162	3.95822	3.88825	3.85544	3.69954	37.1725	45.9666	39.5572
Rev1	chr1;chr1;chr1;chr1;chr1;chr1;chr1;chr1;chr1;chr1;chr1;chr1;chr1;chr1;chr1;chr1;chr1;chr1;chr1;chr1;chr1;chr1;chr1	38052786;38053616;38053840;38054084;38054745;38055291;38056264;38056717;38057674;38059122;38063115;38067500;38071343;38074315;38079290;38083704;38085545;38087971;38092063;38098853;38107568;38108404;38129462	38053198;38053718;38053996;38054295;38054865;38055524;38056466;38056882;38057776;38059294;38063335;38067619;38071497;38074443;38079398;38083820;38085652;38088674;38092215;38099021;38107694;38108467;38129662	-;-;-;-;-;-;-;-;-;-;-;-;-;-;-;-;-;-;-;-;-;-;-	4262	56210	REV1, DNA directed polymerase	3.83706	3.84394	3.70002	3.98104	4.18719	4.14793	3.80672	4.00589	4.08703	4.06753	4.03392	4.07167	3.90097	3.76966	3.71505	3.63036	3.71598	3.94795	3.93765	4.05568	3.96537	3.94818	3.59856	3.82768	3.80573	3.90508	3.67722	3.59594	3.68616	3.80195	3.81947	4.24378	3.84073	3.89514	3.92533	4.03187	3.92853	3.92796	3.87846	38.6823	39.2849	34.241
Aff3	chr1;chr1;chr1;chr1;chr1;chr1;chr1;chr1;chr1;chr1;chr1;chr1;chr1;chr1;chr1;chr1;chr1;chr1;chr1;chr1;chr1;chr1	38175991;38181260;38181615;38185325;38186936;38191171;38193566;38203811;38204890;38207906;38209553;38218263;38252641;38269710;38320112;38329872;38341721;38406496;38534906;38535411;38536826;38627089	38179570;38181483;38181664;38185418;38187007;38191307;38193629;38203938;38205091;38208030;38210647;38218455;38252681;38269761;38320163;38329908;38341801;38406543;38535291;38535723;38536946;38627244	-;-;-;-;-;-;-;-;-;-;-;-;-;-;-;-;-;-;-;-;-;-	7251	16764	AF4/FMR2 family, member 3	-0.489539	-0.0311359	-0.571813	-0.484795	0.410564	-0.579094	-1.08106	-0.537349	-0.682861	-0.370536	-0.735341	-0.813379	1.42849	-0.70445	-1.34329	-0.577318	0.579846	-0.393508	0.807705	-1.50321	-1.68214	-0.68132	-1.43133	-0.43249	-0.763206	-0.186207	-0.333592	-1.18698	-0.690025	-0.2998	0.356677	0.311494	-1.31183	-0.695221	-0.766234	-0.765825	-0.509147	-0.484618	-0.910627	1.90577	2.65582	1.75111
Lonrf2	chr1;chr1;chr1;chr1;chr1;chr1;chr1;chr1;chr1;chr1;chr1	38794509;38800651;38804239;38807041;38807836;38811712;38812544;38813213;38815965;38818062;38821147	38798223;38800800;38804401;38807199;38807957;38811826;38812640;38813420;38816120;38818184;38821215	-;-;-;-;-;-;-;-;-;-;-	5077	381338	LON peptidase N-terminal domain and ring finger 2	1.15229	1.32964	1.48688	1.11741	1.21184	1.6113	2.43048	1.12606	1.02331	0.733969	1.37241	1.32131	0.994982	1.0715	1.09129	1.43468	1.1636	1.20602	1.51253	2.37169	0.932622	1.01778	1.05664	1.48167	1.46831	1.23335	1.30303	0.981141	1.26752	1.22174	1.28341	1.18925	2.16936	1.3159	1.18711	0.774928	1.218	1.31888	1.31245	5.98804	6.84859	7.35962
Chst10	chr1;chr1;chr1;chr1;chr1;chr1;chr1	38863873;38867981;38871601;38873949;38884350;38895937;38897890	38866035;38868086;38871835;38874040;38884481;38896056;38898160	-;-;-;-;-;-;-	3119	98388	carbohydrate sulfotransferase 10	2.60354	2.67994	2.95185	2.93018	2.76728	2.64621	2.09118	3.10258	3.0106	3.01202	3.06359	2.96974	2.80598	2.45811	2.7442	3.12751	3.28066	2.80763	2.6653	2.13009	3.16988	3.16329	2.17236	3.16346	3.21382	2.89469	2.89845	2.96946	3.21587	3.15551	3.27671	2.32514	2.13854	3.23969	3.30181	3.17082	3.21155	3.19477	3.25594	16.4122	17.4936	20.3548
Nms	chr1;chr1;chr1;chr1;chr1;chr1;chr1;chr1;chr1;chr1	38939149;38941511;38941867;38943938;38944056;38946056;38946955;38947560;38948629;38949883	38939361;38941566;38941917;38943961;38944109;38946139;38946990;38947601;38948675;38950276	+;+;+;+;+;+;+;+;+;+	1001	433292	neuromedin S	-2.34055	0.580586	-2.38359	-1.72224	-0.314727	-3.06088	-3.954	-3.954	-0.547292	-1.31203	-3.954	-3.954	0.941484	-1.0941	-2.97181	-3.954	-0.20638	-2.23908	-0.714011	-2.40303	-1.72597	-3.06085	-3.954	-2.84824	-2.83614	-1.27006	-3.44865	-1.97562	-2.87113	-1.53686	0.215445	-3.954	-3.954	-1.95095	-2.25731	-3.954	-2.2004	-2.19317	-2.79575	0.360129	3.91888	0.335277
Pdcl3	chr1;chr1;chr1;chr1;chr1;chr1	38987814;38991246;38994915;38995245;38995735;38996141	38987849;38991375;38995005;38995388;38995943;38997236	+;+;+;+;+;+	1706	68833	phosducin-like 3	4.36456	4.15251	4.35125	4.1354	4.26422	4.41792	4.41934	4.17832	4.15496	4.21865	4.27382	4.30823	4.72411	4.45258	4.46744	4.2175	4.45706	4.33246	4.30237	4.30778	4.34327	4.44832	3.98939	4.47227	4.58806	4.34877	4.32766	4.38131	4.32648	4.32177	4.49384	4.5903	4.67887	4.25735	4.40622	4.74953	4.38352	4.4265	4.40043	55.7146	48.6012	53.7386
Mir6349	chr1	39186896	39186992	-	97	102466631	microRNA 6349	0.660155	-0.586683	-0.586683	-0.586683	1.4334	-0.586683	-0.586683	-0.586683	-0.586683	-0.586683	-0.586683	-0.586683	-0.586683	-0.586683	-0.586683	-0.586683	1.03251	1.67774	1.62137	-0.586683	-0.586683	-0.586683	-0.586683	-0.586683	-0.586683	0.160282	-0.586683	-0.0807189	-0.586683	-0.586683	0.161571	-0.586683	-0.586683	-0.586683	-0.586683	-0.586683	-0.586683	-0.586683	-0.586683	2.47759	0	0
Npas2	chr1;chr1;chr1;chr1;chr1;chr1;chr1;chr1;chr1;chr1;chr1;chr1;chr1;chr1;chr1;chr1;chr1;chr1;chr1;chr1;chr1	39194272;39263319;39287468;39292687;39300644;39311841;39312955;39324440;39325296;39326088;39328307;39330937;39333810;39334703;39335995;39338053;39345269;39347491;39348432;39359649;39361855	39194742;39263375;39287616;39292778;39300733;39311961;39313068;39324558;39325378;39326194;39328454;39331021;39333951;39334812;39336096;39338199;39345466;39347681;39348524;39359823;39363240	+;+;+;+;+;+;+;+;+;+;+;+;+;+;+;+;+;+;+;+;+	4180	18143	neuronal PAS domain protein 2	0.565162	1.06147	-0.346362	0.63959	1.29821	1.55713	0.324491	0.245798	0.802495	0.885967	0.559578	0.491641	2.34696	0.756617	1.41045	0.0798996	1.22446	0.887278	1.91216	0.0208773	0.747907	0.609262	1.23088	0.572536	0.589052	0.803005	0.340722	0.712107	-0.548826	0.502488	1.47945	1.89419	0.428081	0.475227	0.641768	0.114288	0.500124	0.366226	0.218944	3.96711	5.67347	2.03401
Rpl31	chr1;chr1;chr1;chr1;chr1;chr1;chr1;chr1;chr1;chr1;chr1;chr1;chr1;chr1	39367851;39367851;39367851;39368149;39368149;39370014;39370014;39370014;39370954;39370954;39370954;39371302;39371302;39371302	39368006;39368255;39367934;39368255;39368255;39370139;39370139;39370139;39371066;39371066;39371066;39371910;39371910;39371910	+;+;+;+;+;+;+;+;+;+;+;+;+;+	1253	114641	ribosomal protein L31	6.1757	6.17236	6.48862	6.13976	6.25209	5.79742	6.4825	6.03902	6.1883	6.18528	6.16783	6.47019	6.2097	6.21607	6.44583	6.45893	6.12951	6.21306	5.90292	6.59077	6.33556	6.29028	6.34268	6.27788	6.43086	6.18258	6.2673	6.41195	6.60059	6.34132	6.20645	6.00415	6.57934	6.27824	6.3171	6.24204	6.24138	6.32991	6.31692	195.733	197.378	236.732
Tbc1d8	chr1;chr1;chr1;chr1;chr1;chr1;chr1;chr1;chr1;chr1;chr1;chr1;chr1;chr1;chr1;chr1;chr1;chr1;chr1;chr1	39371496;39373727;39374082;39376424;39376878;39379455;39379995;39380228;39381277;39385121;39385998;39389308;39391117;39392057;39394065;39402683;39405291;39406752;39426068;39478440	39372786;39373824;39374171;39376489;39377118;39379523;39380093;39380357;39381562;39385238;39386212;39389458;39391287;39392254;39394272;39402923;39405519;39406870;39426178;39478747	-;-;-;-;-;-;-;-;-;-;-;-;-;-;-;-;-;-;-;-	4439	54610	TBC1 domain family, member 8	3.25481	3.7495	3.22039	3.30367	3.38281	3.32445	4.20735	3.38204	3.29609	3.29924	3.18602	3.31596	3.28743	3.11673	3.54322	3.09227	3.23819	3.00351	3.31011	4.22966	3.40451	3.26585	2.78889	3.26188	3.09514	3.2281	2.81298	3.28198	2.9015	3.03526	2.92427	2.91177	3.92311	3.34628	3.11289	3.11497	3.01216	3.15686	2.93325	25.8247	36.7946	24.5465
Cnot11	chr1;chr1;chr1;chr1;chr1;chr1;chr1	39535802;39537416;39538271;39539873;39542400;39544892;39545069	39536337;39537580;39538423;39540075;39542602;39544988;39546877	+;+;+;+;+;+;+	3166	52846	CCR4-NOT transcription complex, subunit 11	4.16815	4.06163	4.33062	4.23521	4.23882	4.55013	4.54819	4.21035	4.20929	4.2891	4.3005	4.07348	4.45318	4.20853	4.31378	4.3692	4.34566	4.42869	4.31927	4.56895	4.25727	4.28298	3.77496	4.36145	4.29609	4.2619	4.16783	4.25008	4.11756	4.0107	4.15259	4.41477	4.65072	4.14611	4.15308	4.31774	4.20233	4.14597	4.03246	48.6574	45.6755	53.0202
Snord89	chr1	39548747	39548840	-	94	100217461	small nucleolar RNA, C/D box 89	1.07208	-0.541359	1.31722	2.10975	2.90916	0.899263	2.65388	2.41716	-0.541359	2.98015	2.5943	0.784128	-0.541359	1.00759	1.65293	1.02115	1.82154	0.793126	2.00148	1.22954	0.857946	2.26611	-0.541359	1.34159	0.814968	1.59329	0.633933	2.15038	1.69971	-0.541359	3.185	-0.541359	1.87631	2.58562	1.91363	-0.541359	1.98069	1.37973	1.81089	3.835	0	4.76045
Rnf149	chr1;chr1;chr1;chr1;chr1;chr1;chr1	39551296;39555478;39558315;39560693;39564048;39565082;39576827	39552515;39555670;39558411;39560775;39564116;39565332;39577347	-;-;-;-;-;-;-	2434	67702	ring finger protein 149	3.37003	3.14192	3.67792	3.43166	3.25327	3.29055	3.81765	3.26328	3.343	3.32041	3.61129	3.43536	3.25477	3.42413	3.3504	3.41513	3.51894	3.34813	3.54246	3.55999	3.39087	3.42042	3.33952	3.36302	3.53081	3.35497	3.33947	3.29153	3.31003	3.45889	3.52343	3.43188	3.62128	3.17209	3.36529	3.233	3.29643	3.3977	3.3464	27.9426	24.1018	33.6899
Creg2	chr1;chr1;chr1;chr1	39618406;39624870;39647776;39650506	39623243;39624983;39647945;39651182	-;-;-;-	5799	263764	cellular repressor of E1A-stimulated genes 2	-1.55649	-1.08479	-1.84642	-1.71186	-0.847467	-3.97372	-3.98693	-2.34879	-2.41622	-1.98867	-2.08515	-3.00723	0.167377	-1.89665	-3.06149	-3.34845	0.248695	-1.47946	-0.607475	-3.07548	-2.20854	-2.41294	-0.980728	-3.03089	-2.43497	-3.19302	-2.63808	-3.01825	-1.78936	-1.34895	-1.2005	-6.48836	-3.69709	-1.55032	-1.6406	-1.67868	-2.94314	-1.99649	-2.26674	0.891019	1.26068	0.704135
Rfx8	chr1;chr1;chr1;chr1;chr1;chr1;chr1;chr1;chr1;chr1;chr1;chr1;chr1;chr1;chr1	39665301;39670270;39672186;39678657;39680842;39682909;39683600;39685495;39688573;39690091;39695898;39710158;39711378;39718418;39720878	39665657;39670583;39672300;39678751;39680998;39682967;39683750;39685608;39688650;39690201;39695961;39710244;39711439;39718541;39720989	-;-;-;-;-;-;-;-;-;-;-;-;-;-;-	2000	619289	regulatory factor X 8	-1.00595	-0.941752	-2.96894	-2.18497	-0.737459	-4.95255	-4.47899	-3.79454	-3.24766	-1.2031	-4.95255	-4.95255	0.643649	-2.29798	-4.5464	-2.39572	1.00454	-3.23764	0.670183	-4.95255	-4.95255	-4.95255	-4.95255	-4.95255	-4.95255	-0.959634	-4.95255	-4.95255	-4.95255	-2.09051	0.432377	0.655348	-4.47247	-4.95255	-4.95255	-4.95255	-4.47195	-4.95255	-4.95255	1.26171	1.33732	0.251709
Gm3646	chr1;chr1	39804141;39805173	39804339;39805332	-;-	359	100042065	predicted gene 3646	-2.47461	-2.47461	-1.07322	-2.47461	0.636456	-2.47461	-2.47461	-2.47461	-2.47461	-1.26643	-2.47461	-2.47461	2.33643	-1.90754	-2.47461	-2.47461	0.15301	-1.65827	0.0682276	-2.47461	-2.47461	-2.47461	-2.47461	-2.47461	-2.47461	-2.47461	-2.47461	-2.47461	-2.47461	-2.47461	0.356827	-2.47461	-2.47461	-2.47461	-2.47461	-2.47461	-2.47461	-2.47461	-2.47461	0	0	0.779044
1700066B17Rik	chr1;chr1;chr1;chr1;chr1	39842428;39844018;39845228;39845665;39847309	39842556;39844103;39845339;39845846;39847330	-;-;-;-;-	531	73426	RIKEN cDNA 1700066B17 gene	-0.683301	-3.03934	-2.62974	-0.979668	0.508642	-3.03934	-1.68649	-1.88132	-1.94847	-0.00239727	-3.03934	-3.03934	-3.03934	-0.911516	-3.03934	-3.03934	-0.188125	-3.03934	-0.831287	-3.03934	-3.03934	-3.03934	-3.03934	-3.03934	-0.996467	-2.29237	-2.53399	-3.03934	-3.03934	-0.0846184	0.956571	0.508435	-3.03934	-3.03934	-3.03934	-3.03934	-3.03934	-3.03934	-3.03934	1.35778	0	0.10534
Map4k4	chr1;chr1;chr1;chr1;chr1;chr1;chr1;chr1;chr1;chr1;chr1;chr1;chr1;chr1;chr1;chr1;chr1;chr1;chr1;chr1;chr1;chr1;chr1;chr1;chr1;chr1;chr1;chr1;chr1;chr1;chr1;chr1;chr1;chr1;chr1;chr1;chr1;chr1;chr1;chr1;chr1;chr1;chr1;chr1;chr1;chr1;chr1;chr1;chr1;chr1;chr1;chr1;chr1;chr1;chr1;chr1;chr1;chr1;chr1;chr1;chr1;chr1;chr1;chr1;chr1;chr1;chr1;chr1;chr1;chr1;chr1;chr1;chr1;chr1;chr1;chr1;chr1;chr1;chr1;chr1…	39900913;39900913;39900913;39900913;39901509;39901509;39901509;39901509;39962178;39962178;39962178;39962178;39973927;39973927;39973927;39973927;39976707;39976707;39976707;39976707;39980560;39980560;39980560;39980560;39983139;39983139;39983139;39983139;39983883;39983883;39983883;39983883;39985182;39985182;39985182;39985182;39986625;39986625;39986625;39986625;39988970;39988970;39988970;39988970;399…	39901286;39901286;39901286;39901286;39901574;39901574;39901574;39901574;39962234;39962234;39962234;39962234;39974052;39974052;39974052;39974052;39976817;39976817;39976817;39976817;39980650;39980650;39980650;39980650;39983269;39983269;39983269;39983269;39983937;39983937;39983937;39983937;39985260;39985260;39985260;39985260;39986800;39986800;39986800;39986800;39989042;39989042;39989042;39989042;399…	+;+;+;+;+;+;+;+;+;+;+;+;+;+;+;+;+;+;+;+;+;+;+;+;+;+;+;+;+;+;+;+;+;+;+;+;+;+;+;+;+;+;+;+;+;+;+;+;+;+;+;+;+;+;+;+;+;+;+;+;+;+;+;+;+;+;+;+;+;+;+;+;+;+;+;+;+;+;+;+;+;+;+;+;+;+;+;+;+;+;+;+;+;+;+;+;+;+;+;+;+;+;+;+;+;+;+;+;+;+;+;+;+;+;+;+;+;+;+;+;+;+;+;+	5974	26921	mitogen-activated protein kinase kinase kinase kinase 4	4.5185	4.31631	4.36449	4.53001	4.5543	4.76591	4.64103	4.3979	4.51654	4.50651	4.54853	4.40106	4.70885	4.51836	4.30302	4.26586	4.24342	4.52441	4.76776	4.66777	4.39916	4.44504	4.01106	4.5179	4.33657	4.38057	4.44339	4.45418	4.2656	4.43789	4.57561	4.76955	4.74402	4.43787	4.53539	4.55744	4.54866	4.49646	4.50046	62.0729	54.5314	54.3061
Gm16894	chr1;chr1;chr1;chr1	40076212;40084967;40085144;40085613	40076638;40085014;40085287;40085851	-;-;-;-	858	100047133	predicted gene, 16894	0.873921	0.979914	1.49501	1.38948	1.24846	0.809843	1.37334	1.46663	1.72589	1.25915	1.02943	1.45407	2.50579	1.14659	0.603525	1.32305	0.840816	1.63748	1.81867	0.804237	0.746764	0.727955	-3.7316	0.901274	0.626233	1.39408	0.454099	0.980128	1.17885	0.803691	1.87078	1.11669	0.823297	1.46499	0.672613	2.16791	1.27878	1.11993	0.696737	4.76171	5.19549	7.23639
Il1r2	chr1;chr1;chr1;chr1;chr1;chr1;chr1;chr1;chr1	40084768;40102389;40105264;40111955;40115024;40117955;40120909;40123122;40125041	40084819;40102537;40105522;40112135;40115198;40118017;40121044;40123264;40125226	+;+;+;+;+;+;+;+;+	1344	16178	interleukin 1 receptor, type II	-0.639363	-1.04679	1.06984	0.311504	0.333106	0.0520362	-0.111449	-0.290819	-0.897499	-0.154807	-0.00746139	-0.340099	2.84871	-0.52287	-0.41268	0.675566	0.880049	0.148664	0.884394	0.352874	-1.05606	-0.378963	0.703593	-0.0154928	-0.431141	0.689428	-0.447244	-0.855301	0.43907	0.0632443	0.804695	-4.37909	0.764545	-0.12731	-0.879418	0.624209	0.0772252	-0.72988	-0.222416	1.60933	1.19403	5.41041
Il1r1	chr1;chr1;chr1;chr1;chr1;chr1;chr1;chr1;chr1;chr1;chr1;chr1;chr1;chr1;chr1;chr1;chr1;chr1;chr1;chr1;chr1;chr1	40225080;40266586;40282233;40282233;40293120;40293120;40293458;40293458;40294758;40294758;40297909;40297909;40300760;40300760;40302278;40302278;40310286;40310286;40312347;40312347;40312975;40312975	40225306;40266881;40282296;40282296;40293357;40293357;40293647;40293647;40294926;40294926;40297974;40297974;40300877;40300877;40302429;40302429;40310429;40310429;40312514;40312514;40316177;40316177	+;+;+;+;+;+;+;+;+;+;+;+;+;+;+;+;+;+;+;+;+;+	5035	16177	interleukin 1 receptor, type I	7.42504	7.3321	7.51583	7.73923	7.59387	7.10729	6.85588	7.78098	7.78809	7.76755	7.76334	7.84012	7.51781	7.51665	7.46712	7.61266	7.72522	7.64738	7.01646	6.83409	7.77307	7.79966	7.81887	7.76702	7.81867	7.74375	7.52159	7.50981	7.65847	7.76934	7.48206	7.08588	6.9299	7.82602	7.88761	7.80199	7.77551	7.77287	7.6734	465.617	441.257	482.721
Il1rl2	chr1;chr1;chr1;chr1;chr1;chr1;chr1;chr1;chr1;chr1;chr1	40324627;40326489;40327372;40328971;40343028;40345806;40350936;40351762;40356819;40363192;40365027	40324819;40326558;40327606;40329169;40343190;40345877;40351065;40351898;40356962;40363353;40365471	+;+;+;+;+;+;+;+;+;+;+	1950	107527	interleukin 1 receptor-like 2	-1.4179	-0.817721	-2.61159	-3.27791	0.165179	-4.40143	-2.62755	-4.91603	-4.91603	0.320184	-4.37188	-2.66342	1.18577	-1.79432	-2.00856	-3.61429	0.718928	-0.965783	-0.409945	-4.91603	-2.81994	-1.72326	-4.91603	-2.33287	-3.5597	-1.43397	-2.53901	-3.28359	-2.56547	-2.37416	0.0960444	-4.91603	-3.78874	-2.3981	-2.5841	-4.91603	-2.85853	-3.1552	-3.30576	0.924332	1.46305	0.344217
Il1rl1	chr1;chr1;chr1;chr1;chr1;chr1;chr1;chr1;chr1;chr1;chr1;chr1;chr1;chr1;chr1;chr1;chr1;chr1;chr1;chr1;chr1;chr1;chr1;chr1;chr1;chr1;chr1	40429570;40439629;40439629;40440628;40440628;40440628;40441292;40441292;40441292;40442306;40442306;40442306;40442599;40442599;40442599;40444334;40444334;40444334;40446087;40446087;40446087;40446530;40446530;40446530;40450075;40451693;40461766	40429630;40439856;40439856;40440828;40440828;40440828;40441502;40441502;40441502;40442480;40442480;40442480;40442761;40442761;40442761;40444402;40444402;40444402;40446228;40446228;40446228;40446675;40448411;40448411;40450221;40451860;40465414	+;+;+;+;+;+;+;+;+;+;+;+;+;+;+;+;+;+;+;+;+;+;+;+;+;+;+	7096	17082	interleukin 1 receptor-like 1	-2.4415	-1.72399	-4.79595	-3.31556	-1.35259	-4.26492	-5.66478	-5.26999	-2.48344	-2.08476	-4.87307	-5.25213	-1.13376	-3.73996	-5.79738	-4.63587	-0.729305	-2.15963	-1.30558	-5.80498	-6.77956	-6.77956	-6.77956	-5.23349	-5.42323	-2.31842	-5.35849	-5.35717	-4.5385	-3.30328	-1.7982	-1.93126	-5.93988	-6.77956	-5.85613	-6.77956	-6.77956	-6.29604	-5.37767	0.47415	0.8041	0.0709439
Il18r1	chr1;chr1;chr1;chr1;chr1;chr1;chr1;chr1;chr1;chr1;chr1;chr1;chr1;chr1;chr1;chr1;chr1;chr1;chr1;chr1;chr1;chr1;chr1;chr1;chr1;chr1;chr1;chr1;chr1;chr1;chr1	40465552;40465621;40466006;40466161;40466161;40471729;40471729;40471729;40474694;40474694;40474694;40478385;40478385;40478385;40480922;40480922;40480922;40484281;40484281;40484281;40486975;40486975;40486975;40489601;40489601;40489601;40491058;40491058;40491058;40495749;40498338	40465781;40465810;40466357;40466269;40466357;40471814;40471814;40471814;40474940;40474940;40474940;40478550;40478550;40478550;40481066;40481066;40481066;40484343;40484343;40484343;40487098;40487098;40487098;40489740;40489740;40489740;40491580;40491216;40491578;40495907;40500854	+;+;+;+;+;+;+;+;+;+;+;+;+;+;+;+;+;+;+;+;+;+;+;+;+;+;+;+;+;+;+	4781	16182	interleukin 18 receptor 1	-1.92163	-2.02906	-3.49149	-1.74219	-1.09646	-4.37331	-2.46213	-2.40967	-1.33947	-2.60831	-6.20987	-2.93777	-0.516118	-2.26077	-3.12607	-2.59709	-0.515974	-2.40915	-0.587129	-1.97309	-2.47835	-2.5093	-6.20987	-2.7524	-3.0721	-1.79386	-2.79741	-2.91392	-3.48933	-1.8669	-0.872655	-2.21235	-1.97973	-3.39903	-2.27009	-6.20987	-2.17267	-2.86539	-2.8831	0.678604	0.634021	0.198892
Il18rap	chr1;chr1;chr1;chr1;chr1;chr1;chr1;chr1;chr1;chr1;chr1;chr1;chr1	40515362;40515700;40516397;40524216;40524794;40525204;40531476;40537058;40539224;40541887;40542990;40547767;40548625	40515476;40515775;40516535;40524382;40525115;40525387;40531626;40537123;40539347;40542038;40543127;40547940;40551705	+;+;+;+;+;+;+;+;+;+;+;+;+	4889	16174	interleukin 18 receptor accessory protein	1.58813	0.96902	1.38478	2.0679	1.7241	1.71633	0.531409	2.04309	2.385	1.82226	1.90839	1.88922	2.53115	1.41117	0.131864	1.3316	1.83112	1.54023	1.30366	0.930961	2.27929	2.11559	2.81765	1.90589	1.77818	1.77703	1.13163	0.18877	1.5058	1.89605	1.72641	1.35412	0.442516	1.70027	1.69911	1.80529	1.14535	1.7205	1.59385	8.11083	5.32484	6.85319
Slc9a4	chr1;chr1;chr1;chr1;chr1;chr1;chr1;chr1;chr1;chr1;chr1;chr1	40580227;40583859;40600770;40602853;40607009;40607749;40610317;40612123;40619040;40623393;40624214;40629237	40580771;40584322;40601029;40603070;40607211;40607835;40610387;40612284;40619136;40623524;40624301;40630731	+;+;+;+;+;+;+;+;+;+;+;+	3822	110895	solute carrier family 9 (sodium/hydrogen exchanger), member 4	-3.04301	-1.70608	-3.58244	-2.8175	-0.594062	-3.48472	-4.7721	-3.65591	-2.82594	-1.88057	-5.88688	-5.88688	0.284308	-2.84728	-4.0384	-3.45506	0.313198	-2.54616	-1.63119	-5.88688	-5.39176	-4.69416	-5.88688	-3.86103	-3.84401	-1.66696	-4.25587	-3.9085	-3.43456	-2.76297	0.00694758	-0.0821299	-5.0472	-3.16723	-4.1902	-2.38128	-5.40628	-4.75302	-5.39055	0.282959	0.793107	0.175621
Slc9a2	chr1;chr1;chr1;chr1;chr1;chr1;chr1;chr1;chr1;chr1;chr1;chr1	40681712;40718595;40726208;40742620;40743803;40755709;40756259;40761901;40763543;40765565;40766243;40767626	40682165;40719058;40726458;40742837;40744005;40755798;40756329;40762062;40763639;40765696;40766333;40768885	+;+;+;+;+;+;+;+;+;+;+;+	3493	226999	solute carrier family 9 (sodium/hydrogen exchanger), member 2	0.716851	0.502275	0.350683	0.660903	0.753221	-0.260519	0.232911	-0.215831	0.0306543	0.408176	0.0259933	0.116083	2.07413	0.572985	-0.0108615	0.888978	1.316	0.296953	1.19831	0.468481	-0.258161	0.546891	1.37523	0.25122	0.373175	0.654134	0.614451	0.571987	0.67525	0.37175	0.680101	0.846629	0.667357	0.808151	0.766647	0.975026	0.455082	0.625262	0.743064	4.40335	3.82857	3.3148
Mfsd9	chr1;chr1;chr1;chr1;chr1;chr1	40772040;40781381;40784377;40786167;40787530;40790485	40774546;40781590;40784506;40786210;40787617;40790657	-;-;-;-;-;-	3152	211798	major facilitator superfamily domain containing 9	-0.812976	-0.427696	0.070148	-1.21172	-0.402921	-1.39374	-0.424656	0.042517	-1.04807	-0.808477	-0.502565	-0.834928	1.56928	-1.07591	-1.05821	0.335186	0.745363	-0.239735	0.242209	-0.104418	-0.382321	-0.940315	-5.60882	-0.487992	-0.565012	-0.203723	-0.899106	-0.513502	0.12411	-0.284377	-0.13294	-0.833768	-0.060391	-0.164279	-0.119076	-0.107125	-0.689748	-0.390352	-0.796279	1.48679	1.97996	2.71514
Tmem182	chr1;chr1;chr1;chr1;chr1	40805601;40806099;40807622;40838298;40854796	40805887;40806198;40807720;40838435;40855267	+;+;+;+;+	1096	381339	transmembrane protein 182	-1.5472	-1.49023	-3.09571	-1.5604	-1.81574	-4.0848	-2.04625	-4.0848	-2.37991	-1.04786	-4.0848	-4.0848	1.03785	-2.53585	-4.0848	-4.0848	0.719266	-2.75032	0.566921	-4.0848	-4.0848	-3.19166	-4.0848	-3.26262	-4.0848	-1.40087	-3.20594	-3.57884	-4.0848	-2.12353	-0.434508	-4.0848	-2.95751	-4.0848	-4.0848	-4.0848	-4.0848	-4.0848	-4.0848	0.767466	0.813454	0.153108
4930448I06Rik	chr1;chr1;chr1	41167560;41176376;41180999	41167838;41176415;41181252	-;-;-	573	74897	RIKEN cDNA 4930448I06 gene	-1.24365	-1.14051	-3.14916	-3.14916	0.196839	-3.14916	-3.14916	-3.14916	-3.14916	-3.14916	-3.14916	-3.14916	-3.14916	-2.58209	-2.74301	-3.14916	-2.12342	-1.13348	-1.37784	-3.14916	-3.14916	-3.14916	-3.14916	-3.14916	-3.14916	-1.25656	-3.14916	-3.14916	-3.14916	-3.14916	-0.804744	-3.14916	-3.14916	-3.14916	-3.14916	-3.14916	-3.14916	-3.14916	-3.14916	0.838836	0.933555	0
Pantr1	chr1;chr1;chr1;chr1	42648200;42663556;42666841;42694747	42648456;42663602;42667003;42694825	-;-;-;-	546	66297	POU domain, class 3, transcription factor 3 adjacent noncoding transcript 1	-1.83269	-3.07953	-2.35128	-0.428415	0.468453	-3.07953	-3.07953	-3.07953	-3.07953	-3.07953	-3.07953	-3.07953	-3.07953	-1.53058	-3.07953	-3.07953	0.668089	-2.26319	-1.3082	-3.07953	-3.07953	-3.07953	-3.07953	-3.07953	-3.07953	-3.07953	-3.07953	-3.07953	-3.07953	-0.798942	-0.116499	-3.07953	-3.07953	-3.07953	-3.07953	-3.07953	-3.07953	-3.07953	-3.07953	0.440158	0	0.204891
Pou3f3	chr1	42697146	42700209	+	3064	18993	POU domain, class 3, transcription factor 3	-1.49828	-0.308826	-2.84959	-1.53972	-1.84285	-4.37528	-4.45319	-2.30186	-5.56797	-4.84094	-5.56797	-5.10692	1.3922	-1.71175	-5.16181	-5.56797	0.125922	-2.33989	-1.14062	-5.56797	-5.56797	-5.56797	-5.56797	-4.0219	-5.56797	-2.88404	-3.44507	-4.39151	-5.56797	-2.9113	-0.82215	-5.56797	-5.08789	-5.56797	-4.08603	-5.56797	-5.56797	-5.56797	-5.56797	0.902008	2.15321	0.310346
2900092D14Rik	chr1	42700336	42703176	+	2841	73100	RIKEN cDNA 2900092D14 gene	-1.71923	-1.6409	-4.73071	-2.5836	-2.62866	-5.45895	-5.45895	-3.66693	-5.45895	-5.45895	-5.45895	-5.45895	-1.04592	-2.80438	-5.45895	-5.45895	-2.4142	-2.98243	-2.64457	-5.45895	-5.45895	-5.45895	-5.45895	-4.11631	-5.45895	-3.56636	-5.45895	-5.45895	-5.45895	-5.45895	-2.16075	-1.59635	-5.45895	-5.45895	-5.45895	-5.45895	-5.45895	-5.45895	-5.45895	0.76133	0.815916	0.0393772
Pantr2	chr1;chr1;chr1;chr1	42707063;42708357;42712203;42713355	42707258;42708418;42712305;42713454	-;-;-;-	461	66620	POU domain, class 3, transcription factor 3 adjacent noncoding transcript 2	-0.297793	-2.83539	-2.10714	-1.79534	0.712587	-2.83539	-2.83539	0.00406293	-1.74452	-0.353427	-2.83539	-2.83539	1.185	-1.28644	-2.83539	-2.83539	1.01941	-0.358866	1.00004	-2.83539	-2.83539	-2.32078	-2.83539	-2.83539	-2.83539	-0.00669579	-2.83539	-2.83539	-2.83539	-0.418258	0.127635	-2.83539	-2.83539	-2.83539	-2.83539	-2.83539	-2.83539	-1.70153	-2.83539	1.8246	0	0.24267
Dalir	chr1	42750712	42752886	+	2175	104940697	DNMT1 associated long intergenic non-coding RNA	-3.82673	-4.0678	-5.07357	-4.03352	-5.07357	-4.55897	-4.6	-5.07357	-4.42739	-4.34654	-5.07357	-5.07357	0.0490865	-4.10049	-5.07357	-5.07357	-3.03512	-5.07357	-1.66015	-5.07357	-5.07357	-5.07357	-5.07357	-5.07357	-4.5984	-5.07357	-5.07357	-4.19375	-5.07357	-5.07357	-3.83508	-5.07357	-5.07357	-5.07357	-5.07357	-5.07357	-5.07357	-5.07357	-5.07357	0.110495	0.0819812	0
Mrps9	chr1;chr1;chr1;chr1;chr1;chr1;chr1;chr1;chr1;chr1;chr1	42851233;42862469;42879755;42879896;42887707;42895350;42896093;42898440;42899441;42903295;42905405	42851426;42862648;42879817;42879926;42887786;42895417;42896168;42898608;42899549;42903464;42905683	+;+;+;+;+;+;+;+;+;+;+	1419	69527	mitochondrial ribosomal protein S9	3.74649	4.24056	3.77656	3.60713	3.85923	4.22012	4.0561	3.86985	3.91804	3.83207	3.9027	3.84711	3.5829	3.87424	3.9539	3.81036	3.86491	3.74203	4.26017	3.96918	3.85129	3.89837	4.29882	3.88915	3.73625	3.88176	3.7798	4.01303	3.80478	3.72689	3.90295	3.88866	4.03243	3.85236	4.0384	3.82939	3.90852	3.84971	3.91386	36.2437	51.6456	36.0288
Gpr45	chr1;chr1	42952872;43031952	42953233;43035449	+;+	3860	93690	G protein-coupled receptor 45	1.32098	0.955754	1.48647	1.39167	1.29029	0.410507	0.397282	1.18471	1.20458	1.17209	0.956809	0.475387	1.72287	1.32561	0.900404	1.89807	2.24773	1.39337	1.40161	0.515744	1.40093	0.95518	-1.19246	1.06515	1.21465	1.55263	1.43935	1.08777	1.71864	1.61711	1.31324	1.26471	0.772337	1.02174	1.05635	0.674316	1.06617	1.08544	1.24699	6.72416	5.26612	7.34695
Tgfbrap1	chr1;chr1;chr1;chr1;chr1;chr1;chr1;chr1;chr1;chr1;chr1;chr1;chr1	43047269;43051558;43053411;43054519;43056612;43059098;43059880;43062517;43067474;43071461;43075251;43096852;43098270	43049835;43051991;43053570;43054665;43056755;43059155;43060221;43062599;43067628;43071655;43075952;43097049;43098622	-;-;-;-;-;-;-;-;-;-;-;-;-	5538	73122	transforming growth factor, beta receptor associated protein 1	3.65076	3.35446	3.64764	3.71435	3.68493	3.84377	3.72823	3.4827	3.61999	3.5347	3.53694	3.62206	3.96905	3.55237	3.54226	3.55483	3.55388	3.6126	3.5581	3.63601	3.61647	3.62105	3.54369	3.62137	3.55953	3.47483	3.45164	3.5187	3.62992	3.42789	3.58005	3.80631	3.71388	3.59596	3.53714	3.56603	3.62374	3.63454	3.43058	34.0007	27.9795	33.0279
AI597479	chr1;chr1;chr1;chr1	43098710;43100715;43110998;43113186	43098862;43100881;43111373;43115946	+;+;+;+	3457	98404	expressed sequence AI597479	3.27668	3.0376	3.21335	3.35361	3.32352	3.45381	3.47956	3.24943	2.96522	3.13287	3.18467	3.3513	3.02558	3.2163	3.30073	3.06811	3.13222	3.41703	3.30338	3.25112	3.05503	3.08461	2.22321	3.27236	3.03107	3.13761	3.19236	3.30628	3.41226	3.21739	3.03969	3.27249	3.41859	3.37312	3.34632	3.1966	3.21199	3.29948	3.38577	26.2086	22.4369	24.4161
Fhl2	chr1;chr1;chr1;chr1;chr1;chr1;chr1;chr1;chr1;chr1;chr1;chr1	43123071;43123071;43128244;43128244;43131652;43131652;43141698;43141698;43153076;43153076;43163702;43196651	43123665;43123665;43128430;43128430;43131821;43131821;43141872;43141872;43153254;43153254;43163961;43196761	-;-;-;-;-;-;-;-;-;-;-;-	1677	14200	four and a half LIM domains 2	-0.0527864	-2.68979	-1.17412	-0.230762	0.0552059	-0.418256	-0.869567	-4.69844	-1.29173	-0.474157	-1.80813	-1.81067	1.57095	-0.05023	-0.673227	-1.64077	1.02404	-2.03703	1.15259	-0.617469	-0.0692385	-1.31585	-4.69844	-1.05214	-1.38057	-0.902784	-0.160428	-1.46556	-0.375785	0.0844383	0.799314	0.38038	-0.408837	-0.994246	-1.5174	-4.69844	-1.10517	-0.397346	-1.25817	2.50788	0.318979	1.06734
Nck2	chr1;chr1;chr1;chr1;chr1	43445751;43509621;43533552;43553861;43569148	43446027;43509783;43533793;43554582;43570518	+;+;+;+;+	2775	17974	non-catalytic region of tyrosine kinase adaptor protein 2	3.31896	3.02107	3.52177	3.61672	3.58391	3.63264	3.26308	3.51313	3.39836	3.35847	3.45336	3.60428	3.76659	3.29056	3.07577	3.62069	3.69199	3.57592	3.42297	3.38641	3.69547	3.31752	3.75506	3.66759	3.63208	3.31973	3.45649	3.18689	3.32949	3.53861	3.55424	3.46929	3.44191	3.66648	3.56502	3.48975	3.50933	3.56886	3.47872	26.9772	22.1682	30.2353
1500015O10Rik	chr1;chr1;chr1;chr1	43730602;43737200;43738560;43742245	43730963;43737247;43738717;43742564	+;+;+;+	888	NA	NA	-3.02707	0.229616	-1.57597	-1.25678	-0.803688	-3.78119	-3.78119	-3.78119	-0.537029	-0.25968	-3.78119	-3.78119	1.40989	-2.01245	-3.78119	-3.20741	0.354364	-1.51676	0.799555	-3.21312	-3.78119	-3.78119	-3.78119	-3.78119	-3.78119	-0.214111	-3.78119	-3.78119	-3.78119	-3.21331	0.332699	-0.324163	-3.78119	-3.78119	-3.78119	-3.78119	-3.78119	-3.29766	-3.78119	0.135319	3.01198	0.692893
Uxs1	chr1;chr1;chr1;chr1;chr1;chr1;chr1;chr1;chr1;chr1;chr1;chr1;chr1;chr1;chr1	43750231;43753717;43755699;43756972;43760521;43764890;43771681;43774817;43780065;43790464;43797245;43805353;43805626;43807350;43827615	43750362;43753820;43755756;43757032;43760564;43765009;43771802;43774876;43780169;43790644;43797305;43805396;43805674;43807377;43827708	-;-;-;-;-;-;-;-;-;-;-;-;-;-;-	1263	67883	UDP-glucuronate decarboxylase 1	3.7623	3.9982	4.058	3.79494	3.75402	3.67892	4.14532	3.7274	3.77194	3.82013	3.49196	3.62263	4.50047	3.89003	3.91802	4.03882	3.9112	3.89126	3.84494	4.3771	4.08842	3.95662	3.5556	3.89712	3.88881	3.77429	3.87164	4.00307	4.17512	3.88531	3.81714	3.9854	4.12566	3.90869	4.13102	4.33902	3.83224	3.88484	3.9051	36.6293	43.6243	43.8005
Tpp2	chr1;chr1;chr1;chr1;chr1;chr1;chr1;chr1;chr1;chr1;chr1;chr1;chr1;chr1;chr1;chr1;chr1;chr1;chr1;chr1;chr1;chr1;chr1;chr1;chr1;chr1;chr1;chr1;chr1;chr1	43934007;43940110;43949312;43951107;43953257;43954577;43956471;43957436;43960084;43960868;43968882;43970401;43971564;43972530;43973444;43975416;43977207;43978413;43978735;43980308;43981730;43983072;43983514;43985416;43990511;43991263;43992264;43999628;44001319;44002104	43934253;43940238;43949407;43951211;43953381;43954740;43956625;43957512;43960211;43960967;43969030;43970516;43971732;43972687;43973520;43975522;43977361;43978529;43978835;43980404;43981867;43983316;43983592;43985454;43990662;43991359;43992394;43999835;44001438;44002971	+;+;+;+;+;+;+;+;+;+;+;+;+;+;+;+;+;+;+;+;+;+;+;+;+;+;+;+;+;+	4649	22019	tripeptidyl peptidase II	5.1156	5.21925	4.807	4.95936	4.99599	5.19161	4.87912	4.99537	4.96535	5.03618	4.98528	4.99048	4.96383	4.99293	5.19574	4.85539	4.7231	4.99062	4.96813	4.88483	4.82805	4.93844	4.81941	4.87181	4.68534	4.84761	4.92403	4.95817	4.66379	4.78606	4.83227	5.06372	4.84062	4.88958	4.82482	4.895	4.87901	4.83746	4.83654	93.9025	101.984	73.8024
Mettl21c	chr1;chr1;chr1;chr1;chr1	44009408;44010532;44013622;44017186;44019908	44010033;44010649;44013773;44017276;44020006	-;-;-;-;-	1086	433294	methyltransferase like 21C	-2.16607	-1.25434	-3.34333	-2.43346	-2.73356	-1.92468	-2.9568	-1.23212	-1.46629	-2.21523	-4.07158	-2.06713	-4.07158	-2.11216	-2.86957	-1.77664	-2.45239	-1.80715	-1.52874	-4.07158	-4.07158	-4.07158	-4.07158	-2.96582	-4.07158	-4.07158	-2.44056	-3.19176	-4.07158	-2.52099	0.0423065	-4.07158	-4.07158	-4.07158	-3.14815	-4.07158	-3.23109	-2.93771	-3.20666	0.44259	0.985133	0.103012
Tex30	chr1;chr1;chr1;chr1;chr1;chr1;chr1;chr1	44086617;44087843;44088476;44091361;44099848;44101467;44101900;44102328	44087063;44088048;44088527;44091591;44100001;44101522;44101957;44102388	-;-;-;-;-;-;-;-	1265	75623	testis expressed 30	4.77957	4.51746	4.64743	4.81232	4.82045	4.91679	4.8167	4.76632	4.7639	4.58727	4.63097	4.62861	3.73933	4.70254	4.59635	4.66325	4.63882	4.60488	4.56761	4.99471	4.65895	4.66139	5.03035	4.46924	4.70723	4.61679	4.64275	4.45332	4.94607	4.78582	4.72783	4.69678	4.92748	4.79185	4.61323	4.67214	4.60369	4.68179	4.52279	74.2827	62.5844	65.9727
Kdelc1	chr1;chr1;chr1;chr1;chr1;chr1;chr1;chr1;chr1;chr1	44106546;44107765;44109994;44110735;44112645;44113003;44114441;44114694;44117038;44118318	44107104;44107872;44110083;44110944;44112882;44113175;44114518;44114899;44117243;44118773	-;-;-;-;-;-;-;-;-;-	2324	NA	NA	2.35154	2.80809	2.91231	2.57837	2.51027	2.79422	3.35354	2.42874	2.63935	2.24619	2.54454	2.39228	1.81048	2.21142	2.69599	2.75135	2.4285	2.47182	2.45811	3.24525	2.38314	2.32053	1.55147	2.49074	2.42852	2.36072	2.23346	2.57214	2.61578	2.11021	2.29891	2.60204	3.00884	2.60495	2.44895	2.3131	2.46503	2.52324	2.33929	13.7536	19.1045	19.7844
Bivm	chr1;chr1;chr1;chr1;chr1;chr1;chr1;chr1;chr1;chr1	44119968;44126266;44127638;44128728;44129260;44129583;44136984;44138573;44141778;44142849	44120274;44126866;44127764;44128823;44129364;44129677;44137116;44138659;44141874;44144771	+;+;+;+;+;+;+;+;+;+	3571	246229	basic, immunoglobulin-like variable motif containing	3.07265	3.0837	3.37331	3.13232	3.20285	3.11594	3.4853	2.99459	3.09444	2.98602	3.1035	3.17884	2.68813	3.0257	3.06914	3.25818	3.01023	3.2185	3.26969	3.34106	2.99354	3.10953	3.16603	3.20614	3.14593	2.86649	3.24126	3.22002	3.44531	3.25343	3.32039	3.27071	3.39351	3.47895	3.14278	3.07157	3.23148	3.29563	3.13454	22.7472	23.1687	27.2863
Ercc5	chr1;chr1;chr1;chr1;chr1;chr1;chr1;chr1;chr1;chr1;chr1;chr1;chr1;chr1;chr1	44147744;44156937;44158144;44158805;44160977;44161810;44163877;44166809;44173338;44173912;44174162;44175839;44178174;44179147;44180531	44148150;44157112;44158259;44158891;44161037;44161953;44164084;44167882;44173579;44174031;44174375;44175983;44178374;44179231;44181260	+;+;+;+;+;+;+;+;+;+;+;+;+;+;+	4010	22592	excision repair cross-complementing rodent repair deficiency, complementation group 5	3.05877	2.9742	2.94384	2.95559	3.24856	3.41896	3.08998	3.07494	2.99954	3.06604	2.92786	2.93583	2.88785	2.88138	2.79597	2.7816	3.00767	3.04695	2.97267	2.9642	2.61267	2.93185	2.75418	2.98803	2.76859	2.78175	2.86109	2.72385	2.96516	2.77346	3.02895	3.19674	3.16311	2.84417	2.93657	2.80064	3.00593	2.858	2.77295	22.5343	21.4771	20.2539
Mettl21e	chr1;chr1;chr1;chr1;chr1	44204070;44210164;44211032;44218111;44218840	44206753;44210281;44211198;44218230;44218931	-;-;-;-;-	3181	403183	methyltransferase like 21E	-3.47375	-5.62203	-4.89379	-3.39028	-3.60195	-5.62203	-5.62203	-5.62203	-3.91714	-3.32005	-5.62203	-5.62203	-0.996313	-3.8533	-5.62203	-5.62203	-2.25409	-1.00211	-2.80765	-5.62203	-5.62203	-5.62203	-5.62203	-5.62203	-5.62203	-2.66179	-4.74317	-5.62203	-5.62203	-3.66076	-2.32384	-5.62203	-5.62203	-3.3387	-5.62203	-5.62203	-5.62203	-5.62203	-5.62203	0.188876	0	0.0351684
Gulp1	chr1;chr1;chr1;chr1;chr1;chr1;chr1;chr1;chr1;chr1;chr1	44551671;44689144;44708617;44744474;44754343;44766014;44773271;44774053;44780968;44788448;44794950	44551872;44689215;44708678;44744545;44754441;44766151;44773387;44774145;44781106;44788542;44796836	+;+;+;+;+;+;+;+;+;+;+	2976	70676	GULP, engulfment adaptor PTB domain containing 1	-0.561967	-1.9304	-1.0233	-0.806128	-0.692798	-1.64671	-1.20123	-0.778461	-1.35998	-0.906038	-1.47477	-1.48694	-2.04671	-1.08598	-1.93436	-0.91452	-0.306358	-0.698446	-0.509	-0.488227	-1.44118	-1.06637	-5.52593	-1.05851	-0.70291	-1.1565	-0.468541	-0.861209	-0.528731	-1.36549	0.300371	0.143898	-0.767918	-0.329331	-1.54461	-0.0994504	-0.480585	-0.635139	-0.31124	1.77661	0.659073	1.2405
4930521E06Rik	chr1;chr1;chr1	44739675;44744156;44744932	44740481;44744236;44744949	-;-;-	906	75066	RIKEN cDNA 4930521E06 gene	-2.1967	-0.629968	-3.81014	-3.81014	-3.81014	-3.81014	-3.81014	-2.01811	-3.81014	-3.81014	-3.81014	-3.81014	-3.81014	-3.81014	-3.81014	-3.81014	-3.81014	-3.81014	-3.81014	-3.81014	-3.81014	-3.81014	-3.81014	-3.34125	-3.81014	-3.81014	-3.81014	-3.81014	-3.81014	-3.81014	-0.415537	-3.81014	-3.81014	-3.81014	-3.81014	-3.81014	-3.81014	-3.81014	-3.81014	0.397891	1.57447	0
Col3a1	chr1;chr1;chr1;chr1;chr1;chr1;chr1;chr1;chr1;chr1;chr1;chr1;chr1;chr1;chr1;chr1;chr1;chr1;chr1;chr1;chr1;chr1;chr1;chr1;chr1;chr1;chr1;chr1;chr1;chr1;chr1;chr1;chr1;chr1;chr1;chr1;chr1;chr1;chr1;chr1;chr1;chr1;chr1;chr1;chr1;chr1;chr1;chr1;chr1;chr1;chr1	45311538;45321497;45321942;45322406;45323723;45325360;45325805;45326571;45327589;45327810;45328433;45328877;45329053;45330103;45330555;45331106;45331517;45331678;45331973;45332135;45332965;45333563;45334007;45334214;45334597;45334761;45335135;45335728;45336660;45337241;45337426;45337958;45338574;45338710;45339359;45339874;45340255;45340630;45340866;45341138;45342123;45343256;45343394;45343966;453…	45311832;45321696;45321992;45322519;45323797;45325413;45325858;45326624;45327642;45327863;45328486;45328921;45329106;45330147;45330608;45331204;45331561;45331776;45332026;45332242;45333018;45333661;45334060;45334312;45334650;45334814;45335188;45335781;45336704;45337339;45337533;45338011;45338627;45338763;45339412;45339981;45340308;45340683;45341027;45341245;45342230;45343309;45343501;45344019;453…	+;+;+;+;+;+;+;+;+;+;+;+;+;+;+;+;+;+;+;+;+;+;+;+;+;+;+;+;+;+;+;+;+;+;+;+;+;+;+;+;+;+;+;+;+;+;+;+;+;+;+	5564	12825	collagen, type III, alpha 1	-2.24558	-1.95825	-4.22346	-3.55333	-1.94373	-4.02652	-4.39013	-6.42868	-4.11976	-2.99193	-6.42868	-6.42868	-2.13503	-3.38907	-5.22667	-4.86617	-0.0928782	-2.70896	-0.577646	-4.87771	-5.93356	-6.42868	-5.23351	-5.95979	-4.52928	-2.05925	-4.45186	-6.42868	-6.42868	-2.30769	0.0197184	-3.6837	-6.42868	-4.77383	-6.42868	-6.42868	-5.58819	-6.42868	-5.93235	0.539914	0.672985	0.110584
Col5a2	chr1;chr1;chr1;chr1;chr1;chr1;chr1;chr1;chr1;chr1;chr1;chr1;chr1;chr1;chr1;chr1;chr1;chr1;chr1;chr1;chr1;chr1;chr1;chr1;chr1;chr1;chr1;chr1;chr1;chr1;chr1;chr1;chr1;chr1;chr1;chr1;chr1;chr1;chr1;chr1;chr1;chr1;chr1;chr1;chr1;chr1;chr1;chr1;chr1;chr1;chr1;chr1;chr1;chr1	45374331;45376639;45378307;45380000;45382116;45383167;45383591;45384400;45384962;45386833;45388213;45389372;45390032;45391076;45391662;45391824;45392304;45392815;45393053;45394382;45394721;45396061;45396450;45400821;45402079;45403116;45403260;45403421;45404201;45404733;45405240;45406240;45406544;45407022;45407233;45407702;45411434;45413470;45414748;45416927;45417588;45418499;45421221;45421944;454…	45376230;45376878;45378494;45380291;45382223;45383220;45383698;45384453;45385069;45386886;45388320;45389479;45390193;45391129;45391715;45391931;45392357;45392868;45393106;45394435;45394828;45396159;45396494;45400874;45402132;45403169;45403313;45403519;45404254;45404831;45405293;45406347;45406597;45407120;45407277;45407800;45411487;45413514;45414801;45416971;45417641;45418552;45421274;45421997;454…	-;-;-;-;-;-;-;-;-;-;-;-;-;-;-;-;-;-;-;-;-;-;-;-;-;-;-;-;-;-;-;-;-;-;-;-;-;-;-;-;-;-;-;-;-;-;-;-;-;-;-;-;-;-	6615	12832	collagen, type V, alpha 2	-2.07277	-2.86024	-4.28102	-4.02718	-0.993887	-5.23767	-4.50938	-4.88627	-3.05768	-2.67198	-6.13414	-4.97375	0.44833	-2.60021	-5.28557	-5.6951	-0.519459	-2.30089	-1.05556	-4.39726	-3.35527	-3.62755	-6.6783	-4.29302	-5.11738	-2.04958	-6.17295	-5.25591	-5.1604	-4.39771	-1.18054	-1.63024	-5.10583	-6.6783	-6.6783	-3.92249	-4.9247	-6.6783	-6.6783	0.617619	0.350418	0.109926
Wdr75	chr1;chr1;chr1;chr1;chr1;chr1;chr1;chr1;chr1;chr1;chr1;chr1;chr1;chr1;chr1;chr1;chr1;chr1;chr1;chr1;chr1	45795501;45799016;45801161;45802039;45803877;45805377;45806673;45807671;45812041;45813045;45813190;45814541;45816477;45817263;45818170;45818822;45819489;45820131;45822448;45822883;45823308	45795604;45799145;45801226;45802129;45804001;45805447;45806792;45807759;45812199;45813104;45813305;45814716;45816634;45817443;45818264;45818917;45819658;45820190;45822594;45822974;45823613	+;+;+;+;+;+;+;+;+;+;+;+;+;+;+;+;+;+;+;+;+	2612	73674	WD repeat domain 75	4.12189	4.35679	4.22163	4.12274	4.25027	4.72326	4.78505	3.91636	4.23072	4.06012	4.07846	4.13861	3.67173	3.98522	4.27693	3.99703	3.93725	4.1934	4.48586	4.9131	4.02635	4.0083	4.18611	4.05855	3.79355	4.07011	4.0603	4.20978	4.08771	3.95702	4.25192	4.58403	4.86487	4.05159	3.90492	4.16047	4.07373	3.92569	4.01065	47.1084	56.0459	49.1469
Slc40a1	chr1;chr1;chr1;chr1;chr1;chr1;chr1;chr1	45908070;45910892;45912236;45918309;45918885;45921156;45924717;45925221	45909719;45911530;45912481;45918435;45919000;45921315;45924784;45925594	-;-;-;-;-;-;-;-	3380	53945	solute carrier family 40 (iron-regulated transporter), member 1	2.73227	2.54983	3.37796	3.30593	3.16258	2.74289	2.56784	3.38951	3.36881	3.42452	3.68318	3.39963	3.22701	2.84907	2.4819	3.37301	3.54595	3.14729	2.96606	2.58801	3.86123	3.60084	3.87851	3.76742	3.7505	3.49101	2.89872	2.75403	3.53352	3.45053	3.0943	2.69838	2.83927	3.69627	3.61199	3.6851	3.57592	3.44413	3.28176	17.9534	15.9845	27.3719
Stk-ps2	chr1;chr1;chr1;chr1;chr1;chr1;chr1	46020415;46020415;46024904;46024904;46026499;46028798;46028798	46021947;46021947;46025093;46025093;46026618;46030437;46030437	-;-;-;-;-;-;-	3483	212225	serine/threonine kinase 2	-4.99876	-2.04181	-4.76379	-4.38302	-2.64182	-5.75288	-5.75288	-5.75288	-5.75288	-3.27092	-5.75288	-5.75288	0.547808	-3.47428	-5.75288	-5.75288	-2.12107	-4.4184	-1.69207	-5.75288	-5.75288	-5.75288	-0.514228	-4.9307	-5.27772	-5.75288	-5.24754	-5.75288	-5.75288	-4.20229	-1.47836	-1.51835	-4.91321	-5.75288	-5.75288	-5.75288	-5.75288	-5.75288	-5.75288	0.0344999	0.614329	0.0481786
Dnah7b	chr1;chr1;chr1;chr1;chr1;chr1;chr1;chr1;chr1;chr1;chr1;chr1;chr1;chr1;chr1;chr1;chr1;chr1;chr1;chr1;chr1;chr1;chr1;chr1;chr1;chr1;chr1;chr1;chr1;chr1;chr1;chr1;chr1;chr1;chr1;chr1;chr1;chr1;chr1;chr1;chr1;chr1;chr1;chr1;chr1;chr1;chr1;chr1;chr1;chr1;chr1;chr1;chr1;chr1;chr1;chr1;chr1;chr1;chr1;chr1;chr1;chr1;chr1;chr1;chr1;chr1	46066738;46066945;46078523;46081435;46083705;46085555;46097998;46099418;46109265;46116169;46119260;46123617;46124343;46126662;46128108;46131306;46134502;46137412;46139506;46141978;46175287;46177230;46182341;46187155;46188576;46191651;46195035;46195249;46201192;46204218;46207445;46211249;46213338;46214298;46217077;46219321;46221579;46223072;46224609;46225766;46226818;46233479;46236593;46240781;462…	46066824;46067004;46078585;46081497;46083813;46085702;46098085;46099598;46109340;46116294;46119379;46123800;46124522;46126934;46128235;46131384;46134726;46137558;46140191;46142164;46175480;46177428;46182481;46187367;46188685;46191819;46195137;46195376;46201404;46204316;46207693;46211398;46213520;46214474;46217208;46219545;46221776;46223227;46224777;46225892;46227037;46234351;46236822;46241111;462…	+;+;+;+;+;+;+;+;+;+;+;+;+;+;+;+;+;+;+;+;+;+;+;+;+;+;+;+;+;+;+;+;+;+;+;+;+;+;+;+;+;+;+;+;+;+;+;+;+;+;+;+;+;+;+;+;+;+;+;+;+;+;+;+;+;+	12318	227058	dynein, axonemal, heavy chain 7B	-0.00679341	0.396225	-0.204696	0.0694215	0.425781	0.137108	0.368252	0.48879	-0.185692	0.544524	-0.0568061	0.0536128	0.0974408	-0.0368683	-0.544751	-0.141266	0.314774	0.308165	0.50866	-0.0450732	-0.00108186	0.242323	-0.664785	0.0764103	-0.301997	0.119563	-0.280264	-0.92942	-0.437955	-0.208956	0.476917	0.57113	-0.266588	0.117293	-0.0736494	0.330457	0.203599	0.111594	-0.192495	2.68265	3.58992	2.27501
Slc39a10	chr1;chr1;chr1;chr1;chr1;chr1;chr1;chr1;chr1;chr1	46807544;46811986;46818063;46819065;46820523;46826093;46827343;46832556;46835127;46853471	46810111;46812176;46818143;46819433;46820643;46826281;46827512;46832763;46836151;46853509	-;-;-;-;-;-;-;-;-;-	4961	227059	solute carrier family 39 (zinc transporter), member 10	3.36861	3.00334	3.52498	3.53685	3.32622	2.58104	3.1605	3.8051	3.55321	3.46843	3.62	3.5665	3.6289	3.47774	3.29905	3.71705	3.53934	3.45158	2.87788	3.05192	3.64663	3.56735	3.72275	3.60561	3.68789	3.64073	3.70706	3.52813	3.92948	3.93884	3.56843	2.86235	3.17462	3.74208	3.79566	3.92091	3.57507	3.76714	3.81925	27.9517	21.9247	30.3298
Mir6350	chr1	47467021	47467125	-	105	102466969	microRNA 6350	-0.701015	-0.701015	-0.701015	-0.701015	0.637005	-0.701015	-0.701015	-0.701015	-0.701015	-0.701015	-0.701015	-0.701015	-0.701015	-0.701015	-0.701015	-0.701015	-0.701015	-0.701015	-0.701015	-0.701015	-0.701015	-0.701015	-0.701015	-0.701015	-0.701015	-0.701015	-0.701015	-0.701015	-0.701015	-0.701015	-0.701015	-0.701015	-0.701015	-0.701015	-0.701015	-0.701015	-0.701015	-0.701015	-0.701015	0	0	0
Tmeff2	chr1;chr1;chr1;chr1;chr1;chr1;chr1;chr1;chr1;chr1	50927523;50930549;50938213;50943197;51071468;51132143;51133059;51180252;51181737;51185385	50928119;50930658;50938342;50943223;51071564;51132291;51133118;51180375;51181895;51187270	+;+;+;+;+;+;+;+;+;+	3339	56363	transmembrane protein with EGF-like and two follistatin-like domains 2	1.15322	0.604804	1.2521	1.05163	1.31468	1.07629	1.73719	1.08113	1.38989	1.48943	0.798013	0.946892	2.07339	1.2199	0.780363	1.3934	1.74247	0.972546	1.05221	1.67489	1.1201	1.18029	1.50512	1.38517	1.09231	1.30616	1.25129	1.0645	1.38686	1.05754	1.33962	1.18979	1.71394	1.24617	1.09446	1.36709	1.05943	1.13177	1.24034	5.97397	4.11195	6.23179
9330175M20Rik	chr1;chr1;chr1;chr1;chr1	51218386;51251267;51259385;51327788;51333684	51220440;51251487;51259430;51327921;51333779	-;-;-;-;-	2552	442821	RIKEN cDNA 9330175M20 gene	-5.30418	-0.7696	-5.30418	-4.26413	-1.34846	-4.78959	-3.95133	-2.8954	-4.21331	-4.09601	-5.30418	-5.30418	-0.11311	-3.34476	-5.30418	-5.30418	-1.55657	-3.2885	-1.35166	-5.30418	-3.90488	-5.30418	-5.30418	-4.19842	-5.30418	-2.62025	-5.30418	-5.30418	-3.98747	-3.53368	-1.02966	-1.12536	-5.30418	-5.30418	-5.30418	-5.30418	-5.30418	-5.30418	-5.30418	0	1.53715	0
Sdpr	chr1;chr1	51289126;51300649	51289868;51302960	+;+	3055	NA	NA	-2.46736	-2.74649	-3.58012	-3.9256	-2.01575	-5.56373	-3.66851	-5.56373	-3.62824	-2.12698	-5.56373	-5.56373	-0.752683	-2.61118	-4.841	-5.56373	-0.991307	-2.90232	-0.6016	-5.56373	-3.3357	-4.37101	-5.56373	-4.45797	-5.56373	-1.76807	-4.68487	-5.56373	-3.32266	-4.01313	-1.19126	-1.44284	-3.0432	-5.04793	-5.56373	-5.56373	-5.56373	-5.56373	-3.77141	0.432666	0.350198	0.164785
Nabp1	chr1;chr1;chr1;chr1;chr1;chr1	51469488;51472329;51473006;51474534;51477478;51477825	51471411;51472380;51473081;51474605;51477616;51478399	-;-;-;-;-;-	2838	109019	nucleic acid binding protein 1	3.40197	3.29553	3.03906	2.94328	2.75903	3.01084	3.61913	2.96095	3.05604	3.10137	2.70924	2.88443	3.33796	3.01192	2.97306	2.711	2.53592	2.95355	2.52687	3.59203	2.8001	2.87746	3.15647	2.69056	2.62438	2.99223	2.79178	2.78989	2.86817	2.57305	2.83263	2.15989	3.34081	2.78024	2.48641	2.8214	2.69861	2.67035	2.66451	28.58	26.828	21.6212
Myo1b	chr1;chr1;chr1;chr1;chr1;chr1;chr1;chr1;chr1;chr1;chr1;chr1;chr1;chr1;chr1;chr1;chr1;chr1;chr1;chr1;chr1;chr1;chr1;chr1;chr1;chr1;chr1;chr1;chr1;chr1;chr1;chr1;chr1;chr1;chr1;chr1;chr1;chr1;chr1;chr1;chr1;chr1;chr1;chr1;chr1;chr1;chr1;chr1;chr1;chr1;chr1;chr1;chr1;chr1;chr1;chr1;chr1;chr1;chr1;chr1;chr1;chr1;chr1;chr1;chr1;chr1;chr1;chr1;chr1;chr1;chr1;chr1;chr1;chr1;chr1;chr1;chr1;chr1;chr1;chr1…	51749758;51749758;51749758;51755643;51755643;51755643;51757105;51757105;51757105;51757876;51757876;51757876;51760295;51760295;51760295;51762492;51762492;51762492;51763890;51763890;51763890;51766822;51766822;51768650;51769004;51769004;51769004;51770786;51770786;51770786;51773233;51773233;51773233;51774312;51774312;51774312;51776204;51776204;51776204;51778321;51778321;51778321;51779561;51779561;517…	51751296;51751296;51751296;51755770;51755770;51755770;51757257;51757257;51757257;51758008;51758008;51758008;51760401;51760401;51760401;51762626;51762626;51762626;51763964;51763964;51763964;51766908;51766908;51768736;51769090;51769090;51769090;51770854;51770854;51770854;51773382;51773382;51773382;51774405;51774405;51774405;51776404;51776404;51776404;51778547;51778547;51778547;51779761;51779761;517…	-;-;-;-;-;-;-;-;-;-;-;-;-;-;-;-;-;-;-;-;-;-;-;-;-;-;-;-;-;-;-;-;-;-;-;-;-;-;-;-;-;-;-;-;-;-;-;-;-;-;-;-;-;-;-;-;-;-;-;-;-;-;-;-;-;-;-;-;-;-;-;-;-;-;-;-;-;-;-;-;-;-;-;-;-;-;-;-;-;-	5053	17912	myosin IB	4.03549	3.82379	3.00435	3.79137	3.94707	4.01953	3.05343	3.86686	3.72569	3.77326	3.82573	3.87752	3.81684	3.863	3.59285	3.18631	3.59892	3.79219	3.91792	2.85139	3.83217	3.84468	3.70903	3.87102	3.67496	3.77818	3.79754	3.3974	3.16744	3.72995	3.7841	3.52075	3.00126	3.79993	3.67196	3.92895	3.64204	3.60722	3.64561	44.3983	38.746	21.1321
Stat4	chr1;chr1;chr1;chr1;chr1;chr1;chr1;chr1;chr1;chr1;chr1;chr1;chr1;chr1;chr1;chr1;chr1;chr1;chr1;chr1;chr1;chr1;chr1;chr1;chr1;chr1;chr1;chr1;chr1;chr1;chr1;chr1;chr1;chr1;chr1;chr1;chr1;chr1;chr1;chr1;chr1;chr1;chr1;chr1;chr1;chr1;chr1;chr1;chr1	51987148;51996262;52008240;52011783;52011783;52013790;52013790;52065315;52065315;52068746;52068746;52071861;52071861;52074677;52074677;52076533;52076533;52078494;52078494;52079741;52079741;52082518;52082518;52082862;52082862;52082978;52082978;52084079;52084079;52096785;52096785;52098387;52098387;52100324;52100324;52101852;52101852;52102117;52102117;52102481;52102481;52102848;52102848;52105206;521…	51987220;51996349;52008728;52011911;52011911;52013934;52013934;52065413;52065413;52068838;52068838;52071939;52071939;52074762;52074762;52076684;52076684;52078652;52078652;52079833;52079833;52082577;52082577;52082879;52082879;52083071;52083071;52084123;52084123;52096868;52096868;52098485;52098485;52100459;52100459;52101901;52101901;52102211;52102211;52102617;52102617;52103039;52103039;52105272;521…	+;+;+;+;+;+;+;+;+;+;+;+;+;+;+;+;+;+;+;+;+;+;+;+;+;+;+;+;+;+;+;+;+;+;+;+;+;+;+;+;+;+;+;+;+;+;+;+;+	3151	20849	signal transducer and activator of transcription 4	-1.86864	-0.46789	-4.88012	-4.99658	-1.07501	-2.98939	-3.20948	-3.19958	-3.14367	-4.04	-3.53553	-3.47451	-2.65084	-3.64894	-5.20221	-5.60836	-0.471337	-1.65812	-0.956641	-2.19549	-4.74532	-3.9562	-5.60836	-5.13948	-3.56549	-1.55526	-4.18729	-3.79261	-4.80473	-3.64709	-0.479578	-1.97521	-4.48108	-3.76894	-4.68493	-5.60836	-4.24025	-5.60836	-5.11204	0.686429	1.924	0.0355032
Stat1	chr1;chr1;chr1;chr1;chr1;chr1;chr1;chr1;chr1;chr1;chr1;chr1;chr1;chr1;chr1;chr1;chr1;chr1;chr1;chr1;chr1;chr1;chr1;chr1;chr1;chr1;chr1;chr1;chr1;chr1;chr1;chr1;chr1;chr1;chr1;chr1;chr1;chr1;chr1;chr1;chr1;chr1;chr1;chr1;chr1;chr1;chr1;chr1;chr1;chr1;chr1;chr1;chr1;chr1;chr1;chr1;chr1;chr1;chr1;chr1;chr1;chr1;chr1;chr1;chr1;chr1;chr1;chr1;chr1;chr1;chr1;chr1;chr1;chr1;chr1	52119438;52119438;52119622;52119912;52119912;52119912;52122591;52122591;52122591;52123114;52123114;52123114;52126520;52126520;52126520;52132544;52132544;52132544;52135603;52135603;52135603;52136879;52136879;52136879;52137279;52137279;52137279;52139194;52139194;52139194;52140577;52140577;52140577;52142901;52142901;52142901;52144086;52144086;52144086;52144204;52144204;52144204;52145150;52145150;521…	52119623;52119608;52119793;52120035;52120072;52120072;52122721;52122721;52122721;52123258;52123258;52123258;52126618;52126618;52126618;52132633;52132633;52132633;52135681;52135681;52135681;52136970;52136970;52136970;52137430;52137430;52137430;52139352;52139352;52139352;52140669;52140669;52140669;52142960;52142960;52142960;52144115;52144115;52144115;52144297;52144297;52144297;52145191;52145191;521…	+;+;+;+;+;+;+;+;+;+;+;+;+;+;+;+;+;+;+;+;+;+;+;+;+;+;+;+;+;+;+;+;+;+;+;+;+;+;+;+;+;+;+;+;+;+;+;+;+;+;+;+;+;+;+;+;+;+;+;+;+;+;+;+;+;+;+;+;+;+;+;+;+;+;+	5356	20846	signal transducer and activator of transcription 1	3.27176	3.23585	3.38687	3.47919	3.34951	3.39005	3.49758	3.37856	3.53207	3.48755	3.62122	3.3648	3.15844	3.19588	3.09364	3.34238	3.3898	3.28783	3.45178	3.50505	3.40573	3.39153	3.1259	3.43952	3.41188	3.34287	3.09347	3.18346	3.4112	3.39944	3.31074	3.43674	3.60668	3.42081	3.51614	3.72589	3.50933	3.44267	3.39367	26.1371	25.7676	27.5604
Gls	chr1;chr1;chr1;chr1;chr1;chr1;chr1;chr1;chr1;chr1;chr1;chr1;chr1;chr1;chr1;chr1;chr1;chr1;chr1;chr1;chr1;chr1;chr1;chr1;chr1;chr1;chr1;chr1;chr1;chr1;chr1;chr1;chr1	52163450;52168336;52168485;52168897;52185281;52188679;52188679;52189423;52189423;52191111;52191111;52196165;52196165;52196743;52196743;52199711;52199711;52199855;52199855;52207301;52207301;52212203;52212203;52214478;52214478;52215565;52215565;52219488;52219488;52219943;52219943;52232592;52232592	52166314;52168399;52168561;52168958;52187794;52188771;52188771;52189554;52189554;52191287;52191287;52196215;52196215;52196809;52196809;52199769;52199769;52199887;52199887;52207359;52207359;52212366;52212366;52214557;52214557;52215694;52215694;52219609;52219609;52220039;52220039;52233232;52233232	-;-;-;-;-;-;-;-;-;-;-;-;-;-;-;-;-;-;-;-;-;-;-;-;-;-;-;-;-;-;-;-;-	7487	14660	glutaminase	4.24196	3.98667	4.04252	4.0773	4.19421	4.62558	4.46078	4.1524	4.23633	4.25743	4.10119	4.23719	4.15158	4.12318	4.05558	3.99114	3.87267	4.03505	4.38283	4.41117	3.99542	4.09708	4.3644	4.00544	3.91919	3.99314	4.05815	3.96503	4.1051	4.05411	4.05502	4.57809	4.44226	4.20066	4.16592	4.20908	4.21557	4.18746	4.08728	51.2463	43.3924	43.4438
Nab1	chr1;chr1;chr1;chr1;chr1;chr1;chr1;chr1	52455849;52462088;52464785;52466890;52479238;52480871;52489921;52500210	52459306;52462204;52464947;52466979;52479289;52481004;52490755;52500448	-;-;-;-;-;-;-;-	5088	17936	Ngfi-A binding protein 1	4.32309	4.14961	3.7324	3.90084	3.97764	4.40926	3.86522	3.96556	3.82636	3.93239	3.78018	3.76019	4.07669	4.29033	4.18251	3.52377	3.69238	4.01897	4.29331	3.77128	3.87274	3.78889	3.79152	3.73679	3.7614	3.86943	4.30974	4.07813	3.69746	3.80966	3.90622	4.1277	3.79818	3.65402	3.83018	3.5867	3.72535	3.74053	3.81252	54.201	48.5724	35.0255
Tmem194b	chr1;chr1;chr1;chr1;chr1;chr1;chr1;chr1;chr1;chr1;chr1;chr1;chr1;chr1;chr1;chr1;chr1;chr1	52630705;52630705;52637365;52637365;52640829;52640829;52641171;52641171;52642319;52642319;52643122;52643168;52645261;52645261;52648750;52648750;52649706;52649706	52630851;52630851;52637480;52637480;52641060;52641060;52641243;52641243;52642412;52642412;52643236;52643236;52645486;52645486;52648926;52648926;52651919;52651919	+;+;+;+;+;+;+;+;+;+;+;+;+;+;+;+;+;+	3394	NA	NA	2.49508	2.70957	2.48181	2.45331	2.60801	2.39157	2.45698	2.73874	2.48809	2.73664	2.51414	2.48942	2.7546	2.2937	2.08165	2.15467	2.19326	2.43067	2.34247	1.72129	2.49091	2.61359	0.55298	2.51223	1.93631	2.17753	2.05173	2.1322	1.85135	2.49015	2.40164	2.37155	1.93961	2.57655	2.21245	2.11557	2.60296	2.34282	2.21813	15.224	17.8624	14.6843
Mfsd6	chr1;chr1;chr1;chr1;chr1;chr1;chr1;chr1;chr1;chr1;chr1;chr1;chr1	52656305;52659986;52660807;52662390;52662390;52663285;52663285;52676478;52676478;52708164;52708164;52727023;52727023	52658545;52661087;52661087;52662488;52662488;52663446;52663446;52676575;52676575;52709755;52709755;52727318;52727318	-;-;-;-;-;-;-;-;-;-;-;-;-	5590	98682	major facilitator superfamily domain containing 6	4.41471	4.55768	4.55999	4.38883	4.31347	4.49784	4.66899	4.25013	4.44259	4.36698	4.3582	4.46543	4.53835	4.49254	4.60779	4.66971	4.36799	4.32481	4.60635	4.709	4.28839	4.3906	4.24653	4.39021	4.36807	4.3546	4.4179	4.51187	4.5019	4.4305	4.26595	4.55701	4.70733	4.30131	4.39841	4.34272	4.30472	4.46557	4.37469	57.76	64.4656	62.1893
Inpp1	chr1;chr1;chr1;chr1;chr1;chr1	52789420;52791688;52794470;52797041;52799285;52817402	52790217;52791862;52794670;52797101;52799536;52817688	-;-;-;-;-;-	1774	16329	inositol polyphosphate-1-phosphatase	3.45756	3.32995	3.13919	3.26205	3.06722	3.40397	2.91612	3.09308	2.81368	3.24178	3.08073	3.35369	2.78123	3.14071	3.28625	3.1669	3.17214	3.14961	3.45646	3.29603	3.25056	3.31182	3.93743	3.21612	3.08765	2.91997	3.27854	3.32534	3.31768	3.33115	3.2763	3.41677	2.88965	3.14505	3.50228	3.20693	3.19111	3.21942	3.18527	29.6683	27.4399	23.1435
Hibch	chr1;chr1;chr1;chr1;chr1;chr1;chr1;chr1;chr1;chr1;chr1;chr1;chr1;chr1	52845046;52853668;52860028;52862268;52865549;52868906;52885103;52901188;52902847;52904642;52905371;52913731;52916637;52920263	52845144;52853710;52860165;52862352;52865629;52868958;52885181;52901333;52902933;52904700;52905452;52913850;52916670;52920860	+;+;+;+;+;+;+;+;+;+;+;+;+;+	1704	227095	3-hydroxyisobutyryl-Coenzyme A hydrolase	3.00966	3.43975	3.32817	2.93457	3.07165	3.44709	3.55051	2.88556	3.1194	2.99288	3.22975	3.06578	3.29076	3.15808	3.09248	3.24202	3.31805	3.30774	3.32341	3.64734	3.02487	3.3378	2.9923	3.27203	3.1409	3.24385	3.07057	3.15749	3.3836	3.28755	3.35632	3.78876	3.74763	3.20568	3.14686	3.31961	3.09328	3.2365	3.10927	21.7196	29.6135	26.392
1700019D03Rik	chr1;chr1	52925127;52952615	52925734;52952840	-;-	834	67080	RIKEN cDNA 1700019D03 gene	2.35868	2.20329	3.01102	2.34131	2.21211	2.55733	3.02534	2.67178	1.90808	2.53893	2.58569	2.07669	2.70005	2.63933	2.77637	3.15232	2.64512	2.24274	2.64295	3.10397	2.26366	2.32865	3.31698	2.1823	2.31367	2.57546	2.3723	2.53685	2.87247	2.6927	2.52683	0.967032	2.89065	2.21333	2.17682	2.36675	1.95379	2.35151	2.55217	13.6877	12.4004	21.0596
Mstn	chr1;chr1;chr1	53061663;53063883;53066251	53062141;53064256;53068079	+;+;+	2682	17700	myostatin	-3.47035	-2.7813	-5.37586	-5.37586	-1.49299	-5.37586	-5.37586	-3.58384	-4.28499	-3.51951	-5.37586	-5.37586	-5.37586	-3.82691	-5.37586	-5.37586	-1.52106	-3.36018	-1.12017	-4.40128	-3.27977	-4.86125	-5.37586	-5.37586	-4.90069	-4.6289	-3.95479	-3.74343	-5.37586	-4.08483	-2.18097	-5.37586	-4.89578	-4.4809	-5.37586	-5.37586	-5.37586	-4.53083	-5.37586	0.179214	0.332418	0
1700019A02Rik	chr1;chr1;chr1;chr1;chr1;chr1;chr1;chr1;chr1	53158577;53163226;53170238;53170388;53177770;53181843;53182495;53185215;53187554	53158788;53163245;53170260;53170458;53177827;53181895;53182544;53185290;53187617	-;-;-;-;-;-;-;-;-	627	69397	RIKEN cDNA 1700019A02 gene	-0.580245	-0.461857	-0.490483	-0.12168	-0.79776	-0.87693	-0.880211	-0.870312	0.468328	0.667169	-3.27909	-0.466656	1.9773	-0.326545	-0.646265	-0.847267	0.76881	-1.94461	-0.46471	-3.27909	-0.930191	-0.304971	-3.27909	-0.366694	-1.3797	-0.937234	-1.46484	-1.46334	-0.403964	-1.14935	0.115508	-0.696337	-1.36691	-2.38413	-1.2301	0.430643	-0.258333	-2.14523	-1.66882	1.53318	1.70631	1.6058
Pms1	chr1;chr1;chr1;chr1;chr1;chr1;chr1;chr1;chr1;chr1;chr1;chr1;chr1	53189189;53192100;53194928;53196823;53206562;53207576;53207963;53216231;53256629;53267828;53275070;53281941;53296886	53189498;53192260;53195058;53197302;53207412;53207719;53208085;53216347;53256792;53267930;53275252;53282092;53296996	-;-;-;-;-;-;-;-;-;-;-;-;-	3030	227099	PMS1 homolog 1, mismatch repair system component	2.8049	2.99878	2.60622	2.88667	2.81239	2.88996	2.59517	2.92253	2.99685	2.78225	2.90924	2.61201	2.89047	2.51809	2.45498	2.55909	2.51578	2.94061	3.05398	2.47917	2.51175	2.68598	2.51057	2.75851	2.64372	2.74438	2.69535	2.51285	2.43311	2.87821	2.76919	2.88309	2.57203	2.8266	2.81471	2.46698	2.71015	2.79815	2.84951	18.8771	21.8326	16.0053
Ormdl1	chr1;chr1;chr1;chr1	53297095;53298972;53305455;53308827	53297188;53299152;53305606;53310245	+;+;+;+	1846	227102	ORM1-like 1 (S. cerevisiae)	3.81893	3.95261	4.2189	3.89651	4.07921	4.30851	4.51563	4.09213	3.68762	3.89635	4.19076	4.13834	3.89095	3.66342	3.6178	4.32158	3.96551	3.86246	3.77336	4.38679	3.80319	3.87791	4.5766	3.86133	3.90892	3.68902	3.77753	3.84305	4.26843	3.85277	4.07267	4.0617	4.53187	3.97169	3.72881	3.90246	3.80221	3.93051	3.72352	38.145	42.3074	49.0267
Osgepl1	chr1;chr1;chr1;chr1;chr1;chr1;chr1;chr1;chr1;chr1;chr1;chr1;chr1;chr1;chr1;chr1;chr1;chr1;chr1;chr1;chr1;chr1;chr1;chr1	53313624;53313624;53313624;53314856;53314856;53314856;53317902;53317902;53317907;53319943;53319943;53319943;53321080;53321080;53321080;53321305;53321496;53321496;53323167;53323167;53323167;53326004;53326004;53326004	53313858;53313858;53313858;53315099;53315099;53315099;53318289;53318289;53318289;53320296;53320296;53320296;53321210;53321210;53321210;53321384;53321567;53321567;53323270;53323270;53323270;53326342;53326342;53326342	+;+;+;+;+;+;+;+;+;+;+;+;+;+;+;+;+;+;+;+;+;+;+;+	1947	72085	O-sialoglycoprotein endopeptidase-like 1	3.10772	3.20096	3.0886	3.21749	3.30635	3.47182	3.48981	3.0399	3.15363	2.88788	3.23434	3.45295	2.28105	3.07643	2.94328	3.0412	3.18144	3.05972	3.42796	3.29951	2.99621	3.11265	2.66537	3.13515	2.88933	3.15354	2.77644	2.89392	2.84655	2.86428	2.8801	3.56794	3.37034	3.26088	2.94342	3.17685	2.91105	3.12284	2.96807	23.2673	25.0933	22.3511
Asnsd1	chr1;chr1;chr1;chr1;chr1;chr1;chr1;chr1;chr1;chr1;chr1;chr1	53344617;53344617;53346580;53346580;53347015;53348446;53349987;53349987;53350880;53350880;53352530;53352530	53344979;53344979;53346761;53346761;53348558;53348558;53350062;53350062;53350933;53350933;53352752;53352752	-;-;-;-;-;-;-;-;-;-;-;-	2442	70396	asparagine synthetase domain containing 1	4.28901	4.31778	4.57514	4.28951	4.29337	4.49441	4.58446	4.35169	4.2731	4.34485	4.54933	4.31509	4.0864	4.22375	4.33644	4.43038	4.07008	4.28454	4.43964	4.59688	4.25936	4.32611	4.47576	4.37914	4.33607	4.19714	4.30559	4.27245	4.54552	4.33329	4.32591	4.80405	4.64961	4.1897	4.27723	4.29942	4.20476	4.39477	4.29738	52.8974	54.5442	62.807
Dnah7a	chr1;chr1;chr1;chr1;chr1;chr1;chr1;chr1;chr1;chr1;chr1;chr1;chr1;chr1;chr1;chr1;chr1;chr1;chr1;chr1;chr1;chr1;chr1;chr1;chr1;chr1;chr1;chr1;chr1;chr1;chr1;chr1;chr1;chr1;chr1;chr1;chr1;chr1;chr1;chr1;chr1;chr1;chr1;chr1;chr1;chr1;chr1;chr1;chr1;chr1;chr1;chr1;chr1;chr1;chr1;chr1;chr1;chr1;chr1;chr1;chr1;chr1;chr1;chr1;chr1;chr1	53397002;53405676;53411506;53413732;53419545;53423229;53425167;53427826;53432891;53433951;53437431;53444441;53447318;53448929;53456536;53457671;53468620;53472801;53479652;53483297;53494578;53495686;53496816;53501478;53503504;53518621;53521098;53522211;53523789;53524938;53528673;53531108;53534421;53535375;53537497;53540879;53544428;53547143;53559040;53559279;53561902;53565663;53567035;53577189;535…	53397313;53405779;53411683;53413884;53419775;53423366;53425352;53427987;53433091;53434112;53437607;53444533;53447512;53449055;53456871;53457804;53468810;53472955;53479815;53483482;53494758;53496032;53497146;53501707;53504376;53518840;53521224;53522379;53523944;53525135;53528897;53531239;53534597;53535557;53537646;53541127;53544526;53547355;53559167;53559381;53562070;53565772;53567247;53577329;535…	-;-;-;-;-;-;-;-;-;-;-;-;-;-;-;-;-;-;-;-;-;-;-;-;-;-;-;-;-;-;-;-;-;-;-;-;-;-;-;-;-;-;-;-;-;-;-;-;-;-;-;-;-;-;-;-;-;-;-;-;-;-;-;-;-;-	12272	627872	dynein, axonemal, heavy chain 7A	-2.01519	-1.2917	-3.29294	-2.90907	-0.836025	-2.65603	-2.67494	-2.78969	-2.56644	-1.67952	-4.16095	-3.49819	-0.342052	-2.76432	-3.63377	-3.31651	-0.271216	-1.84894	-0.418078	-3.53062	-3.14548	-2.61553	-7.56985	-3.64295	-3.26798	-1.99092	-2.74891	-3.55884	-3.07037	-2.64276	-0.721862	-1.17037	-2.92114	-3.41918	-2.7221	-7.56985	-3.2214	-3.39029	-3.9263	0.656041	1.10426	0.255246
Stk17b	chr1;chr1;chr1;chr1;chr1;chr1;chr1;chr1	53755512;53760982;53762589;53764032;53765921;53771610;53776517;53785074	53757770;53761161;53762637;53764158;53766065;53771822;53776679;53785215	-;-;-;-;-;-;-;-	3278	98267	serine/threonine kinase 17b (apoptosis-inducing)	3.66171	3.71027	3.62414	3.76116	3.82484	3.9612	3.61424	3.7754	3.66931	3.56944	3.84626	3.66332	3.57147	3.69609	3.46959	3.50055	3.84912	3.70253	3.92514	3.76521	3.54961	3.73747	3.76985	3.73745	3.69806	3.62546	3.54209	3.56955	3.57239	3.73817	3.95822	4.21441	3.60082	3.86728	3.62658	3.62711	3.66245	3.74455	3.72066	34.2381	35.7924	32.4725
Hecw2	chr1;chr1;chr1;chr1;chr1;chr1;chr1;chr1;chr1;chr1;chr1;chr1;chr1;chr1;chr1;chr1;chr1;chr1;chr1;chr1;chr1;chr1;chr1;chr1;chr1;chr1;chr1;chr1;chr1;chr1;chr1;chr1;chr1;chr1;chr1;chr1	53806874;53826876;53827885;53830642;53831510;53832622;53839012;53840714;53851573;53853169;53865041;53868836;53885329;53887583;53891126;53904249;53913241;53913767;53914482;53923899;53925310;53927065;53930815;53930970;53933119;53933119;53937058;53937058;53942706;53942706;53950814;53950814;54040201;54040201;54194976;54194976	53813333;53826988;53827970;53830756;53831656;53832751;53839110;53840866;53851686;53853289;53865150;53868919;53885425;53887685;53891260;53904434;53913365;53913870;53914632;53923994;53926683;53927165;53931109;53931109;53933288;53933288;53937133;53937133;53942800;53942800;53950921;53950921;54040527;54040527;54195034;54195034	-;-;-;-;-;-;-;-;-;-;-;-;-;-;-;-;-;-;-;-;-;-;-;-;-;-;-;-;-;-;-;-;-;-;-;-	11334	329152	HECT, C2 and WW domain containing E3 ubiquitin protein ligase 2	0.330889	0.948663	0.483057	0.223401	0.727573	0.601769	0.759507	0.114984	0.501823	0.375903	0.0989127	0.35892	1.39945	0.0415408	0.246136	0.337745	0.67253	0.029135	0.685397	0.476764	-0.101586	-0.0799677	0.648476	-0.00101145	0.119108	0.0957686	0.16302	0.152732	0.358772	0.221163	0.513363	0.0075003	0.219656	-0.125314	-0.223563	-0.472788	0.229826	-0.0711757	0.150802	3.39264	5.2703	3.67177
Mir7681	chr1	53849424	53849495	+	72	102465783	microRNA 7681	1.74882	-0.156695	-0.156695	0.883358	-0.156695	-0.156695	-0.156695	-0.156695	-0.156695	1.69966	-0.156695	-0.156695	-0.156695	0.410374	-0.156695	-0.156695	2.47092	-0.156695	0.985284	-0.156695	-0.156695	-0.156695	-0.156695	-0.156695	-0.156695	-0.156695	-0.156695	-0.156695	-0.156695	-0.156695	2.18772	-0.156695	-0.156695	-0.156695	-0.156695	-0.156695	-0.156695	-0.156695	-0.156695	6.67573	0	0
Ccdc150	chr1;chr1;chr1;chr1;chr1;chr1;chr1;chr1;chr1;chr1;chr1;chr1;chr1;chr1;chr1;chr1;chr1;chr1;chr1;chr1;chr1;chr1;chr1;chr1;chr1;chr1;chr1;chr1	54250683;54259924;54263444;54263774;54272478;54277654;54278711;54281730;54285535;54288835;54290702;54300306;54301000;54304864;54314145;54328957;54329483;54352996;54354619;54355687;54356664;54360992;54364418;54364895;54365048;54366133;54367914;54368301	54250885;54260087;54263664;54263952;54272546;54277770;54278840;54281773;54285627;54288942;54290826;54300483;54301068;54304977;54314216;54329064;54329545;54353124;54354788;54355780;54356833;54361118;54364612;54364963;54365209;54366219;54368033;54368727	+;+;+;+;+;+;+;+;+;+;+;+;+;+;+;+;+;+;+;+;+;+;+;+;+;+;+;+	3807	78016	coiled-coil domain containing 150	-2.14148	-1.96356	-3.57677	-2.28533	-0.240318	-3.07379	-2.88234	-1.79294	-2.82027	-0.920493	-4.16277	-3.6286	1.4258	-2.92866	-3.5879	-3.9065	-0.509496	-1.6135	-0.258472	-3.01867	-3.65318	-2.83047	-5.88121	-2.89703	-3.83834	-1.66129	-3.2882	-4.70475	-3.75863	-2.6796	-0.0549089	-1.82069	-3.96903	-4.22636	-3.018	-1.69037	-3.35916	-2.78277	-4.08889	0.568147	0.65572	0.176313
Gtf3c3	chr1;chr1;chr1;chr1;chr1;chr1;chr1;chr1;chr1;chr1;chr1;chr1;chr1;chr1;chr1;chr1;chr1;chr1	54397581;54399129;54403511;54404980;54405837;54415884;54416722;54417659;54419383;54420396;54423501;54424009;54427400;54428762;54430499;54434054;54437832;54438813	54398002;54399281;54403635;54405170;54406074;54416019;54416823;54417861;54419554;54420499;54423573;54424156;54427565;54428953;54430622;54434238;54437943;54438971	-;-;-;-;-;-;-;-;-;-;-;-;-;-;-;-;-;-	3005	98488	general transcription factor IIIC, polypeptide 3	4.05776	3.99122	4.24127	4.11643	4.08342	4.24643	4.49793	3.89187	4.26922	4.14996	4.23577	4.35113	3.94872	4.07201	3.99412	4.43192	4.22187	4.09701	4.3309	4.40531	4.20895	4.1747	3.84887	4.25658	4.16907	4.08545	4.02078	4.12196	4.09277	4.14637	4.03692	4.10052	4.412	4.09532	4.22019	4.31719	4.24114	4.11127	4.00285	45.0662	43.4944	49.8299
Pgap1	chr1;chr1;chr1;chr1;chr1;chr1;chr1;chr1;chr1;chr1;chr1;chr1;chr1;chr1;chr1;chr1;chr1;chr1;chr1;chr1;chr1;chr1;chr1;chr1;chr1;chr1;chr1	54473000;54481852;54486470;54490221;54492029;54493209;54494801;54497534;54510028;54511394;54511901;54512597;54512772;54514837;54521292;54524316;54525368;54528512;54530117;54530854;54532022;54533419;54535955;54543038;54547939;54550977;54557434	54480844;54481956;54486657;54490271;54492164;54493406;54494891;54497627;54510066;54511502;54511967;54512648;54512845;54514912;54521369;54524367;54525414;54528595;54530172;54530959;54532088;54533471;54536112;54543209;54548114;54551130;54557684	-;-;-;-;-;-;-;-;-;-;-;-;-;-;-;-;-;-;-;-;-;-;-;-;-;-;-	10579	241062	post-GPI attachment to proteins 1	4.75503	4.72427	4.47457	4.59137	4.63438	4.53937	4.1767	4.61752	4.55131	4.69694	4.67546	4.64561	4.42511	4.57189	4.57833	4.70012	4.5894	4.70761	4.38408	4.05503	4.50552	4.52244	4.6009	4.44784	4.67035	4.51375	4.82456	4.41823	4.56552	4.6513	4.70407	4.55134	3.99481	4.53945	4.48745	4.69266	4.56026	4.60379	4.65056	73.1497	72.3754	58.6266
Ankrd44	chr1;chr1;chr1;chr1;chr1;chr1;chr1;chr1;chr1;chr1;chr1;chr1;chr1;chr1;chr1;chr1;chr1;chr1;chr1;chr1;chr1;chr1;chr1;chr1;chr1;chr1;chr1;chr1	54645340;54651669;54653743;54655080;54655661;54657616;54658919;54661001;54662654;54663899;54667372;54681120;54723014;54727490;54729734;54732928;54734996;54736230;54743314;54752890;54762261;54763645;54766350;54766784;54778287;54792453;54828612;54926140	54648335;54651760;54653825;54655162;54655806;54657699;54659006;54661217;54662771;54663986;54667573;54681191;54723125;54727570;54729874;54732996;54735059;54736312;54743428;54752968;54762473;54763787;54766437;54766984;54778357;54792531;54828695;54926387	-;-;-;-;-;-;-;-;-;-;-;-;-;-;-;-;-;-;-;-;-;-;-;-;-;-;-;-	6140	329154	ankyrin repeat domain 44	3.43602	2.95246	3.0524	3.60488	3.46012	3.30712	3.05939	3.59429	3.58768	3.56287	3.48998	3.62031	3.78148	3.30785	2.81757	3.17761	3.62613	3.50296	3.21185	3.0442	3.5516	3.56907	3.17297	3.50212	3.48867	3.44321	3.43048	2.7623	3.11183	3.52141	3.53983	2.84863	3.00627	3.55091	3.45058	3.59101	3.57794	3.53862	3.54031	29.2971	21.1706	21.8549
Sf3b1	chr1;chr1;chr1;chr1;chr1;chr1;chr1;chr1;chr1;chr1;chr1;chr1;chr1;chr1;chr1;chr1;chr1;chr1;chr1;chr1;chr1;chr1;chr1;chr1;chr1	54985170;54987939;54990303;54994330;54995366;54996817;54997012;54998038;54999627;55000015;55000242;55000644;55001012;55001383;55003104;55003293;55005802;55006171;55007480;55012102;55014483;55016376;55016779;55019234;55027339	54987492;54988155;54990575;54994461;54995486;54996928;54997194;54998259;54999752;55000161;55000387;55000914;55001098;55001562;55003205;55003490;55005923;55006383;55007717;55012272;55014562;55016490;55016883;55019400;55027478	-;-;-;-;-;-;-;-;-;-;-;-;-;-;-;-;-;-;-;-;-;-;-;-;-	6191	81898	splicing factor 3b, subunit 1	6.22084	6.02824	5.97218	6.09922	6.18161	6.23639	5.9935	6.21087	6.17727	6.18109	6.18736	6.17547	5.83535	6.19225	6.03389	5.8092	5.82476	6.20818	6.0896	5.9815	6.09102	6.14587	6.16146	6.13846	5.92307	6.17041	6.02917	5.94758	5.7686	5.95553	6.01114	6.12263	5.98472	6.15162	6.09206	6.16697	6.14496	6.13063	6.11118	202.071	178.712	165.565
Coq10b	chr1;chr1;chr1;chr1;chr1;chr1;chr1;chr1;chr1	55052770;55052770;55061275;55064181;55064181;55067497;55067497;55071636;55071636	55052990;55052990;55061424;55064373;55064373;55067598;55067598;55072702;55072702	+;+;+;+;+;+;+;+;+	1733	67876	coenzyme Q10B	5.73787	4.07302	4.38545	5.27343	5.42362	4.84591	4.24298	4.76602	4.95485	4.90813	4.82957	4.52688	5.59143	5.62926	4.32429	4.13482	5.00212	5.42731	4.50791	4.49413	4.55501	4.6414	4.98157	4.47954	4.37131	5.67812	5.56892	4.44932	4.56318	5.25696	5.33704	4.54648	4.38161	4.58402	4.96959	4.79198	4.49418	4.52782	5.6195	144.501	45.992	55.0316
Hspd1	chr1;chr1;chr1;chr1;chr1;chr1;chr1;chr1;chr1;chr1;chr1;chr1	55077834;55078529;55079056;55080102;55081073;55081660;55082058;55083067;55083725;55084533;55086766;55087779	55078440;55078707;55079230;55080347;55081172;55081828;55082151;55083162;55083807;55084785;55086941;55087932	-;-;-;-;-;-;-;-;-;-;-;-	2332	15510	heat shock protein 1 (chaperonin)	5.76596	6.09124	6.22781	5.85469	5.91851	6.0244	6.59637	5.9685	6.00321	5.89389	6.03162	5.91029	5.64067	5.8676	6.15307	5.73239	5.4353	5.89386	6.14138	6.76133	5.90157	5.95548	6.27592	5.91881	5.88309	5.93754	5.95576	6.16643	6.24679	5.85385	5.88298	5.87521	6.75787	5.90942	5.99718	5.89654	5.93913	5.9875	5.92962	147.37	186.643	197.621
Hspe1	chr1;chr1;chr1;chr1	55088148;55089051;55090713;55091070	55088412;55089215;55090802;55091317	+;+;+;+	768	15528	heat shock protein 1 (chaperonin 10)	5.32556	5.4199	5.90559	5.28355	5.61796	5.23432	6.08855	5.44572	5.36911	5.27884	5.50454	5.67527	4.86358	5.53009	6.04828	5.98134	5.5453	5.52257	5.17858	5.89176	5.34753	5.53618	5.40181	5.38923	5.60107	5.33267	5.38845	5.63884	5.80194	5.37227	5.46283	5.55931	5.97213	5.374	5.42973	5.49476	5.28726	5.45227	5.43351	108.429	117.015	157.901
Mob4	chr1;chr1;chr1;chr1;chr1;chr1;chr1;chr1	55131245;55136677;55145124;55148319;55148548;55150146;55150971;55152675	55131359;55136739;55145224;55148361;55148634;55150225;55151082;55154899	+;+;+;+;+;+;+;+	2826	19070	MOB family member 4, phocein	4.99311	4.80693	4.79905	4.88385	5.05693	5.2539	4.94744	4.89801	4.85739	4.90058	4.93446	5.13557	4.82426	5.05087	4.99901	4.91471	4.98555	5.22686	5.16956	5.01951	5.20197	4.94542	5.29973	5.02623	4.97417	5.13864	5.11283	4.966	5.02758	5.04375	5.19297	5.24573	5.09311	5.0456	5.09914	5.0911	4.92128	5.03527	4.93938	86.2318	76.5985	73.3731
Rftn2	chr1;chr1;chr1;chr1;chr1;chr1;chr1;chr1;chr1	55170160;55184950;55194244;55195516;55204183;55206336;55211150;55214120;55226121	55172082;55185028;55194347;55195637;55204392;55206615;55211261;55214303;55226782	-;-;-;-;-;-;-;-;-	3676	74013	raftlin family member 2	-3.47465	-3.23612	-4.62077	-2.36669	-0.782416	-2.93754	-5.83069	-2.56458	-2.50297	-2.91378	-5.83069	-5.83069	0.918773	-3.70287	-5.10796	-4.8475	-0.827074	-3.35416	0.163785	-2.02041	-3.48179	-3.99409	-5.83069	-3.80484	-4.71283	-1.96624	-4.19968	-4.95087	-4.74783	-3.86942	-0.517944	-5.83069	-5.83069	-4.63576	-5.29632	-5.83069	-4.46258	-4.69682	-3.26328	0.196131	0.242531	0.0608654
Mars2	chr1	55237177	55240058	+	2882	212679	methionine-tRNA synthetase 2 (mitochondrial)	1.70214	1.97477	1.80544	2.17643	2.02875	2.16328	2.00693	1.6513	2.03109	1.90211	2.08144	2.21102	1.87291	1.90928	1.84229	1.73945	1.81901	2.08223	1.80091	2.18014	1.54697	1.75891	1.11191	1.80363	1.41282	1.51083	1.60409	1.82896	1.77148	1.93641	1.89699	2.53375	2.13541	1.85789	1.57838	2.04834	1.85933	1.8157	1.25548	8.75582	10.7035	9.16082
Boll	chr1;chr1;chr1;chr1;chr1;chr1;chr1;chr1;chr1;chr1;chr1;chr1;chr1;chr1;chr1;chr1;chr1;chr1;chr1;chr1	55300069;55300069;55304498;55304498;55305676;55305676;55323650;55323650;55340473;55340473;55346377;55346377;55348881;55348881;55355648;55355648;55360616;55360616;55362482;55363299	55300185;55300185;55304626;55304626;55305723;55305723;55323721;55323721;55340600;55340600;55346452;55346452;55348935;55348935;55355739;55355739;55360759;55360759;55362707;55363469	-;-;-;-;-;-;-;-;-;-;-;-;-;-;-;-;-;-;-;-	1258	75388	boule homolog, RNA binding protein	-0.972497	1.31256	-1.97925	-0.51015	-1.30619	-4.28369	-4.28369	-1.57401	-1.03953	-2.18738	-4.28369	-4.28369	0.342035	-1.86858	-4.28369	-4.28369	0.465863	-0.649801	0.733243	-2.51278	-4.28369	-4.28369	-4.28369	-3.8148	-4.28369	-0.716612	-3.40482	-4.28369	-4.28369	-0.524431	0.266725	-4.28369	-4.28369	-4.28369	-4.28369	-4.28369	-4.28369	-3.43865	-4.28369	1.24175	6.66179	0.533564
Plcl1	chr1;chr1;chr1;chr1;chr1;chr1	55405946;55695745;55701930;55713421;55715494;55751281	55406630;55698219;55702133;55713496;55715603;55754285	+;+;+;+;+;+	6555	227120	phospholipase C-like 1	1.8049	1.33501	1.33726	1.78651	1.50996	1.68112	1.9983	1.53197	1.25527	1.93565	1.85657	1.74856	1.62175	1.77049	1.17156	1.58423	2.07577	1.69328	1.88605	1.93294	1.84656	1.65627	2.42564	1.76572	1.5533	1.95584	1.89746	1.27432	1.66881	1.80865	1.68324	1.9353	2.18462	1.89185	1.80719	0.975263	1.68166	1.6438	1.66623	9.44074	6.88211	6.63885
9130227L01Rik	chr1;chr1;chr1;chr1;chr1;chr1	55931241;55934286;55956835;55957645;55960985;55971080	55931342;55934420;55956944;55958006;55961162;55972098	+;+;+;+;+;+	1906	329159	RIKEN cDNA 9130227L01 gene	-4.8831	-4.8831	-4.47351	-2.49761	-1.24383	-3.98998	-3.32596	-1.52749	-4.8831	-2.7868	-3.63549	-4.0732	-0.470066	-3.33415	-3.49037	-4.30932	-1.3772	-3.16818	-2.06872	-4.8831	-4.8831	-4.8831	-4.8831	-4.41422	-4.8831	-2.54125	-4.8831	-4.8831	-4.8831	-3.59207	-1.23281	-0.885587	-4.04342	-4.8831	-4.8831	-4.8831	-4.4025	-4.39958	-4.8831	0	0	0.029347
1700003I22Rik	chr1;chr1;chr1;chr1	56018978;56018978;56019798;56019856	56019053;56019053;56020203;56020203	+;+;+;+	482	69356	RIKEN cDNA 1700003I22 gene	-2.89966	0.28051	-2.49006	-1.85961	-1.18067	-2.89966	-2.89966	-2.89966	-2.89966	-2.17263	-2.89966	-2.89966	-2.89966	-1.6101	-2.89966	-2.89966	-0.536756	-0.88398	-0.691609	-2.89966	-2.89966	-2.89966	-2.89966	-2.89966	-2.89966	-1.663	-2.89966	-2.89966	-2.89966	-1.12916	-2.89966	-2.89966	-2.89966	-2.89966	-2.89966	-2.89966	-2.89966	-2.89966	-2.89966	0	2.95949	0.116048
Hsfy2	chr1	56636051	56637451	-	1401	71066	heat shock transcription factor, Y-linked 2	-3.68489	-1.42893	-3.22909	-3.06915	-4.43901	-4.43901	-4.43901	-4.43901	-4.43901	-4.43901	-4.43901	-2.73447	-4.43901	-3.87194	-4.43901	-4.43901	-2.07611	-1.77761	-4.43901	-4.43901	-4.43901	-4.43901	-4.43901	-3.61683	-4.43901	-4.43901	-3.01794	-4.43901	-4.43901	-4.43901	-1.91337	-3.66251	-4.43901	-4.43901	-4.43901	-4.43901	-4.43901	-3.95549	-4.43901	0.0857696	0.890909	0.159701
Satb2	chr1;chr1;chr1;chr1;chr1;chr1;chr1;chr1;chr1;chr1;chr1	56793981;56831439;56845576;56850171;56871312;56891163;56897946;56898991;56948079;56969653;56971112	56797244;56831636;56845731;56850383;56871784;56891265;56898069;56899117;56948255;56969880;56971334	-;-;-;-;-;-;-;-;-;-;-	5286	212712	special AT-rich sequence binding protein 2	1.39953	1.33621	1.50203	1.42436	1.51108	1.23138	1.43767	1.28831	1.49677	1.49692	1.0668	1.45933	1.73123	1.36595	1.08535	1.66957	1.89581	1.46694	1.39893	1.85389	1.27418	1.36357	2.01386	1.32692	1.38926	1.32107	1.37026	0.770669	1.50389	1.60483	1.77301	2.01642	1.71931	1.49928	1.63053	1.83876	1.49259	1.70578	1.6172	7.11523	6.8814	7.439
9130024F11Rik	chr1;chr1;chr1	56971469;56971469;56974258	56971771;56975196;56975196	+;+;+	3728	329160	RIKEN cDNA 9130024F11 gene	-0.708128	-0.254713	-1.41242	-0.0591523	-0.0832623	-1.5393	-1.22446	-1.61395	-0.822354	-0.640044	-2.01436	-1.24536	-0.110801	-1.0208	-1.79722	-1.9756	0.707327	-0.808358	0.197129	-1.22778	-1.32054	-0.745292	-0.494078	-1.04965	-1.54908	-1.18322	-1.21234	-1.13922	-0.537508	-0.994173	-0.667173	0.0771746	-1.50425	-1.44499	-1.67817	-1.57195	-0.950858	-0.979659	-1.79754	1.61163	2.248	0.945259
BC055402	chr1;chr1;chr1;chr1;chr1;chr1;chr1	57200645;57204529;57206714;57208800;57212406;57213713;57214820	57202847;57204608;57206899;57209039;57212639;57213896;57214996	-;-;-;-;-;-;-	3304	407809	cDNA sequence BC055402	-2.09353	-1.41793	-3.5781	-2.80142	-1.00725	-3.84021	-4.84726	-4.1672	-5.03059	-3.1948	-2.97678	-5.67677	0.978968	-3.90803	-4.95404	-5.67677	-0.582855	-2.23156	-0.714641	-5.67677	-5.67677	-5.67677	-5.67677	-5.67677	-4.84476	-5.67677	-4.79791	-4.50031	-5.67677	-4.70247	-1.0851	-5.67677	-4.1043	-5.67677	-5.67677	-5.67677	-4.54848	-5.67677	-5.67677	0.581904	0.971418	0.169296
4930558J18Rik	chr1;chr1;chr1;chr1	57359222;57362566;57375248;57377405	57360663;57362763;57375519;57377544	-;-;-;-	2052	75323	RIKEN cDNA 4930558J18 gene	-0.304894	-0.519156	-0.595408	-0.298994	0.0249874	-0.370601	-0.385965	0.000802718	0.352079	-0.715597	0.0973541	-0.524496	0.329294	-0.793107	-0.907875	-0.294189	0.417783	-0.415011	-0.483502	-0.156469	-0.537963	-0.204355	-4.98958	-0.0921992	0.0370627	-0.0426972	-0.0455802	-0.736875	-0.0971246	-0.646622	0.247175	-0.071582	-0.340867	0.046203	-0.647791	-0.0390072	-0.385249	-0.158083	-0.404942	2.10813	1.8248	1.66279
1700066M21Rik	chr1;chr1	57377620;57382743	57377946;57385422	+;+	3007	73467	RIKEN cDNA 1700066M21 gene	3.27303	3.0668	3.09192	2.88664	3.12421	3.6863	3.73873	2.93352	3.08827	3.19687	3.00757	3.02106	2.64066	3.01038	3.25728	3.22304	2.88505	3.2155	3.488	3.85084	2.91136	3.12611	2.26309	2.99224	2.94734	2.92548	3.02173	3.22238	3.22358	3.22435	3.22295	3.72827	3.61779	3.11166	3.04523	2.68901	2.94287	3.12559	2.83041	26.1346	22.889	22.4337
Tyw5	chr1;chr1;chr1;chr1;chr1;chr1;chr1;chr1;chr1;chr1;chr1;chr1;chr1;chr1;chr1;chr1;chr1;chr1;chr1;chr1;chr1;chr1;chr1;chr1;chr1;chr1;chr1;chr1;chr1;chr1;chr1;chr1;chr1	57388244;57388244;57388244;57388244;57390642;57390642;57390642;57390642;57391449;57391449;57391449;57391449;57393350;57393350;57393350;57393350;57393670;57394047;57394047;57394047;57394047;57396727;57396727;57396727;57396727;57401369;57401388;57401388;57401388;57406384;57406384;57406384;57406384	57388752;57388752;57388752;57388752;57390758;57390758;57390758;57390743;57391536;57391536;57391536;57391536;57393487;57393487;57393487;57393487;57393694;57394091;57394091;57394091;57394091;57396796;57396796;57396796;57396796;57401523;57401523;57401523;57401523;57406674;57406674;57406674;57406674	-;-;-;-;-;-;-;-;-;-;-;-;-;-;-;-;-;-;-;-;-;-;-;-;-;-;-;-;-;-;-;-;-	1438	68736	tRNA-yW synthesizing protein 5	3.17793	3.11227	3.0613	3.1832	2.91189	3.64388	3.568	3.14854	3.32461	3.1827	2.91767	3.33503	2.79923	3.25063	3.16952	2.91183	2.75398	3.13098	3.62007	3.77603	3.22787	3.23874	2.64231	3.18054	2.82901	2.90272	2.78721	2.76547	2.68342	2.75263	3.19756	3.85677	3.59531	2.98919	3.01064	3.51314	2.81943	3.06672	3.04801	24.4003	23.5596	21.8996
9430016H08Rik	chr1;chr1;chr1;chr1;chr1	57406548;57409912;57411723;57413240;57415656	57407222;57409983;57411849;57413387;57415958	+;+;+;+;+	1325	NA	NA	3.53553	3.19981	3.40538	3.35672	3.78572	4.03262	3.76658	3.55151	3.37917	3.28194	3.61126	3.62392	3.56599	3.59853	3.5046	3.60495	3.74215	3.55705	3.83052	3.91225	3.58545	3.43693	2.98892	3.51014	3.47451	3.37356	3.45249	3.64609	3.36157	3.58979	3.79353	3.85867	3.96169	3.4874	3.3208	3.69197	3.32642	3.34768	3.33299	31.2878	25.0306	27.8199
Spats2l	chr1;chr1;chr1;chr1;chr1;chr1;chr1;chr1;chr1;chr1;chr1;chr1;chr1;chr1;chr1;chr1;chr1;chr1;chr1;chr1;chr1;chr1;chr1;chr1;chr1;chr1	57774861;57799305;57832053;57845571;57855464;57855464;57879508;57879508;57882706;57882706;57885703;57885703;57900634;57900634;57902089;57902089;57923366;57923366;57937912;57937912;57940373;57940373;57943021;57943021;57946068;57946071	57775024;57799354;57832137;57845683;57855524;57855524;57879616;57879616;57882755;57882755;57885949;57885949;57900840;57900840;57902224;57902224;57923424;57923424;57938021;57938021;57940475;57940475;57943241;57943241;57948397;57948397	+;+;+;+;+;+;+;+;+;+;+;+;+;+;+;+;+;+;+;+;+;+;+;+;+;+	4045	67198	spermatogenesis associated, serine-rich 2-like	-3.12482	-0.787568	-3.4842	-2.25198	-0.704269	-5.96869	-2.65597	-5.96869	-2.41592	-1.60015	-5.96869	-3.60637	0.09712	-2.43348	-5.56254	-5.96869	-0.21818	-2.52349	-0.660584	-5.96869	-4.81275	-5.96869	-5.96869	-5.14651	-5.13669	-3.28476	-5.08983	-5.96869	-4.4508	-2.84478	-0.537571	-0.889877	-5.48861	-4.12927	-5.96869	-5.96869	-5.48809	-5.48517	-4.5668	0.267359	1.54285	0.193596
Kctd18	chr1;chr1;chr1;chr1;chr1;chr1;chr1;chr1;chr1;chr1;chr1;chr1;chr1;chr1;chr1;chr1;chr1;chr1	57955101;57955101;57955101;57959143;57959143;57959143;57961901;57961901;57963068;57963068;57965329;57965351;57967497;57967497;57967497;57969407;57970021;57970021	57956820;57956820;57956820;57959245;57959245;57959245;57961995;57961995;57963261;57963261;57965540;57965540;57967723;57967723;57967723;57969524;57970084;57970084	-;-;-;-;-;-;-;-;-;-;-;-;-;-;-;-;-;-	2733	51960	potassium channel tetramerisation domain containing 18	1.97609	1.98345	1.95313	2.03746	2.21038	2.41995	2.25428	2.29665	1.94209	2.36	2.05278	2.23403	2.79522	1.85129	1.90117	2.03907	1.98754	2.24343	2.01619	2.06165	1.7617	2.07976	-0.139951	1.92573	1.36067	2.18394	1.52041	1.60013	1.89666	1.53419	1.92558	2.19317	2.34247	1.98347	2.29511	2.29847	2.10524	1.94964	1.65017	10.5962	10.7651	10.1515
Sgol2a	chr1;chr1;chr1;chr1;chr1;chr1;chr1;chr1;chr1;chr1;chr1;chr1;chr1;chr1;chr1	57985340;57995974;57998096;57999964;58001218;58002894;58002894;58013507;58013507;58015359;58015359;58019589;58019589;58024784;58024784	57985441;57996312;57998221;58000139;58001295;58002979;58002979;58013742;58013742;58017983;58017983;58019742;58019742;58025897;58026277	+;+;+;+;+;+;+;+;+;+;+;+;+;+;+	5416	NA	NA	3.40812	3.5376	3.50124	3.67572	3.67652	3.84597	3.22547	3.9026	3.61691	3.71755	3.796	3.92718	3.44999	3.17706	3.29493	3.57432	3.62843	3.60548	3.61925	3.00815	3.6934	3.71345	3.50136	3.76609	3.74219	3.66159	3.29375	3.43733	3.44839	3.62045	3.77481	3.59117	3.0781	3.75456	3.63346	3.64719	3.83765	3.86588	3.65333	28.7318	31.7704	29.837
Aox1	chr1;chr1;chr1;chr1;chr1;chr1;chr1;chr1;chr1;chr1;chr1;chr1;chr1;chr1;chr1;chr1;chr1;chr1;chr1;chr1;chr1;chr1;chr1;chr1;chr1;chr1;chr1;chr1;chr1;chr1;chr1;chr1;chr1;chr1;chr1	58029969;58041436;58043542;58047135;58049363;58053664;58054648;58056214;58057414;58058132;58059035;58059379;58061196;58062132;58063372;58065274;58068270;58068732;58070041;58073178;58076064;58077443;58078426;58081503;58082012;58085434;58092494;58094421;58095155;58096960;58097866;58102585;58104319;58104965;58106028	58030058;58041493;58043638;58047243;58049489;58053725;58054737;58056294;58057558;58058224;58059186;58059472;58061305;58062316;58063534;58065366;58068439;58068846;58070163;58073274;58076188;58077576;58078513;58081589;58082203;58085661;58092589;58094549;58095229;58097012;58097980;58102650;58104507;58105132;58106410	+;+;+;+;+;+;+;+;+;+;+;+;+;+;+;+;+;+;+;+;+;+;+;+;+;+;+;+;+;+;+;+;+;+;+	4382	11761	aldehyde oxidase 1	-0.1597	0.435044	0.342675	0.222673	0.913911	-0.76214	0.192769	-0.116629	0.524921	0.345127	-0.219456	0.140872	1.53988	0.00183128	-0.0179374	-0.389393	0.873368	0.371112	1.11579	-0.534451	-0.0555426	0.0452705	-0.974268	0.0790202	-0.627702	0.315467	0.0494851	-0.365267	-0.179808	-0.123965	1.1103	0.679523	-0.59789	0.454595	0.345117	0.419953	0.308505	0.227582	-0.0788475	2.38571	3.66221	3.30608
Aox3	chr1;chr1;chr1;chr1;chr1;chr1;chr1;chr1;chr1;chr1;chr1;chr1;chr1;chr1;chr1;chr1;chr1;chr1;chr1;chr1;chr1;chr1;chr1;chr1;chr1;chr1;chr1;chr1;chr1;chr1;chr1;chr1;chr1;chr1;chr1	58113136;58114871;58118598;58119481;58120978;58125018;58127627;58138216;58141351;58142670;58146424;58147194;58150295;58152554;58153021;58153480;58158201;58158905;58159637;58163349;58165837;58167603;58169778;58170657;58171742;58172121;58176474;58177519;58179317;58180606;58183466;58186277;58188335;58194626;58200170	58113312;58114928;58118694;58119589;58121104;58125079;58127707;58138296;58141495;58142762;58146575;58147287;58150404;58152738;58153183;58153572;58158370;58159019;58159759;58163445;58165961;58167736;58169865;58170743;58171933;58172348;58176569;58177647;58179391;58180658;58183580;58186342;58188523;58194793;58200452	+;+;+;+;+;+;+;+;+;+;+;+;+;+;+;+;+;+;+;+;+;+;+;+;+;+;+;+;+;+;+;+;+;+;+	4360	71724	aldehyde oxidase 3	-1.64405	-0.895757	-2.43407	-2.36017	-0.0848	-3.92998	-3.22556	-2.15447	-1.95708	-1.70834	-5.53273	-4.07244	0.626478	-2.73366	-3.78357	-3.78194	0.0819545	-1.80918	-0.225852	-1.91591	-4.12602	-3.18368	-6.07688	-3.69161	-2.87655	-2.08396	-3.69986	-3.48213	-5.27325	-2.42425	0.448054	-0.601426	-4.1647	-3.18028	-4.19332	-6.07688	-3.45881	-3.36008	-3.41284	0.826811	1.43138	0.449022
Aox4	chr1;chr1;chr1;chr1;chr1;chr1;chr1;chr1;chr1;chr1;chr1;chr1;chr1;chr1;chr1;chr1;chr1;chr1;chr1;chr1;chr1;chr1;chr1;chr1;chr1;chr1;chr1;chr1;chr1;chr1;chr1;chr1;chr1;chr1;chr1	58210397;58213022;58217433;58219987;58221828;58224166;58228072;58228854;58231105;58231481;58233838;58235119;58236667;58239117;58240681;58245060;58245801;58246239;58247206;58248848;58250135;58252065;58253526;58253909;58254140;58255475;58257215;58259042;58262565;58263343;58263834;58264342;58264959;58266628;58267760	58210628;58213079;58217529;58220095;58221954;58224227;58228155;58228934;58231249;58231573;58233989;58235212;58236779;58239301;58240843;58245152;58245970;58246353;58247328;58248944;58250259;58252198;58253613;58253995;58254331;58255702;58257310;58259170;58262639;58263395;58263948;58264407;58265144;58266795;58268596	+;+;+;+;+;+;+;+;+;+;+;+;+;+;+;+;+;+;+;+;+;+;+;+;+;+;+;+;+;+;+;+;+;+;+	4972	71872	aldehyde oxidase 4	-2.68314	-3.93523	-3.4108	-3.29076	-0.327209	-4.82576	-4.37116	-2.23131	-2.7136	-1.60855	-6.26638	-5.45648	-1.29113	-3.85127	-4.87365	-3.97144	0.069418	-3.16049	-0.792397	-6.26638	-6.26638	-5.07366	-6.26638	-5.16062	-4.70547	-2.21327	-4.01083	-4.14186	-6.26638	-2.99105	-0.231261	-1.56849	-4.51408	-4.42695	-4.5697	-5.61064	-4.20888	-3.83886	-5.40146	0.386688	0.143451	0.213751
Aox2	chr1;chr1;chr1;chr1;chr1;chr1;chr1;chr1;chr1;chr1;chr1;chr1;chr1;chr1;chr1;chr1;chr1;chr1;chr1;chr1;chr1;chr1;chr1;chr1;chr1;chr1;chr1;chr1;chr1;chr1;chr1;chr1;chr1;chr1;chr1;chr1	58278326;58281177;58282666;58283487;58285571;58287692;58289908;58292198;58294301;58295863;58299763;58300615;58303527;58304429;58305204;58307350;58308859;58309981;58312275;58322779;58330770;58332543;58334680;58336600;58337335;58339459;58343656;58346225;58349053;58350237;58351155;58354162;58354310;58358918;58376262;58378641	58278475;58281234;58282762;58283595;58285697;58287753;58289991;58292278;58294445;58295955;58299914;58300708;58303636;58304613;58305390;58307442;58309028;58310095;58312397;58322875;58330894;58332676;58334767;58336686;58337526;58339686;58343751;58346353;58349127;58350289;58351269;58354227;58354498;58359085;58376336;58379264	+;+;+;+;+;+;+;+;+;+;+;+;+;+;+;+;+;+;+;+;+;+;+;+;+;+;+;+;+;+;+;+;+;+;+;+	4776	213043	aldehyde oxidase 2	-2.46863	-0.987695	-2.68404	-2.81512	0.556209	-3.31521	-3.28138	-2.61339	-2.52295	-1.47751	-3.85124	-3.95575	1.51141	-2.05027	-5.22618	-3.65152	0.127441	-2.12264	0.583743	-4.43746	-4.80905	-3.69367	-6.20836	-3.3715	-4.4683	-1.79235	-4.57734	-3.82965	-3.96729	-2.796	0.808166	-0.105434	-4.63589	-2.94598	-3.75337	-6.20836	-4.63467	-4.01194	-4.59808	0.452876	1.34404	0.374776
Bzw1	chr1;chr1;chr1;chr1;chr1;chr1;chr1;chr1;chr1;chr1;chr1;chr1	58393136;58394202;58397676;58399004;58400079;58400707;58401114;58401341;58402887;58403615;58404232;58405035	58393216;58394275;58397852;58399098;58400144;58400842;58401223;58401511;58403033;58403753;58404354;58406548	+;+;+;+;+;+;+;+;+;+;+;+	2833	66882	basic leucine zipper and W2 domains 1	6.64233	6.73249	6.7051	6.73542	6.71935	6.82455	6.77366	6.79018	6.7502	6.69705	6.88693	6.87975	6.69431	6.70781	6.63521	6.74448	6.71962	6.82961	6.73216	6.92572	6.76665	6.85598	6.90926	6.81152	6.85989	6.8182	6.69851	6.75035	6.83086	6.87331	6.81087	6.81784	6.98007	6.77727	6.86458	6.78464	6.79502	6.79069	6.80854	270.611	291.161	275.155
Clk1	chr1;chr1;chr1;chr1;chr1;chr1;chr1;chr1;chr1;chr1;chr1;chr1;chr1;chr1;chr1;chr1;chr1;chr1;chr1;chr1;chr1;chr1;chr1;chr1;chr1;chr1;chr1;chr1;chr1;chr1;chr1;chr1;chr1;chr1;chr1;chr1	58411988;58411988;58411988;58412647;58412647;58412647;58412947;58412947;58412947;58413390;58413390;58413390;58414372;58414372;58414372;58414590;58414590;58414590;58417013;58417013;58417013;58417267;58417267;58417267;58419667;58419667;58419667;58420121;58421083;58421083;58421774;58421774;58421774;58423920;58423920;58423920	58412340;58412340;58412340;58412737;58412737;58412737;58413026;58413026;58413026;58413472;58413472;58413472;58414501;58414501;58414501;58414684;58414684;58414684;58417179;58417179;58417179;58417383;58417383;58417383;58421308;58419733;58419733;58420211;58421308;58421308;58421934;58421934;58421934;58424088;58424088;58424088	-;-;-;-;-;-;-;-;-;-;-;-;-;-;-;-;-;-;-;-;-;-;-;-;-;-;-;-;-;-;-;-;-;-;-;-	3088	12747	CDC-like kinase 1	5.56721	5.40455	5.36516	5.73907	5.84235	5.96236	5.93947	5.80155	5.75819	5.70585	5.6959	5.70377	5.57136	5.32861	4.97146	4.99662	4.66529	5.41909	5.64535	5.82302	5.37072	5.50638	5.25315	5.19764	4.36843	5.63236	4.52129	4.66602	4.51652	4.85528	5.14375	5.66546	5.55441	5.55209	5.48106	5.50603	5.52161	5.44711	5.20322	128.413	115.947	108.665
Ppil3	chr1;chr1;chr1;chr1;chr1;chr1;chr1;chr1;chr1;chr1;chr1;chr1;chr1;chr1;chr1;chr1;chr1;chr1;chr1;chr1;chr1;chr1;chr1;chr1;chr1;chr1;chr1	58430993;58430993;58430993;58433787;58434331;58434331;58434331;58438344;58438344;58438344;58438344;58440843;58440843;58440843;58440843;58442525;58442525;58442525;58442525;58444589;58444589;58444589;58444589;58444811;58445146;58445146;58445332	58431330;58431330;58431330;58434449;58434449;58434449;58434449;58438411;58438411;58438411;58438411;58440936;58440936;58440936;58440936;58442599;58442599;58442599;58442599;58444639;58444639;58444639;58444639;58445486;58445486;58445486;58445486	-;-;-;-;-;-;-;-;-;-;-;-;-;-;-;-;-;-;-;-;-;-;-;-;-;-;-	1965	70225	peptidylprolyl isomerase (cyclophilin)-like 3	2.36624	3.06167	2.72826	2.21206	2.59335	2.54525	3.13022	2.3195	2.16676	2.4993	2.63048	2.41084	3.13167	2.34982	2.46353	2.78745	2.85843	2.32487	2.83462	2.80976	2.62522	2.5453	0.753761	2.5521	2.44799	2.23032	2.25158	2.20265	2.65952	2.4265	2.35188	2.55295	3.01884	2.56652	2.4786	2.3617	2.72423	2.56931	2.29434	13.8814	22.7764	17.3926
Nif3l1	chr1;chr1;chr1;chr1;chr1;chr1	58447633;58450387;58452089;58455597;58457780;58461141	58448089;58450549;58452215;58455735;58457863;58462276	+;+;+;+;+;+	2106	65102	Ngg1 interacting factor 3-like 1 (S. pombe)	2.69003	3.10336	2.93032	2.6589	2.82927	2.82833	3.223	2.46626	2.80311	2.83275	2.7513	2.82511	2.92731	2.70999	3.00868	2.70747	3.01247	2.67846	2.90829	3.2572	2.86068	2.70875	1.58364	2.71018	2.8782	2.76367	2.70364	3.06679	3.09549	2.72221	2.98007	3.29029	3.38634	2.7999	2.75282	2.60919	2.97287	3.02049	2.8871	17.4026	23.4528	20.0262
Orc2	chr1;chr1;chr1;chr1;chr1;chr1;chr1;chr1;chr1;chr1;chr1;chr1;chr1;chr1;chr1;chr1;chr1;chr1;chr1;chr1;chr1;chr1;chr1;chr1;chr1;chr1;chr1;chr1;chr1;chr1;chr1;chr1;chr1;chr1;chr1;chr1;chr1;chr1;chr1;chr1;chr1;chr1;chr1;chr1;chr1;chr1;chr1;chr1;chr1;chr1;chr1	58462771;58462771;58462771;58465995;58465995;58465995;58467651;58467651;58467651;58469668;58469668;58469668;58470940;58470940;58470940;58472305;58472305;58472305;58474809;58474809;58474809;58476434;58476434;58476434;58480251;58480251;58480251;58480960;58480960;58480960;58483643;58483643;58483643;58492857;58492857;58492857;58493661;58493661;58493661;58497376;58497376;58497376;58500241;58500241;585…	58464290;58464290;58464290;58466113;58466113;58466113;58467712;58467712;58467712;58469839;58469839;58469839;58471086;58471086;58471086;58472401;58472401;58472401;58474941;58474941;58474941;58476543;58476543;58476543;58480349;58480349;58480349;58481153;58481153;58481153;58483703;58483703;58483703;58492888;58492888;58492888;58493750;58493750;58493750;58497465;58497465;58497465;58500384;58500384;585…	-;-;-;-;-;-;-;-;-;-;-;-;-;-;-;-;-;-;-;-;-;-;-;-;-;-;-;-;-;-;-;-;-;-;-;-;-;-;-;-;-;-;-;-;-;-;-;-;-;-;-	3561	18393	origin recognition complex, subunit 2	4.53725	4.78605	4.45577	4.6121	4.81291	5.49651	5.16887	4.71625	4.6399	4.5474	4.59549	4.77387	4.67361	4.50292	4.66482	4.53838	4.49978	4.82333	5.35817	5.25036	4.69068	4.63916	4.63515	4.67039	4.61672	4.61975	4.51846	4.65185	4.55617	4.68689	4.74205	5.18365	5.22167	4.5578	4.50235	4.31325	4.57783	4.56495	4.50867	62.8655	75.5097	57.836
Fam126b	chr1;chr1;chr1;chr1;chr1;chr1;chr1;chr1;chr1;chr1;chr1;chr1	58522806;58535390;58539559;58540134;58544667;58546107;58548639;58552150;58557272;58557977;58565857;58586212	58530259;58535549;58539646;58540250;58544762;58546222;58548719;58552329;58557373;58558057;58565954;58586333	-;-;-;-;-;-;-;-;-;-;-;-	8695	213056	family with sequence similarity 126, member B	3.73268	3.85764	3.47429	3.64784	3.67741	3.66796	3.6474	3.60739	3.65136	3.74648	3.60539	3.7933	3.40123	3.55812	3.78092	3.51735	3.61399	3.77764	3.62247	3.6107	3.59877	3.57934	3.85346	3.63259	3.64577	3.47076	3.8177	3.7324	3.84718	3.68599	3.7342	3.62307	3.62187	3.59894	3.71535	3.77416	3.69185	3.77374	3.72576	36.0006	39.6812	29.2961
Ndufb3	chr1;chr1;chr1	58586599;58591090;58595649	58586670;58591249;58595948	+;+;+	532	66495	NADH:ubiquinone oxidoreductase subunit B3	5.21787	5.24089	5.44523	5.47762	5.3155	4.71387	5.03614	5.33685	5.47141	5.45791	5.34991	5.42789	5.36477	5.36931	5.20915	4.81606	4.80966	5.333	4.98292	5.40065	5.58321	5.59574	5.05138	5.61291	5.66395	5.47326	5.56469	5.48207	5.64754	5.61529	5.45217	5.27207	5.43827	5.55712	5.40271	5.57796	5.53724	5.62301	5.58287	100.512	103.232	114.604
Gm20257	chr1;chr1	58652641;58654945	58652689;58655831	+;+	936	100504501	caspase 8 pseudogene	1.77946	1.19843	2.03622	1.28568	1.69257	1.35239	1.79663	1.3887	1.24451	0.55646	1.88941	1.44326	2.4742	1.74781	1.97388	1.56926	1.58503	1.79994	1.45098	1.67762	1.60199	1.54021	2.50483	1.73493	1.47908	1.7218	1.35519	1.74183	0.263948	0.925741	1.91636	1.44667	1.98735	1.6295	1.31151	2.23721	1.46975	1.42176	1.22393	9.11494	6.09604	10.6373
Als2cr12	chr1;chr1;chr1;chr1;chr1;chr1;chr1;chr1;chr1;chr1;chr1;chr1;chr1;chr1;chr1	58658120;58658996;58659223;58661400;58666827;58667729;58669428;58670370;58676529;58678286;58679864;58690913;58691705;58692301;58695902	58658430;58659105;58659312;58661462;58666930;58667828;58669480;58670467;58676590;58678379;58679997;58690958;58691782;58692445;58695989	-;-;-;-;-;-;-;-;-;-;-;-;-;-;-	1576	NA	NA	-1.29763	-1.0133	-3.20743	-2.37706	0.185112	-4.09423	-1.92186	-3.91662	-2.67334	-2.51252	-4.60882	-3.79892	2.87223	-2.6494	-3.21609	-2.63411	0.650315	-2.8939	1.01392	-4.60882	-4.60882	-4.60882	-4.60882	-4.13994	-3.04791	-1.31349	-4.10348	-3.43236	-4.60882	-4.60882	0.403251	-0.487937	-4.12874	-3.41389	-4.60882	-4.60882	-3.48053	-3.76379	-4.60882	0.991194	1.24454	0.17746
Cflar	chr1;chr1;chr1;chr1;chr1;chr1;chr1;chr1;chr1;chr1;chr1;chr1;chr1;chr1;chr1;chr1;chr1;chr1;chr1;chr1;chr1;chr1;chr1;chr1;chr1;chr1;chr1;chr1;chr1;chr1;chr1;chr1;chr1;chr1;chr1;chr1;chr1;chr1;chr1;chr1;chr1;chr1;chr1	58711491;58711491;58713286;58713286;58713571;58726306;58726306;58726306;58726306;58729056;58729056;58729056;58730552;58731152;58731152;58731152;58731152;58731152;58732253;58732253;58732253;58732253;58732253;58735658;58735658;58735658;58735658;58740263;58740263;58740263;58740263;58740965;58740965;58740965;58740965;58752339;58752339;58752339;58752339;58753784;58753784;58753784;58753784	58711592;58711592;58713659;58713659;58713659;58726732;58726732;58726732;58726732;58729161;58729161;58729161;58730662;58731287;58731287;58731287;58731287;58731287;58732326;58732326;58732326;58733227;58732326;58735712;58735712;58735712;58735712;58740312;58740312;58740312;58740312;58741046;58741046;58741046;58741046;58752846;58752846;58752846;58752846;58759209;58759209;58759209;58759209	+;+;+;+;+;+;+;+;+;+;+;+;+;+;+;+;+;+;+;+;+;+;+;+;+;+;+;+;+;+;+;+;+;+;+;+;+;+;+;+;+;+;+	8352	12633	CASP8 and FADD-like apoptosis regulator	2.57917	3.30745	2.71556	2.43383	2.62534	3.02999	3.18779	2.44135	2.51898	2.39432	2.36227	2.40249	1.87636	2.42589	3.15203	2.60976	2.2675	2.66572	3.18999	3.23099	2.58763	2.48274	2.35032	2.33139	2.45892	2.32379	2.65183	3.05786	2.75122	2.36608	2.50586	2.79118	3.16008	2.49008	2.55089	2.40082	2.48055	2.47731	2.39158	16.1714	27.0922	17.3057
Casp8	chr1;chr1;chr1;chr1;chr1;chr1;chr1;chr1;chr1;chr1;chr1;chr1;chr1;chr1;chr1;chr1;chr1;chr1;chr1;chr1;chr1;chr1;chr1;chr1;chr1;chr1;chr1;chr1	58795374;58802502;58802502;58803999;58823915;58823915;58823915;58827207;58827207;58827207;58828873;58828873;58828873;58829096;58829096;58829096;58831606;58831606;58831606;58833633;58833633;58833633;58844344;58844344;58844344;58846622;58846622;58846622	58795738;58802693;58802693;58804114;58824247;58824247;58824247;58827312;58827312;58827312;58829011;58829011;58829011;58829149;58829149;58829149;58831667;58831667;58831667;58833774;58833774;58833774;58844845;58844845;58844845;58847503;58847503;58847503	+;+;+;+;+;+;+;+;+;+;+;+;+;+;+;+;+;+;+;+;+;+;+;+;+;+;+;+	2893	12370	caspase 8	2.48598	2.71618	2.71384	2.54488	2.71269	2.40196	2.72764	3.03597	2.60344	3.04072	2.95521	2.99246	3.02575	2.59257	2.31838	2.66109	2.78007	2.73658	2.4069	2.80137	2.89626	2.83049	3.13115	2.76102	2.85293	2.57491	2.74406	2.60651	2.96717	2.94899	2.90772	2.50011	2.59525	2.81289	2.82144	2.86667	2.81721	2.89452	2.84994	15.119	17.9357	17.2466
Trak2	chr1;chr1;chr1;chr1;chr1;chr1;chr1;chr1;chr1;chr1;chr1;chr1;chr1;chr1;chr1;chr1	58900450;58906706;58908523;58909950;58911636;58912186;58915686;58918772;58919221;58921074;58921680;58923522;58926651;58935746;58946247;58973237	58904182;58906811;58908789;58910248;58911836;58912262;58915823;58918846;58919351;58921152;58921889;58923638;58926727;58935940;58946535;58973482	-;-;-;-;-;-;-;-;-;-;-;-;-;-;-;-	6240	70827	trafficking protein, kinesin binding 2	4.64418	4.851	4.65119	4.5627	4.58759	4.71041	4.83067	4.47269	4.60142	4.59869	4.65029	4.68955	4.47817	4.54478	4.74165	4.796	4.65904	4.64441	4.60404	4.73563	4.51914	4.61261	4.75613	4.62249	4.63025	4.54298	4.60639	4.72834	4.56517	4.59037	4.45701	4.38359	4.80866	4.51241	4.5699	4.57718	4.6191	4.63057	4.56509	67.7266	79.0104	66.2529
Stradb	chr1;chr1;chr1;chr1;chr1;chr1;chr1;chr1;chr1;chr1;chr1;chr1	58973571;58976959;58979934;58985289;58988506;58989690;58991013;58992204;58992651;58992893;58993561;58994293	58973850;58977065;58980014;58985388;58988627;58989798;58991136;58992375;58992755;58993137;58993603;58995121	+;+;+;+;+;+;+;+;+;+;+;+	2317	227154	STE20-related kinase adaptor beta	2.71672	2.13204	2.65259	2.79653	2.67236	3.09333	3.06485	2.85199	2.71119	2.95836	3.11039	2.78727	2.91214	2.68494	2.486	2.81553	3.02047	2.69044	2.8932	2.62961	2.7104	2.55349	2.98866	2.57761	2.70721	2.5673	2.65697	2.55653	2.70993	2.68139	2.75187	3.05586	2.89862	2.9191	3.0047	3.07335	2.85503	2.87621	2.81418	17.7366	11.9283	16.5126
Als2cr11	chr1;chr1;chr1;chr1;chr1;chr1;chr1;chr1;chr1;chr1;chr1;chr1;chr1	59050506;59052496;59058656;59060572;59062396;59066150;59067777;59068683;59069717;59074997;59076671;59077883;59094498	59051285;59052533;59058719;59060677;59062530;59066229;59067845;59068727;59069842;59075142;59076722;59077969;59094900	-;-;-;-;-;-;-;-;-;-;-;-;-	2131	NA	NA	-2.50648	-1.22603	-3.32241	-2.06846	0.0371229	-1.92063	-3.14887	-2.6353	-5.04408	-1.44253	-5.04408	-3.7186	0.984821	-2.2832	-3.33213	-4.06089	-0.136795	-1.09384	-1.20865	-3.27318	-4.18104	-4.15094	-5.04408	-3.16114	-4.56892	-1.39673	-3.22983	-4.53812	-5.04408	-2.00229	-0.579905	-1.18148	-3.29178	-3.38924	-2.27262	-5.04408	-3.67598	-3.28326	-3.25176	0.394717	1.08776	0.183739
Tmem237	chr1;chr1;chr1;chr1;chr1;chr1;chr1;chr1;chr1;chr1;chr1;chr1;chr1;chr1;chr1;chr1;chr1;chr1;chr1;chr1;chr1;chr1;chr1;chr1;chr1;chr1	59100593;59100597;59105546;59105546;59106544;59106544;59107454;59107454;59108038;59108038;59108675;59108675;59109039;59109039;59109988;59109988;59114081;59114081;59115873;59115873;59117331;59117331;59117975;59117975;59119703;59119952	59101198;59101198;59105667;59105667;59106634;59106634;59107527;59107527;59108229;59108229;59108798;59108798;59109196;59109196;59110105;59110105;59114218;59114218;59115929;59115929;59117341;59117341;59118006;59118006;59119806;59120096	-;-;-;-;-;-;-;-;-;-;-;-;-;-;-;-;-;-;-;-;-;-;-;-;-;-	1972	381259	transmembrane protein 237	3.97543	3.98617	4.21	4.067	3.96559	4.1734	4.42551	4.00415	4.20526	4.26283	4.41966	4.08981	3.4674	4.11812	4.06174	4.16332	3.9798	4.02746	4.34976	4.48519	4.13533	4.13247	4.64739	4.22492	4.17883	4.13609	4.07694	4.03612	4.09596	4.02865	4.18414	4.37153	4.4673	4.12247	4.03606	4.15274	4.15574	4.07738	3.97279	42.5324	43.3114	48.7307
Mpp4	chr1;chr1;chr1;chr1;chr1;chr1;chr1;chr1;chr1;chr1;chr1;chr1;chr1;chr1;chr1;chr1;chr1;chr1;chr1;chr1;chr1;chr1;chr1;chr1;chr1;chr1;chr1;chr1;chr1;chr1;chr1;chr1;chr1;chr1;chr1;chr1;chr1;chr1;chr1;chr1;chr1;chr1;chr1;chr1;chr1	59120935;59120935;59123443;59123443;59124631;59124631;59125523;59125523;59128932;59128932;59129925;59129925;59131922;59131922;59133815;59133815;59136839;59136839;59139762;59139762;59140944;59140944;59143756;59143756;59144654;59144654;59146342;59146342;59146747;59146747;59149014;59149014;59149521;59149521;59150471;59150471;59151659;59151659;59157374;59157374;59158586;59158586;59161472;59161532;591…	59121444;59121444;59123577;59123577;59124739;59124739;59125616;59125616;59129012;59129012;59130095;59130095;59131963;59131963;59133829;59133829;59136859;59136859;59139800;59139800;59140961;59140961;59143820;59143820;59144850;59144850;59146413;59146413;59146832;59146832;59149095;59149095;59149652;59149652;59150551;59150551;59151736;59151736;59157495;59157495;59158675;59158675;59161531;59161636;591…	-;-;-;-;-;-;-;-;-;-;-;-;-;-;-;-;-;-;-;-;-;-;-;-;-;-;-;-;-;-;-;-;-;-;-;-;-;-;-;-;-;-;-;-;-	3087	227157	membrane protein, palmitoylated 4 (MAGUK p55 subfamily member 4)	-0.493125	0.875571	-0.936818	-1.25586	0.286703	-1.23629	-0.952267	-1.65635	-0.31983	-0.393598	-1.02725	-1.38333	1.54787	-1.77133	-1.24363	-2.43885	0.171755	-1.49304	-0.859383	-1.23525	-1.76094	-1.36362	-5.57876	-1.84657	-1.70565	-0.764706	-2.11056	-2.34588	-2.21158	-1.76901	0.485964	-1.39993	-0.907511	-2.07863	-1.91701	-5.57876	-1.54156	-1.71708	-2.19412	1.86843	4.96747	1.32273
Als2	chr1;chr1;chr1;chr1;chr1;chr1;chr1;chr1;chr1;chr1;chr1;chr1;chr1;chr1;chr1;chr1;chr1;chr1;chr1;chr1;chr1;chr1;chr1;chr1;chr1;chr1;chr1;chr1;chr1;chr1;chr1;chr1;chr1;chr1;chr1;chr1;chr1;chr1;chr1;chr1;chr1;chr1;chr1;chr1;chr1;chr1;chr1;chr1;chr1;chr1;chr1;chr1;chr1;chr1;chr1;chr1;chr1;chr1;chr1;chr1;chr1;chr1;chr1;chr1;chr1;chr1;chr1;chr1;chr1;chr1;chr1;chr1;chr1;chr1;chr1;chr1;chr1;chr1;chr1;chr1…	59162756;59162756;59167183;59167183;59167463;59167463;59168151;59168151;59168389;59168389;59169837;59169837;59170437;59170437;59173156;59173156;59174924;59174924;59178532;59178532;59179060;59179060;59180106;59180106;59180549;59180549;59183164;59183164;59183781;59183781;59185213;59185213;59185397;59185397;59186012;59186012;59186456;59186456;59187321;59187321;59187735;59187735;59191623;59191889;591…	59164215;59164215;59167279;59167279;59167612;59167612;59168212;59168212;59168434;59168434;59170013;59170013;59170559;59170559;59173313;59173313;59175041;59175041;59178699;59178699;59179193;59179193;59180183;59180183;59180660;59180660;59183328;59183328;59183879;59183879;59185278;59185278;59185599;59185599;59186078;59186078;59186526;59186526;59187449;59187449;59187866;59187866;59192051;59192051;591…	-;-;-;-;-;-;-;-;-;-;-;-;-;-;-;-;-;-;-;-;-;-;-;-;-;-;-;-;-;-;-;-;-;-;-;-;-;-;-;-;-;-;-;-;-;-;-;-;-;-;-;-;-;-;-;-;-;-;-;-;-;-;-;-;-;-;-;-;-;-;-;-;-;-;-;-;-;-;-;-;-	7024	74018	alsin Rho guanine nucleotide exchange factor	3.65376	3.63145	3.56274	3.78275	3.80923	3.84507	3.34782	3.78505	3.79833	3.82828	3.62733	3.72035	3.80056	3.56777	3.36716	3.30006	3.55878	3.63565	3.63415	3.40125	3.55347	3.68856	3.30744	3.65441	3.59834	3.59428	3.48628	3.45624	3.40373	3.6626	3.71337	3.42515	3.39056	3.70915	3.68931	3.50243	3.70827	3.60374	3.58104	34.0782	33.9153	31.1451
Cdk15	chr1;chr1;chr1;chr1;chr1;chr1;chr1;chr1;chr1;chr1;chr1;chr1;chr1;chr1	59256907;59257816;59258703;59265604;59280569;59281409;59287762;59289659;59301195;59310796;59326671;59330859;59344248;59352270	59257098;59257956;59258797;59265683;59280663;59281471;59287885;59289779;59301288;59310859;59326719;59330998;59344366;59352369	+;+;+;+;+;+;+;+;+;+;+;+;+;+	1477	271697	cyclin-dependent kinase 15	2.58947	2.5623	2.24006	2.42112	2.27944	1.97212	1.43899	2.66554	2.59642	2.67914	2.2846	2.61736	3.44895	2.44207	2.32369	2.62612	2.74493	2.82066	2.30796	1.55317	2.35354	2.56782	2.79756	2.54541	2.39605	2.49814	2.27788	1.8213	2.29314	2.81693	2.53128	2.40101	1.43439	2.47749	2.54763	2.45394	2.54478	2.65806	2.40735	16.1899	16.0563	12.3459
Fzd7	chr1	59482147	59486955	+	4809	14369	frizzled class receptor 7	2.98654	3.13972	3.21517	3.45216	3.2425	2.74096	2.8363	3.46326	3.45967	3.25993	3.4248	3.46116	3.48759	2.9454	2.80481	3.37273	3.74109	3.431	3.10504	2.6464	3.37104	3.38149	3.19663	3.4513	3.51139	3.36305	3.13508	3.09968	3.24724	3.65989	3.42873	2.76409	2.78921	3.38302	3.49096	3.35046	3.34637	3.50398	3.3897	21.439	24.1008	24.4608
Gm973	chr1;chr1;chr1;chr1;chr1;chr1;chr1;chr1;chr1;chr1;chr1;chr1;chr1;chr1;chr1;chr1;chr1;chr1;chr1;chr1	59516264;59526711;59541314;59544574;59549912;59551134;59552420;59556156;59558086;59562643;59566594;59582396;59607733;59625087;59627457;59628170;59629995;59632214;59633147;59633994	59516518;59526977;59541473;59544729;59550039;59551296;59552562;59556324;59558226;59562810;59566704;59582475;59607805;59625177;59627607;59628284;59630326;59632416;59633319;59634509	+;+;+;+;+;+;+;+;+;+;+;+;+;+;+;+;+;+;+;+	3595	381260	predicted gene 973	-2.59077	-0.429755	-2.49631	-2.33455	-0.0928608	-3.51838	-2.48582	-3.23149	-1.7757	-1.52456	-5.79855	-4.70794	1.87415	-2.32454	-3.95007	-4.81535	0.727663	-1.58899	0.468814	-4.02764	-5.79855	-3.51833	-5.79855	-3.9156	-4.23763	-0.916547	-3.98429	-3.98279	-5.34148	-3.03553	0.295186	-0.52102	-3.88636	-5.79855	-5.79855	-5.79855	-4.67026	-3.17187	-4.6403	0.401101	1.98397	0.420098
Sumo1	chr1;chr1;chr1;chr1;chr1	59639434;59642418;59644517;59655458;59670680	59640268;59642489;59644594;59655532;59670834	-;-;-;-;-	1215	22218	small ubiquitin-like modifier 1	5.65288	5.42725	5.65051	5.54065	5.75355	5.64702	5.45626	5.53209	5.57836	5.72691	5.69039	5.75112	5.01542	5.71429	5.69597	5.48175	5.51617	5.74661	5.8351	5.56856	5.63203	5.81705	5.88554	5.81554	5.79719	5.57214	5.76777	5.60026	5.78034	5.85166	5.65094	5.90722	5.71956	5.82622	5.87598	5.86912	5.70928	5.80285	5.67492	136.185	117.699	132.357
Nop58	chr1;chr1;chr1;chr1;chr1;chr1;chr1;chr1;chr1;chr1;chr1;chr1;chr1;chr1;chr1	59685006;59690486;59692337;59695978;59698323;59700885;59702813;59704063;59704624;59705593;59706633;59707003;59709003;59710495;59711271	59685226;59690562;59692389;59696099;59698459;59700949;59702947;59704208;59704750;59705756;59706767;59707064;59709136;59710652;59711510	+;+;+;+;+;+;+;+;+;+;+;+;+;+;+	1976	55989	NOP58 ribonucleoprotein	5.81672	5.76986	5.47692	5.52915	5.77083	6.55235	6.24586	5.5493	5.50611	5.49215	5.59306	5.53979	5.70406	5.65709	5.88907	5.17574	5.45237	5.86009	6.33174	6.39783	5.41476	5.48119	5.627	5.5428	5.4463	5.54058	5.60929	5.72922	5.28258	5.35511	5.73345	6.28734	6.41252	5.50623	5.51579	5.69789	5.51859	5.39693	5.45159	152.636	149.343	117.391
Snord70	chr1	59691958	59692010	+	53	100217459	small nucleolar RNA, C/D box 70	2.19082	4.81989	3.68052	4.31356	5.11844	3.72595	4.69158	5.09745	1.99021	4.50959	2.35815	4.18566	0.28531	3.62853	3.79688	3.06373	3.91713	2.94671	2.82815	3.04881	2.51334	3.40881	5.5484	4.09856	2.45867	3.24556	2.77436	1.91774	1.97973	2.70244	3.8553	0.28531	3.77915	3.26286	3.60235	3.63678	3.56289	3.88799	3.92886	9.06892	74.0151	30.6061
Snord11	chr1	59704808	59704870	+	63	100217421	small nucleolar RNA, C/D box 11	3.61919	0.0359504	2.82456	2.56036	3.26926	3.1594	4.01456	4.45007	1.97144	3.2866	3.09437	1.7405	0.0359504	2.89585	2.42192	2.70783	2.66357	3.14184	3.98847	3.51275	2.13204	2.92915	0.0359504	2.70873	2.96789	3.8316	2.2915	1.45834	2.48827	2.1657	2.72258	4.21478	3.05509	3.16293	2.36788	4.22679	2.558	3.13439	1.43784	30.5176	0	15.9815
Bmpr2	chr1;chr1;chr1;chr1;chr1;chr1;chr1;chr1;chr1;chr1;chr1;chr1;chr1	59764279;59813588;59815241;59841431;59842743;59845478;59847058;59851178;59852294;59859173;59863781;59867336;59870235	59764728;59813758;59815411;59841541;59842834;59845708;59847172;59851338;59852441;59859309;59863953;59868615;59878081	+;+;+;+;+;+;+;+;+;+;+;+;+	11087	12168	bone morphogenetic protein receptor, type II (serine/threonine kinase)	3.93259	3.99967	3.6213	3.87481	3.84221	3.79736	3.81399	3.88606	3.84668	4.06558	3.87269	3.94554	3.58399	3.79698	3.71448	3.9889	4.01945	3.8033	3.61344	3.498	3.74508	3.81749	3.81888	3.7214	3.84866	3.77913	4.04892	3.47268	3.70069	3.83769	3.75634	3.67043	3.52034	3.82371	3.85182	3.94795	3.94891	3.94643	3.98501	41.3586	43.7932	32.4452
Fam117b	chr1;chr1;chr1;chr1;chr1;chr1;chr1;chr1	59913006;59949053;59952935;59958322;59968954;59970486;59974883;59981409	59913752;59949204;59953024;59958435;59969097;59970711;59975003;59985348	+;+;+;+;+;+;+;+	5534	72750	family with sequence similarity 117, member B	3.07622	3.09644	3.04443	3.06424	3.45444	3.77167	3.80658	3.08975	3.06242	3.24127	3.16402	3.18309	2.91372	3.2087	3.27858	3.35511	3.24297	3.53513	3.72353	3.92608	3.37394	3.23133	2.88508	3.35365	3.28339	3.14506	3.30186	3.15706	3.17058	3.28637	3.36815	3.59129	3.85199	3.14242	3.22439	3.4602	3.08537	3.23245	3.13533	22.821	23.3922	21.7313
Ica1l	chr1;chr1;chr1;chr1;chr1;chr1;chr1;chr1;chr1;chr1;chr1	59989068;59997451;60003656;60006234;60007808;60010109;60013820;60015712;60022578;60028068;60042797	59991239;59997711;60003705;60006319;60007906;60010234;60014018;60015835;60022650;60028236;60043087	-;-;-;-;-;-;-;-;-;-;-	3650	70375	islet cell autoantigen 1-like	0.525311	0.476324	0.649753	0.588534	0.38083	0.659983	0.389889	0.78031	0.68476	0.541459	0.893833	0.142482	1.11998	0.224028	0.136725	0.35565	0.944356	0.684001	0.987275	0.660199	0.523835	0.57445	0.268384	0.403275	0.309746	0.270139	0.242523	0.280349	-0.0674371	0.459255	1.12624	0.793738	0.493709	0.518314	0.133049	-1.58485	0.288006	0.417088	0.476136	3.85181	3.76159	4.09171
Wdr12	chr1;chr1;chr1;chr1;chr1;chr1;chr1;chr1;chr1;chr1;chr1;chr1;chr1;chr1;chr1;chr1;chr1;chr1;chr1;chr1;chr1;chr1;chr1;chr1;chr1;chr1;chr1;chr1;chr1;chr1;chr1;chr1;chr1;chr1;chr1;chr1;chr1;chr1;chr1;chr1;chr1	60076868;60076868;60076868;60080519;60080519;60080519;60082037;60082037;60082037;60082291;60082291;60082291;60082509;60082509;60082509;60083755;60083755;60083755;60085711;60085711;60085711;60087046;60087046;60087046;60088041;60088041;60088041;60089252;60089252;60089252;60091020;60091020;60091020;60094432;60094432;60094432;60097507;60097507;60097507;60098045;60098143	60078241;60078241;60078241;60080591;60080591;60080591;60082169;60082169;60082169;60082396;60082396;60082396;60082649;60082649;60082649;60083840;60083840;60083840;60085756;60085756;60085756;60087200;60087200;60087200;60088156;60088156;60088156;60089358;60089358;60089358;60091114;60091114;60091114;60094526;60094526;60094526;60097727;60097727;60097907;60098134;60098500	-;-;-;-;-;-;-;-;-;-;-;-;-;-;-;-;-;-;-;-;-;-;-;-;-;-;-;-;-;-;-;-;-;-;-;-;-;-;-;-;-	3376	57750	WD repeat domain 12	2.34757	2.44827	2.3256	2.28372	2.49369	2.69978	2.8628	2.16856	2.46784	2.29516	2.32387	2.11101	2.28534	2.10837	2.27322	1.71794	2.20714	2.18482	2.66575	3.13273	2.18733	2.38124	2.37531	2.32001	2.05438	2.30748	2.19706	2.30383	2.12974	2.18885	2.485	2.29351	2.86959	2.301	2.46837	2.04073	2.14932	2.0838	2.10718	13.739	14.8943	13.172
Carf	chr1;chr1;chr1;chr1;chr1;chr1;chr1;chr1;chr1;chr1;chr1;chr1;chr1;chr1;chr1;chr1;chr1;chr1;chr1;chr1;chr1;chr1;chr1;chr1;chr1;chr1;chr1;chr1;chr1;chr1;chr1;chr1;chr1;chr1;chr1;chr1;chr1;chr1;chr1;chr1;chr1;chr1;chr1;chr1;chr1;chr1;chr1;chr1;chr1;chr1;chr1;chr1;chr1;chr1;chr1;chr1;chr1;chr1;chr1;chr1	60098247;60098247;60102627;60105311;60105311;60108083;60108083;60108083;60108083;60109222;60109327;60109327;60109327;60124851;60124851;60124851;60124851;60125079;60125920;60125920;60125920;60125920;60127989;60127989;60127989;60127989;60131844;60131844;60131844;60131844;60136264;60136264;60136264;60139200;60139200;60139200;60141335;60141335;60141335;60141335;60143994;60143994;60143994;60143994;601…	60098307;60098307;60102784;60105427;60105434;60108200;60108200;60108200;60108200;60109449;60109449;60109449;60109449;60124911;60124911;60124911;60124911;60125145;60126034;60126034;60126034;60126034;60128073;60128073;60128073;60128073;60132033;60132033;60132033;60132033;60136384;60136384;60136384;60139343;60139343;60139343;60141568;60141568;60141568;60141568;60144156;60144156;60144156;60144156;601…	+;+;+;+;+;+;+;+;+;+;+;+;+;+;+;+;+;+;+;+;+;+;+;+;+;+;+;+;+;+;+;+;+;+;+;+;+;+;+;+;+;+;+;+;+;+;+;+;+;+;+;+;+;+;+;+;+;+;+;+	5789	241066	calcium response factor	2.12765	2.36483	2.18578	1.8667	2.19274	2.06055	2.31715	2.24212	2.11837	2.32526	2.29071	2.24541	2.29849	1.78862	1.97556	2.03883	2.17607	2.20826	2.05602	1.94074	2.20804	2.15192	2.65851	2.08708	2.00861	2.0999	2.01961	1.92707	2.2154	2.18349	2.05123	2.02155	2.1657	2.08424	2.09855	2.47296	2.21764	2.0536	2.11331	11.8108	14.0762	11.9716
Nbeal1	chr1;chr1;chr1;chr1;chr1;chr1;chr1;chr1;chr1;chr1;chr1;chr1;chr1;chr1;chr1;chr1;chr1;chr1;chr1;chr1;chr1;chr1;chr1;chr1;chr1;chr1;chr1;chr1;chr1;chr1;chr1;chr1;chr1;chr1;chr1;chr1;chr1;chr1;chr1;chr1;chr1;chr1;chr1;chr1;chr1;chr1;chr1;chr1;chr1;chr1;chr1;chr1;chr1;chr1;chr1	60180599;60181463;60194504;60195015;60200105;60200864;60206334;60217196;60222067;60224625;60230602;60234797;60234981;60236371;60237097;60238572;60242539;60244794;60247616;60248363;60251035;60251304;60253352;60254894;60257430;60258650;60260233;60261410;60264279;60264882;60267759;60268383;60270272;60272133;60277125;60277913;60278667;60279699;60281247;60281825;60283983;60287311;60289915;60291834;602…	60180685;60181754;60194595;60195176;60200186;60200991;60206416;60217281;60222373;60224731;60230685;60234895;60235561;60236503;60237216;60238875;60242624;60244883;60247784;60248496;60251194;60251406;60253508;60255052;60257589;60258738;60260793;60261585;60264432;60265010;60268064;60268532;60270429;60272257;60277251;60278061;60278800;60279800;60281342;60281949;60284123;60287441;60290024;60291951;602…	+;+;+;+;+;+;+;+;+;+;+;+;+;+;+;+;+;+;+;+;+;+;+;+;+;+;+;+;+;+;+;+;+;+;+;+;+;+;+;+;+;+;+;+;+;+;+;+;+;+;+;+;+;+;+	12108	269198	neurobeachin like 1	2.64305	2.89986	2.54489	2.70656	2.64085	2.8001	2.91604	2.69075	2.63138	2.8789	2.57626	2.82862	2.54943	2.49788	2.43749	2.54312	2.50196	2.60451	2.67764	2.61989	2.56983	2.66678	2.76828	2.56953	2.48456	2.58858	2.81656	2.3753	2.6097	2.53216	2.53693	2.71085	2.63267	2.7686	2.66021	2.98304	2.87038	2.76504	2.77712	16.911	20.4257	15.379
Cyp20a1	chr1;chr1;chr1;chr1;chr1;chr1;chr1;chr1;chr1;chr1;chr1;chr1;chr1	60343372;60352121;60352909;60354514;60363190;60366649;60371221;60372590;60376067;60379374;60382404;60386905;60387139	60343457;60352170;60353075;60354656;60363357;60366727;60371336;60372644;60376187;60379485;60382468;60386994;60387387	+;+;+;+;+;+;+;+;+;+;+;+;+	1501	77951	cytochrome P450, family 20, subfamily a, polypeptide 1	3.20658	3.62782	3.77211	2.9281	3.48391	3.20017	3.97659	2.93499	3.37857	3.23324	3.36938	2.76547	3.15794	3.25915	3.27548	3.15238	3.28052	3.34028	3.13217	3.83664	3.11411	3.25421	3.08855	3.17784	3.21597	3.37503	3.26716	3.51488	3.43157	3.19453	3.06686	3.28815	3.95296	3.16303	3.17516	3.35332	3.25587	3.17324	3.24466	24.8972	33.7374	35.9238
Abi2	chr1;chr1;chr1;chr1;chr1;chr1;chr1;chr1;chr1;chr1;chr1;chr1;chr1;chr1;chr1;chr1;chr1;chr1;chr1;chr1;chr1;chr1;chr1;chr1;chr1;chr1;chr1;chr1;chr1;chr1;chr1;chr1	60409619;60409619;60409619;60434243;60434243;60434243;60437056;60437056;60437056;60438942;60438942;60443985;60443985;60443985;60447260;60447260;60447260;60448078;60448078;60448078;60450071;60450170;60453604;60453604;60453604;60470666;60470666;60470666;60476740;60476740;60476740;60478003	60409919;60409919;60409919;60434410;60434410;60434410;60437232;60437232;60437232;60438959;60438959;60444082;60444082;60444082;60447406;60447406;60447406;60448202;60448202;60448202;60450253;60450253;60453762;60453762;60453762;60470839;60470839;60470839;60481163;60481163;60476832;60481163	+;+;+;+;+;+;+;+;+;+;+;+;+;+;+;+;+;+;+;+;+;+;+;+;+;+;+;+;+;+;+;+	5974	329165	abl-interactor 2	5.12089	5.1707	5.10492	5.11997	5.14696	5.18074	5.04604	5.02791	5.04832	5.22992	5.16509	5.18677	4.88977	5.14062	5.09986	5.08173	5.0901	5.18972	5.02181	4.97517	5.10257	5.15719	4.9819	5.10986	5.14669	5.16913	5.13299	5.04448	5.17231	5.14482	4.9978	5.01904	4.94992	5.16543	5.10862	4.98569	5.12715	5.15843	5.12886	94.2559	98.6162	90.7474
Raph1	chr1;chr1;chr1;chr1;chr1;chr1;chr1;chr1;chr1;chr1;chr1;chr1;chr1;chr1	60483185;60493538;60495415;60496225;60498424;60499480;60500555;60501756;60502825;60503518;60525592;60527384;60533287;60566565	60490321;60493680;60495535;60496323;60498534;60499623;60500620;60501877;60502984;60503595;60526100;60527489;60533406;60566765	-;-;-;-;-;-;-;-;-;-;-;-;-;-	9117	77300	Ras association (RalGDS/AF-6) and pleckstrin homology domains 1	3.37744	3.47402	3.22287	3.26821	3.31395	3.46166	3.60634	3.48046	3.45561	3.43848	3.37269	3.36739	3.23156	3.15882	3.16179	3.35648	3.28166	3.38976	3.30607	3.39868	3.23835	3.32633	3.1044	3.33371	3.30549	3.09684	3.267	2.85693	3.09054	3.19991	3.19716	2.94956	3.2841	3.36051	3.21332	3.45377	3.48707	3.34587	3.28144	28.1396	30.4125	24.6086
Cd28	chr1;chr1;chr1;chr1	60746388;60762979;60765277;60769657	60746528;60763335;60765392;60773359	+;+;+;+	4317	12487	CD28 antigen	-3.08695	-2.35151	-5.07349	-2.0818	-1.97135	-5.16946	-2.86734	-4.27056	-2.25571	-3.7606	-4.56043	-4.97198	0.206807	-3.02298	-6.06258	-4.50008	-0.96867	-3.0902	-1.90104	-2.46585	-6.06258	-6.06258	-6.06258	-5.5937	-4.70626	-3.23389	-3.93968	-4.88612	-5.60552	-3.93284	-1.78806	-2.19998	-3.75566	-5.16762	-2.95468	-6.06258	-4.9343	-4.68818	-4.45231	0.278349	0.495647	0.038871
Ctla4	chr1;chr1;chr1;chr1;chr1;chr1;chr1	60909025;60909025;60912423;60912423;60913219;60914613;60914613	60909279;60909279;60912770;60912770;60913328;60915832;60915832	+;+;+;+;+;+;+	1933	12477	cytotoxic T-lymphocyte-associated protein 4	-2.05953	-2.57225	-3.9143	-3.26527	-0.812166	-4.9034	-1.90453	-4.9034	-2.4387	-4.9034	-4.9034	-4.9034	1.334	-3.35445	-4.9034	-4.9034	-0.68522	-1.36077	-0.322655	-4.9034	-4.9034	-4.01025	-4.9034	-3.17908	-4.9034	-2.21946	-4.39805	-4.02358	-4.9034	-2.77365	-1.3334	-4.9034	-4.9034	-4.9034	-4.9034	-4.9034	-3.77511	-4.05836	-4.9034	0.559477	0.368979	0.0868112
Icos	chr1;chr1;chr1;chr1;chr1	60977914;60993702;60994610;60995524;60997701	60978016;60994040;60994716;60995608;61000321	+;+;+;+;+	3255	54167	inducible T cell co-stimulator	-4.40837	-1.94414	-4.92696	-4.01709	-1.56398	-4.00308	-4.8257	-2.81576	-3.52096	-3.35323	-3.93677	-5.65521	-5.65521	-5.08814	-4.67303	-5.65521	-1.0213	-3.63953	-0.935835	-5.65521	-5.65521	-5.65521	-5.65521	-4.54945	-5.18004	-3.1322	-4.77635	-4.47875	-5.65521	-5.65521	-1.33089	-4.37666	-5.17513	-5.65521	-5.65521	-5.65521	-5.65521	-5.65521	-5.65521	0.073833	0.657361	0.0343689
9530026F06Rik	chr1;chr1;chr1;chr1;chr1	61378432;61379010;61379996;61394108;61395631	61378556;61379168;61380229;61394207;61395904	+;+;+;+;+	892	77341	RIKEN cDNA 9530026F06 gene	-1.43163	-0.0765937	-3.37807	-1.728	0.168052	-1.95111	-3.78767	-3.78767	-1.85218	-1.93132	-3.78767	-3.78767	-1.18456	-2.81459	-3.78767	-3.78767	1.16859	-2.07275	0.718414	-3.78767	-3.78767	-3.78767	-3.78767	-2.2416	-3.78767	-2.18608	-3.28233	-3.78767	-3.78767	-2.81337	0.326215	-3.78767	-3.78767	-3.78767	-3.78767	-3.78767	-3.78767	-3.78767	-3.78767	0.808273	2.39878	0.0627078
Pard3b	chr1;chr1;chr1;chr1;chr1;chr1;chr1;chr1;chr1;chr1;chr1;chr1;chr1;chr1;chr1;chr1;chr1;chr1;chr1;chr1;chr1;chr1;chr1	61638824;61767948;62010307;62076385;62144847;62153933;62159435;62161110;62164080;62166354;62198577;62211534;62216423;62230179;62238837;62275883;62343934;62344870;62440011;62479499;62532645;62587737;62637566	61639362;61768049;62010478;62076494;62144935;62154019;62159560;62161468;62164219;62166482;62198762;62211704;62216555;62230278;62238952;62275927;62344140;62345107;62440121;62479795;62532780;62587816;62642284	+;+;+;+;+;+;+;+;+;+;+;+;+;+;+;+;+;+;+;+;+;+;+	8392	72823	par-3 family cell polarity regulator beta	0.884948	1.27068	1.40781	1.00259	0.926885	1.29979	2.66616	0.988359	0.915574	1.20936	0.78659	0.860849	1.31148	0.957704	0.610452	1.05588	1.19922	0.770693	1.19703	2.29025	0.657201	0.782233	1.13191	0.886865	0.945725	0.728834	0.680355	0.516283	1.12205	0.889672	1.21747	1.38942	2.29104	0.799917	0.707397	0.928456	0.803284	0.639965	0.596485	4.98294	6.58673	6.97859
Nrp2	chr1;chr1;chr1;chr1;chr1;chr1;chr1;chr1;chr1;chr1;chr1;chr1;chr1;chr1;chr1;chr1;chr1;chr1;chr1;chr1;chr1;chr1;chr1;chr1;chr1;chr1;chr1;chr1;chr1;chr1;chr1;chr1;chr1;chr1;chr1;chr1;chr1;chr1;chr1;chr1;chr1;chr1;chr1;chr1;chr1;chr1;chr1;chr1;chr1;chr1;chr1;chr1;chr1;chr1;chr1;chr1;chr1;chr1;chr1;chr1;chr1;chr1;chr1;chr1;chr1;chr1;chr1;chr1;chr1;chr1;chr1;chr1;chr1;chr1;chr1;chr1;chr1;chr1;chr1;chr1…	62703317;62703317;62703317;62703317;62703317;62703317;62718930;62718930;62718930;62718930;62718930;62718930;62738289;62738289;62738289;62738289;62738289;62738289;62744175;62744175;62744175;62744175;62744175;62744175;62745358;62745358;62745358;62745358;62745358;62745358;62747158;62747158;62747158;62747158;62747158;62747158;62749133;62749133;62749133;62749133;62749133;62749133;62760775;62760775;627…	62704277;62704277;62704277;62704277;62704277;62704277;62719107;62719107;62719107;62719107;62719107;62719107;62738470;62738470;62738470;62738470;62738470;62738470;62744405;62744405;62744405;62744405;62744405;62744405;62745513;62745513;62745513;62745513;62745513;62745513;62747327;62747327;62747327;62747327;62747327;62747327;62749288;62749288;62749288;62749288;62749288;62749288;62760919;62760919;627…	+;+;+;+;+;+;+;+;+;+;+;+;+;+;+;+;+;+;+;+;+;+;+;+;+;+;+;+;+;+;+;+;+;+;+;+;+;+;+;+;+;+;+;+;+;+;+;+;+;+;+;+;+;+;+;+;+;+;+;+;+;+;+;+;+;+;+;+;+;+;+;+;+;+;+;+;+;+;+;+;+;+;+;+;+;+;+;+;+;+;+;+;+;+;+;+;+;+	8122	18187	neuropilin 2	-0.511705	0.145571	-0.620978	-0.114705	0.217055	-1.14867	-1.47316	-0.759599	-0.163077	-0.0333761	-1.57404	-0.763972	1.66446	-0.940474	-1.20225	-0.888771	0.720255	-0.809156	0.328374	-1.17929	-0.735653	-0.945563	-1.61751	-1.04578	-0.844193	-0.379925	-1.23474	-1.01252	-0.720879	-0.525827	0.431435	-0.649935	-0.961665	-0.772112	-0.816849	-1.47269	-0.630058	-0.729257	-0.590089	1.87894	3.00768	1.69418
4930487H11Rik	chr1;chr1;chr1	62790918;62794396;62794553	62791556;62794471;62794732	-;-;-	895	74992	RIKEN cDNA 4930487H11 gene	-1.64423	-3.79251	-2.39112	-3.79251	-0.962224	-3.79251	-3.79251	-3.79251	-3.79251	-3.06549	-3.79251	-3.79251	-3.79251	-2.81944	-3.79251	-3.79251	-0.747757	-2.45803	-0.379098	-3.79251	-3.79251	-2.89937	-3.79251	-2.68676	-3.79251	-3.04555	-3.79251	-3.79251	-3.79251	-3.79251	-0.397914	0.737446	-3.79251	-3.79251	-3.79251	-3.79251	-3.79251	-3.79251	-3.79251	0.671303	0	0.312488
Ino80d	chr1;chr1;chr1;chr1;chr1;chr1;chr1;chr1;chr1;chr1;chr1;chr1;chr1;chr1;chr1;chr1;chr1;chr1;chr1;chr1;chr1;chr1;chr1;chr1	63047801;63047801;63061040;63061040;63062036;63062036;63065704;63065704;63068184;63068184;63074322;63074322;63078953;63078953;63085668;63085668;63093285;63093285;63093640;63093640;63105656;63105656;63114211;63114211	63059145;63059145;63061197;63061197;63062253;63062253;63065837;63065837;63068293;63068293;63074546;63074546;63079061;63079061;63086398;63086398;63093440;63093531;63093730;63093730;63105759;63105759;63114267;63114267	-;-;-;-;-;-;-;-;-;-;-;-;-;-;-;-;-;-;-;-;-;-;-;-	13529	227195	INO80 complex subunit D	3.45715	3.43476	3.15683	3.33711	3.38814	3.3962	3.53675	3.4131	3.44873	3.6215	3.51714	3.54005	3.2313	3.2488	3.14262	3.25918	3.47811	3.3948	3.36064	3.46309	3.32322	3.34749	3.45682	3.3268	3.49631	3.1289	3.47288	2.96238	3.2542	3.28577	3.35299	3.2646	3.23315	3.34968	3.3449	3.3937	3.56289	3.5574	3.53974	29.7455	29.6018	23.5128
Ino80dos	chr1;chr1;chr1;chr1;chr1;chr1;chr1;chr1	63114471;63114740;63144119;63144119;63156220;63156220;63156958;63156958	63114544;63114960;63144185;63144185;63156321;63156321;63158295;63158295	+;+;+;+;+;+;+;+	1802	100380944	INO80 complex subunit D, opposite strand	1.85954	0.964041	1.80067	2.09637	1.77888	1.57792	1.59934	1.58173	2.20564	1.92354	1.45706	1.77546	2.40927	1.48402	1.56614	1.73425	2.21427	1.9966	1.41928	1.28684	2.54416	1.96616	0.224549	1.91312	1.66982	1.81242	1.38228	1.05905	1.15507	1.61418	1.50477	0.784502	1.38487	1.88236	1.32795	2.09918	1.69521	1.95942	1.84112	9.73575	5.24439	9.09492
Ndufs1	chr1;chr1;chr1;chr1;chr1;chr1;chr1;chr1;chr1;chr1;chr1;chr1;chr1;chr1;chr1;chr1;chr1;chr1;chr1;chr1;chr1;chr1;chr1;chr1;chr1;chr1;chr1;chr1;chr1;chr1;chr1;chr1;chr1;chr1;chr1;chr1;chr1;chr1;chr1;chr1;chr1;chr1;chr1;chr1;chr1;chr1;chr1;chr1;chr1;chr1;chr1;chr1;chr1;chr1;chr1;chr1;chr1;chr1;chr1;chr1;chr1;chr1;chr1;chr1;chr1;chr1;chr1;chr1;chr1;chr1;chr1;chr1;chr1;chr1;chr1;chr1;chr1;chr1	63143592;63143592;63143592;63143592;63147120;63147120;63147120;63147120;63147290;63147290;63147290;63147290;63148396;63148396;63148396;63148396;63149957;63149957;63149957;63149957;63151551;63151551;63151551;63151551;63152775;63152775;63152775;63152775;63156204;63156204;63156204;63156204;63157132;63157132;63157132;63157132;63159750;63159750;63159750;63159750;63160880;63160880;63160880;63160880;631…	63143922;63143922;63143922;63143922;63147192;63147192;63147192;63147192;63147424;63147424;63147424;63147424;63148571;63148571;63148571;63148571;63150111;63150111;63150111;63150111;63151711;63151711;63151711;63151711;63152904;63152904;63152904;63152904;63156332;63156332;63156332;63156332;63157277;63157277;63157277;63157277;63159864;63159864;63159864;63159864;63161014;63161014;63161014;63161014;631…	-;-;-;-;-;-;-;-;-;-;-;-;-;-;-;-;-;-;-;-;-;-;-;-;-;-;-;-;-;-;-;-;-;-;-;-;-;-;-;-;-;-;-;-;-;-;-;-;-;-;-;-;-;-;-;-;-;-;-;-;-;-;-;-;-;-;-;-;-;-;-;-;-;-;-;-;-;-	2927	227197	NADH:ubiquinone oxidoreductase core subunit S1	5.26644	5.46082	5.39872	5.28695	5.3471	5.49709	5.40637	5.37096	5.29816	5.21874	5.55099	5.44966	5.21904	5.28171	5.30506	5.29474	5.27355	5.31897	5.5131	5.43615	5.39505	5.42371	5.49285	5.43719	5.36795	5.38267	5.31321	5.29535	5.50073	5.36654	5.32346	5.40784	5.41692	5.33169	5.37203	5.46508	5.36907	5.44395	5.30382	104.234	120.558	111.221
Eef1b2	chr1;chr1;chr1;chr1;chr1;chr1	63176831;63177754;63178439;63178832;63179248;63179458	63177291;63177876;63178565;63178898;63179373;63180486	+;+;+;+;+;+	1933	55949	eukaryotic translation elongation factor 1 beta 2	5.47336	5.67987	6.02601	5.61124	5.65176	5.40875	5.99471	5.47559	5.48106	5.57647	5.60543	5.65999	5.25105	5.60118	5.80307	5.73524	5.42373	5.64445	5.54005	6.13445	5.70746	5.62686	5.75801	5.68626	5.81779	5.70046	5.64225	5.79272	6.12734	5.62456	5.68847	5.6634	6.25687	5.64079	5.63145	5.71756	5.58211	5.71363	5.60341	120.288	140.304	171.799
Snora41	chr1	63179023	63179135	+	113	100217464	small nucleolar RNA, H/ACA box 41	2.77629	3.95903	2.71737	3.12474	1.85939	3.26841	3.46069	3.11546	2.81367	1.67502	2.25147	3.12933	-0.806949	3.04927	3.27476	2.86231	2.69896	2.63825	3.25386	3.46629	2.39291	2.89361	4.0695	2.02991	2.39338	3.41297	2.60551	2.35999	2.70867	3.35349	1.7187	-0.806949	2.91984	3.235	2.90503	2.27722	3.19508	3.34056	1.29233	17.0143	41.0269	15.8401
Gpr1	chr1;chr1;chr1	63182571;63209754;63214164	63184104;63209899;63214281	-;-;-	1798	241070	G protein-coupled receptor 1	-2.44291	-0.618141	-2.81534	-2.73928	-0.843225	-4.79895	-3.68417	-2.39017	-2.49003	-2.70264	-1.82214	-3.27152	-0.275653	-3.50939	-3.59694	-3.23644	-0.35798	-1.69306	-0.96351	-4.79895	-3.00959	-2.51873	-4.79895	-2.52382	-2.10716	-3.19736	-4.2936	-3.16651	-4.79895	-2.03593	-0.803038	-0.678063	-3.67166	-2.28102	-0.991492	-0.4778	-3.22526	-2.48236	-3.6407	0.40099	1.6859	0.279988
Zdbf2	chr1;chr1;chr1;chr1;chr1;chr1;chr1;chr1;chr1;chr1;chr1;chr1;chr1;chr1;chr1;chr1;chr1;chr1;chr1;chr1;chr1;chr1;chr1;chr1;chr1;chr1	63200358;63200358;63207515;63207515;63263499;63273269;63273269;63275096;63277931;63277931;63277931;63277931;63280767;63280767;63280767;63280767;63290647;63290680;63294916;63294916;63294916;63294916;63302640;63302640;63302640;63302640	63200674;63200674;63207614;63207614;63263555;63273472;63273472;63275178;63277983;63277983;63277983;63277983;63280877;63280877;63280877;63280877;63290782;63290782;63295046;63295046;63295046;63295046;63314575;63314575;63314575;63314575	+;+;+;+;+;+;+;+;+;+;+;+;+;+;+;+;+;+;+;+;+;+;+;+;+;+	13128	73884	zinc finger, DBF-type containing 2	5.09398	4.52802	3.92262	4.56891	4.68882	4.7549	4.11009	4.44519	4.48593	4.63891	4.37158	4.46481	4.64358	5.00484	4.38404	3.79767	4.41388	4.72238	4.49961	4.00162	4.2116	4.3268	4.27014	4.17282	4.27658	4.56505	5.20606	4.13557	4.03692	4.52478	4.56824	4.42938	3.84733	4.4406	4.36267	4.60935	4.51382	4.52997	4.88355	92.5297	63.1715	39.9873
Adam23	chr1;chr1;chr1;chr1;chr1;chr1;chr1;chr1;chr1;chr1;chr1;chr1;chr1;chr1;chr1;chr1;chr1;chr1;chr1;chr1;chr1;chr1;chr1;chr1;chr1;chr1;chr1;chr1;chr1;chr1;chr1;chr1;chr1;chr1;chr1;chr1;chr1;chr1;chr1;chr1;chr1;chr1;chr1;chr1;chr1;chr1;chr1;chr1;chr1;chr1	63445904;63445904;63447728;63447728;63477679;63477679;63515577;63515577;63528758;63528758;63530235;63530235;63534286;63534286;63535135;63535135;63536919;63536919;63543119;63543119;63545431;63545431;63546416;63546416;63547727;63547727;63549747;63549747;63551761;63551761;63555155;63555155;63555814;63555814;63557408;63557408;63563409;63563409;63564145;63564145;63566602;63566602;63567849;63567849;635…	63446412;63446412;63447948;63447948;63477755;63477755;63515640;63515640;63528840;63528840;63530298;63530298;63534358;63534358;63535208;63535208;63536984;63536984;63543190;63543190;63545594;63545594;63546500;63546500;63547817;63547817;63549795;63549795;63551860;63551860;63555226;63555226;63555903;63555903;63557488;63557488;63563459;63563459;63564208;63564208;63566707;63566707;63567968;63567968;635…	+;+;+;+;+;+;+;+;+;+;+;+;+;+;+;+;+;+;+;+;+;+;+;+;+;+;+;+;+;+;+;+;+;+;+;+;+;+;+;+;+;+;+;+;+;+;+;+;+;+	6877	23792	a disintegrin and metallopeptidase domain 23	2.4705	2.23716	2.64041	2.53438	2.2112	1.61384	1.87129	2.50217	2.53183	2.33438	2.48853	2.45893	2.7577	2.28822	2.01234	2.80175	2.57401	2.27518	1.97497	1.82553	2.34418	2.33381	2.78822	2.39833	2.40891	2.4343	2.42525	2.29327	2.78201	2.41356	2.25849	1.95102	1.64354	2.39532	2.47371	2.35976	2.4905	2.56689	2.42907	14.992	12.8864	16.4219
Dytn	chr1;chr1;chr1;chr1;chr1;chr1;chr1;chr1;chr1;chr1;chr1;chr1;chr1;chr1;chr1	63622851;63633418;63641055;63643303;63647397;63658870;63661139;63664400;63664773;63674856;63675738;63677117;63678781;63685101;63686755	63623151;63633898;63641214;63643373;63647532;63659015;63661250;63664563;63664844;63674956;63675823;63677318;63678855;63685247;63686927	-;-;-;-;-;-;-;-;-;-;-;-;-;-;-	2427	241073	dystrotelin	-2.87569	0.271389	-3.02651	-2.58062	-0.606186	-4.03904	-3.87888	-3.00076	-3.52683	-1.55432	-2.63723	-5.23173	-0.336248	-3.46299	-4.02972	-2.55985	-0.182257	-2.40647	0.161701	-2.57457	-5.23173	-4.71712	-5.23173	-4.40954	-4.75656	-1.17862	-5.23173	-5.23173	-5.23173	-1.5248	-0.075182	-5.23173	-4.39205	-5.23173	-5.23173	-1.65482	-3.86362	-4.74821	-4.07348	0.297066	3.23263	0.253518
Mdh1b	chr1;chr1;chr1;chr1;chr1;chr1;chr1;chr1;chr1;chr1;chr1	63698827;63701576;63711115;63711452;63715192;63718519;63719522;63721488;63721808;63725608;63730271	63699037;63701641;63711166;63711591;63715355;63718660;63720018;63721630;63721942;63725720;63730318	-;-;-;-;-;-;-;-;-;-;-	1711	76668	malate dehydrogenase 1B, NAD (soluble)	-0.987669	0.190633	-1.16249	-1.33415	0.593274	-0.934764	-1.11061	-1.2875	-0.390364	-1.69045	-2.24671	-1.6347	-4.72739	-0.608756	-2.43408	-1.75694	0.129208	-1.75501	-0.891956	-1.60297	-1.89116	-1.40535	0.382482	-1.17242	-1.52706	-0.311382	-2.35038	-2.03565	-1.21177	-1.52578	-0.452872	-0.289349	-0.763128	-1.60041	-1.54636	-0.212241	-1.63802	-2.01059	-0.905702	1.26414	3.02219	1.07882
Fastkd2	chr1;chr1;chr1;chr1;chr1;chr1;chr1;chr1;chr1;chr1;chr1;chr1	63730625;63731400;63734732;63735463;63735845;63737779;63739182;63745842;63747958;63749686;63751264;63752297	63730691;63732221;63734835;63735571;63735968;63737918;63739354;63746005;63748170;63749770;63751378;63753385	+;+;+;+;+;+;+;+;+;+;+;+	3205	75619	FAST kinase domains 2	3.31744	3.51048	3.3072	3.17048	3.47927	3.59533	3.93368	3.11384	3.31953	3.16769	3.2761	3.29748	2.07526	3.38164	3.40458	3.18513	3.26354	3.22872	3.56265	3.74949	3.16024	3.16353	2.73571	3.26908	3.22276	3.2918	3.04946	3.2987	2.98461	3.06189	3.1622	3.25929	3.75733	3.21801	3.14519	3.49426	3.14268	3.2571	3.11426	26.957	31.1554	26.0566
4933402D24Rik	chr1;chr1;chr1	63754909;63768385;63769181	63756419;63768542;63769267	-;-;-	1756	74426	RIKEN cDNA 4933402D24 gene	-4.76485	-4.76485	-4.76485	-4.76485	-1.03972	-4.76485	-3.93534	-4.76485	-2.82936	-4.76485	-4.76485	-4.76485	0.2104	-4.19778	-3.78267	-4.76485	-0.810264	-2.74917	-1.05684	-4.76485	-4.76485	-4.76485	-4.76485	-4.76485	-4.76485	-4.76485	-4.76485	-4.76485	-4.76485	-3.47381	-0.897427	-0.767331	-4.76485	-4.76485	-4.23048	-4.76485	-4.76485	-3.91981	-3.89993	0	0	0
Gm13749	chr1;chr1	63964727;63967640	63964798;63968999	+;+	1432	433315	predicted gene 13749	-3.71646	-4.47059	-4.06099	-3.10073	-1.49309	-4.47059	-4.47059	-4.47059	-4.47059	-2.37428	-4.47059	-4.47059	-4.47059	-3.90352	-4.47059	-4.47059	-0.838769	-1.99406	-2.26254	-4.47059	-4.47059	-4.47059	-4.47059	-4.47059	-4.47059	-1.27853	-4.47059	-4.47059	-4.47059	-4.47059	-1.63915	-4.47059	-3.9905	-4.47059	-4.47059	-4.47059	-4.47059	-4.47059	-4.47059	0.0839128	0	0.039061
Mir1958	chr1;chr1;chr1	63980973;63981217;63984465	63980983;63981221;63984483	-;-;-	35	100316708	microRNA 1958	1.63807	0.883947	0.883947	0.883947	0.883947	2.53608	1.71346	0.883947	0.883947	1.61098	0.883947	0.883947	0.883947	1.85702	0.883947	0.883947	3.51157	0.883947	3.42678	0.883947	0.883947	0.883947	0.883947	0.883947	0.883947	0.883947	0.883947	0.883947	0.883947	2.43454	0.883947	0.883947	0.883947	0.883947	0.883947	0.883947	0.883947	0.883947	0.883947	3.43323	0	0
Klf7	chr1;chr1;chr1;chr1	64035671;64042314;64078707;64120900	64035764;64042437;64079334;64121389	-;-;-;-	1336	93691	Kruppel-like factor 7 (ubiquitous)	3.86007	3.48649	3.76421	3.82981	3.70191	3.75668	3.74256	3.85661	3.50205	3.75269	3.98562	3.82155	3.96257	3.66018	3.50671	3.75318	3.66905	3.43166	3.68099	3.69995	3.67984	3.63207	3.93188	3.67009	3.63236	3.51434	3.5743	3.39052	3.61663	3.49376	3.71457	4.04654	3.53326	3.78042	3.70387	3.91635	3.84434	3.83525	4.13401	39.2149	30.5635	35.7132
Mir6899	chr1	64042438	64042501	-	64	102466760	microRNA 6899	2.16152	3.83128	0.741478	0.0132303	0.0132303	2.16013	1.36608	0.0132303	0.0132303	2.93014	3.29197	0.0132303	0.0132303	1.56218	0.0132303	0.0132303	2.05168	0.0132303	1.15521	0.0132303	1.16918	0.0132303	0.0132303	0.0132303	0.488399	0.0132303	0.518574	0.0132303	0.0132303	1.56382	0.0132303	0.0132303	0.0132303	0.908192	0.93666	0.0132303	0.493837	0.496753	0.0132303	9.38775	36.219	1.74798
Creb1	chr1;chr1;chr1;chr1;chr1;chr1;chr1;chr1;chr1;chr1;chr1;chr1;chr1;chr1;chr1;chr1;chr1;chr1;chr1;chr1;chr1;chr1;chr1;chr1	64532804;64532804;64532804;64550849;64550849;64558503;64558503;64558503;64559727;64566217;64566217;64566217;64570134;64570134;64570134;64574073;64574073;64574073;64576179;64576179;64576179;64597234;64597234;64597234	64533020;64533020;64533020;64550970;64550970;64558649;64558649;64558649;64559768;64566317;64566317;64566317;64570276;64570276;64570276;64574255;64574255;64574255;64576329;64576329;64576329;64604548;64604548;64604548	+;+;+;+;+;+;+;+;+;+;+;+;+;+;+;+;+;+;+;+;+;+;+;+	8421	12912	cAMP responsive element binding protein 1	4.30961	4.10066	3.91687	4.26281	4.41181	4.25405	3.77373	4.21405	4.28737	4.37108	4.14922	4.28344	4.13368	4.19582	4.04896	3.97514	4.08584	4.25141	3.94237	3.72753	4.10155	4.16067	4.22488	4.09004	4.1267	4.12652	4.3622	4.18553	4.04649	4.2528	4.15273	4.18078	3.77789	4.23877	4.27064	4.44346	4.24227	4.27227	4.37745	53.7103	46.9647	39.821
Mettl21a	chr1;chr1;chr1	64606480;64615098;64616273	64608137;64615209;64617168	-;-;-	2666	67099	methyltransferase like 21A	2.0119	1.89214	2.53973	2.40142	2.26853	2.05551	2.51819	2.21221	2.30406	2.40016	2.1184	2.31021	2.44232	1.97961	2.05655	2.65978	2.28346	2.06714	2.16918	2.5242	2.37912	2.03743	2.31971	2.28993	2.22754	2.3323	2.04608	2.32511	2.42258	2.16238	2.26307	2.05999	2.28792	2.38405	2.27374	2.13349	2.28125	2.45013	2.26283	10.8625	10.0993	15.2742
2810408I11Rik	chr1;chr1	64679869;64690464	64680385;64690659	-;-	713	69941	RIKEN cDNA 2810408I11 gene	2.84423	3.46576	2.50639	2.64674	3.10494	3.5674	3.0699	2.83164	2.60385	2.06562	2.82879	2.80342	3.35144	2.66178	3.28567	2.8508	2.77565	2.81816	3.51859	2.86851	2.30725	2.3503	3.81271	2.46408	2.78141	2.62606	2.84725	3.25791	2.47528	3.32955	3.38346	2.18495	3.08066	2.52978	2.44661	1.94252	2.46834	2.73444	2.6896	19.2126	30.0099	14.7487
Ccnyl1	chr1;chr1;chr1;chr1;chr1;chr1;chr1;chr1;chr1;chr1	64691345;64700969;64702346;64708378;64711418;64713111;64714569;64718131;64721627;64723523	64691400;64701043;64702380;64708478;64711453;64713162;64714688;64718297;64721789;64725642	+;+;+;+;+;+;+;+;+;+	2925	227210	cyclin Y-like 1	3.31291	3.08415	3.133	3.38843	3.4755	3.58314	3.23393	3.42079	3.26926	3.20088	3.42982	3.46348	3.59128	3.22285	3.16714	3.27905	3.41413	3.49138	3.40986	3.44075	3.29346	3.39353	3.9476	3.31998	3.16954	3.48865	3.26852	3.20827	3.14094	3.20048	3.39222	3.44848	3.17027	3.38177	3.40797	3.12744	3.26543	3.4284	3.3916	26.8673	23.1649	23.0817
Fzd5	chr1;chr1;chr1;chr1	64730558;64730558;64737133;64737240	64736853;64736853;64737750;64737750	-;-;-;-	6914	14367	frizzled class receptor 5	2.33836	2.20606	1.6735	1.96246	2.27115	2.07636	2.27838	1.57689	1.64561	2.08995	1.59779	1.75218	1.89064	2.00782	1.76777	1.57073	2.3173	1.84764	1.93357	2.35265	1.58516	1.68012	2.2072	1.54366	1.73197	1.88636	1.96509	1.85272	1.62157	1.98261	2.22158	2.07455	2.24761	1.70196	1.86076	1.73615	1.80251	1.73266	1.95456	13.6778	12.6111	8.38949
Plekhm3	chr1;chr1;chr1;chr1;chr1;chr1;chr1;chr1	64789121;64819936;64861187;64883129;64892752;64921550;64937697;64956695	64795214;64820093;64861250;64883322;64892897;64922482;64938539;64956824	-;-;-;-;-;-;-;-	8562	241075	pleckstrin homology domain containing, family M, member 3	2.21353	2.39771	2.32567	2.58684	2.51873	2.59934	2.69388	2.41686	2.50715	2.546	2.51358	2.40585	2.89949	2.17484	2.26537	2.39349	2.83811	2.39187	2.62763	2.74218	2.45517	2.44948	2.81594	2.48963	2.53134	2.50376	2.28425	2.15187	2.32964	2.4609	2.36768	2.80727	2.60139	2.38251	2.40974	2.47947	2.47986	2.39857	2.53299	12.5468	14.4113	13.2031
Akr1cl	chr1;chr1;chr1;chr1;chr1;chr1;chr1;chr1;chr1;chr1	65013086;65014677;65016067;65016665;65021383;65021919;65024663;65025563;65030568;65032586	65013309;65014759;65016232;65016774;65021505;65021996;65024779;65025730;65030688;65032748	-;-;-;-;-;-;-;-;-;-	1353	70861	aldo-keto reductase family 1, member C-like	-3.14188	-1.79415	-2.81831	-2.00323	-0.50584	-2.94809	-2.35017	-4.38872	-4.38872	-2.29241	-4.38872	-4.38872	-4.38872	-4.38872	-4.38872	-4.38872	-1.7611	-2.37304	-0.436194	-4.38872	-4.38872	-4.38872	-4.38872	-2.84265	-4.38872	-1.56002	-4.38872	-4.38872	-4.38872	-2.61822	0.161695	-4.38872	-4.38872	-4.38872	-4.38872	-4.38872	-4.38872	-4.38872	-4.38872	0.177625	0.65894	0.24805
Cryge	chr1;chr1;chr1	65048557;65050770;65051105	65048896;65051012;65051163	-;-;-	642	12968	crystallin, gamma E	-3.3132	-0.982049	-2.58495	-0.92771	0.492955	-3.3132	-3.3132	-3.3132	-3.3132	-1.21689	-3.3132	-3.3132	1.58228	-2.02364	-3.3132	-3.3132	0.983126	-3.3132	0.848341	-3.3132	-3.3132	-3.3132	-3.3132	-3.3132	-3.3132	-0.790188	-3.3132	-3.3132	-3.3132	-1.03261	0.337094	-3.3132	-3.3132	-3.3132	-3.3132	-3.3132	-3.3132	-3.3132	-3.3132	0	1.11096	0.174253
Crygd	chr1;chr1;chr1	65061838;65063059;65063394	65062182;65063301;65063440	-;-;-	635	12967	crystallin, gamma D	-2.54326	-3.29738	-1.4388	-0.911893	0.427741	-3.29738	-3.29738	-1.50536	-3.29738	-0.380474	-3.29738	-3.29738	2.53133	-2.32431	-3.29738	-3.29738	0.920793	-1.03296	1.48662	-3.29738	-3.29738	-3.29738	-3.29738	-3.29738	-3.29738	-0.337134	-3.29738	-3.29738	-3.29738	-2.00635	-0.465945	-3.29738	-3.29738	-3.29738	-3.29738	-3.29738	-3.29738	-3.29738	-3.29738	0.189233	0	0.704697
Crygc	chr1;chr1;chr1;chr1;chr1;chr1	65071525;65071525;65073162;65073162;65073497;65073497	65071871;65071874;65073404;65073404;65073532;65073532	-;-;-;-;-;-	629	12966	crystallin, gamma C	-3.28369	-3.28369	-2.29459	-1.64556	-1.56469	-3.28369	-3.28369	-3.28369	-3.28369	-2.07551	-3.28369	-3.28369	-0.326158	-1.99413	-2.56096	-3.28369	1.08677	-0.458426	0.551751	-3.28369	-3.28369	-3.28369	-3.28369	-3.28369	-3.28369	-1.14904	-3.28369	-3.28369	-3.28369	-3.28369	-0.452249	-3.28369	-3.28369	-3.28369	-3.28369	-3.28369	-3.28369	-3.28369	-3.28369	0	0	0.266782
Crygb	chr1;chr1;chr1	65080222;65081915;65082247	65080567;65082157;65082290	-;-;-	633	12965	crystallin, gamma B	-3.29283	-3.29283	-3.29283	-3.29283	-0.315334	-3.29283	-3.29283	-3.29283	-0.828135	-3.29283	-3.29283	-3.29283	-3.29283	-2.72576	-3.29283	-3.29283	-0.665212	-3.29283	-0.0528463	-3.29283	-3.29283	-3.29283	-3.29283	-3.29283	-3.29283	-3.29283	-3.29283	-3.29283	-3.29283	-3.29283	-0.0979399	-3.29283	-3.29283	-3.29283	-3.29283	-3.29283	-3.29283	-3.29283	-3.29283	0	0	0
Cryga	chr1;chr1;chr1	65100389;65102981;65103329	65100725;65103223;65103363	-;-;-	615	12964	crystallin, gamma A	-3.25121	-3.25121	-1.84982	0.0676213	0.296767	-1.59908	-0.654035	-1.02024	-0.400184	-0.769246	-3.25121	-0.691704	1.55983	-0.711408	-0.865243	-1.46793	0.496404	-1.53629	0.162203	-3.25121	-3.25121	-2.35807	-3.25121	-0.66805	-1.35182	0.801893	-2.74587	-1.61878	-1.55679	-1.48071	0.0469861	-3.25121	-2.77113	-1.41178	-3.25121	-3.25121	-0.633141	-2.40618	-2.09297	0	0	0.454759
D630023F18Rik	chr1;chr1;chr1;chr1;chr1;chr1;chr1;chr1;chr1;chr1;chr1;chr1;chr1;chr1;chr1;chr1;chr1;chr1;chr1;chr1;chr1;chr1;chr1;chr1	65105285;65107313;65107313;65109462;65109462;65109462;65109877;65109877;65109877;65116681;65116681;65116681;65117122;65117122;65117122;65119539;65119539;65119539;65121339;65121357;65121357;65123053;65123053;65123053	65105750;65108805;65108805;65109576;65109576;65109576;65109964;65109964;65109964;65116752;65116752;65116752;65117209;65117209;65117209;65119621;65119621;65119621;65121438;65121438;65121438;65123214;65123214;65123214	-;-;-;-;-;-;-;-;-;-;-;-;-;-;-;-;-;-;-;-;-;-;-;-	2667	98303	RIKEN cDNA D630023F18 gene	1.88066	1.81359	1.83609	1.60542	2.11001	1.34851	1.11745	2.22093	1.80729	1.96789	2.30117	2.07066	0.698042	1.91806	1.83501	2.09046	2.06667	2.51099	1.83217	1.32289	1.71655	1.91512	1.77768	1.95062	1.84607	2.05783	1.58039	1.75763	1.90783	1.8799	1.82667	1.52268	1.06322	1.84989	1.81567	2.16468	1.55324	1.837	1.75934	9.91222	9.56063	9.35402
Idh1	chr1;chr1;chr1;chr1;chr1;chr1;chr1;chr1;chr1;chr1;chr1;chr1;chr1;chr1;chr1;chr1;chr1;chr1	65158616;65158616;65161050;65161050;65161800;65161800;65165100;65165100;65166107;65166107;65168499;65168499;65170959;65170959;65175231;65175231;65178990;65186305	65159555;65159555;65161212;65161212;65161940;65161940;65165251;65165251;65166284;65166284;65168604;65168604;65171250;65171250;65175368;65175368;65179142;65186479	-;-;-;-;-;-;-;-;-;-;-;-;-;-;-;-;-;-	2438	15926	isocitrate dehydrogenase 1 (NADP+), soluble	4.65336	4.46848	4.78016	4.76625	4.61101	4.27527	4.67318	4.90343	4.82286	4.84576	4.73908	4.85778	4.31355	4.65069	4.56198	5.02028	4.7943	4.73534	4.43349	4.64198	4.89312	4.94481	5.16946	4.88719	4.99444	4.71091	4.73861	4.75326	5.00454	4.81387	4.61791	4.42647	4.56858	4.81098	5.01912	4.69301	4.84575	4.92375	4.68368	68.1155	60.5578	72.4085
Pikfyve	chr1;chr1;chr1;chr1;chr1;chr1;chr1;chr1;chr1;chr1;chr1;chr1;chr1;chr1;chr1;chr1;chr1;chr1;chr1;chr1;chr1;chr1;chr1;chr1;chr1;chr1;chr1;chr1;chr1;chr1;chr1;chr1;chr1;chr1;chr1;chr1;chr1;chr1;chr1;chr1;chr1;chr1	65186685;65190319;65192145;65192534;65195656;65196612;65202716;65205589;65215934;65219754;65222270;65223505;65230794;65233730;65234254;65235010;65238435;65244396;65245710;65246062;65250186;65251605;65252412;65253352;65255042;65255522;65255939;65256548;65257909;65258783;65259999;65262880;65264347;65265249;65265762;65267826;65268698;65269873;65271268;65272447;65273033;65273643	65186833;65190499;65192294;65192566;65195774;65196783;65202923;65205678;65216072;65219911;65222381;65223652;65230853;65233859;65234434;65235084;65238542;65244536;65245836;65247218;65250286;65251676;65252583;65253530;65255155;65255630;65256093;65256638;65257969;65258920;65260119;65262975;65264430;65265346;65265926;65267885;65268874;65269976;65271396;65272708;65273107;65278696	+;+;+;+;+;+;+;+;+;+;+;+;+;+;+;+;+;+;+;+;+;+;+;+;+;+;+;+;+;+;+;+;+;+;+;+;+;+;+;+;+;+	11255	18711	phosphoinositide kinase, FYVE type zinc finger containing	3.65069	3.85418	3.3728	3.59683	3.71271	3.78754	3.90889	3.52851	3.58297	3.70346	3.67122	3.57699	3.29892	3.53919	3.538	3.28063	3.2828	3.5152	3.67858	3.7058	3.41591	3.41162	3.49258	3.4879	3.42909	3.49892	3.70681	3.49391	3.42919	3.53516	3.58229	3.56991	3.70898	3.56554	3.54639	3.87814	3.66769	3.63614	3.64653	34.0151	39.5908	27.3092
Pth2r	chr1;chr1;chr1;chr1;chr1;chr1;chr1;chr1;chr1;chr1;chr1;chr1;chr1	65311257;65321969;65336748;65336974;65343480;65345307;65346813;65351536;65363252;65372278;65383863;65386301;65388418	65311670;65322071;65336858;65337089;65343577;65345496;65346966;65351596;65363315;65372372;65384001;65386342;65389244	+;+;+;+;+;+;+;+;+;+;+;+;+	2414	213527	parathyroid hormone 2 receptor	-2.52513	-0.168414	-3.65358	-3.35974	-1.00889	-4.03129	-2.297	-3.19585	-2.16304	-1.10457	-5.22398	-4.41408	1.30532	-2.5694	-5.22398	-2.79216	0.633519	-1.77878	-0.207051	-4.2494	-4.06803	-4.33083	-5.22398	-4.4018	-4.39197	-1.17087	-4.34512	-5.22398	-5.22398	-2.26926	-0.442064	-3.27841	-5.22398	-5.22398	-5.22398	-4.56823	-4.74337	-4.74046	-4.72765	0.398221	2.36367	0.139027
Crygf	chr1;chr1;chr1	65926522;65926648;65927971	65926566;65926890;65928304	+;+;+	622	12969	crystallin, gamma F	-1.6541	1.26704	-2.27845	-1.03578	-0.601205	-2.07485	-3.26754	-3.26754	-3.26754	-0.2306	-3.26754	-3.26754	3.5266	-1.97798	-3.26754	-3.26754	1.02878	-3.26754	1.15981	-3.26754	-3.26754	-3.26754	-3.26754	-3.26754	-3.26754	-1.37494	-3.26754	-3.26754	-3.26754	-0.986956	0.665554	-0.0111795	-3.26754	-3.26754	-3.26754	-3.26754	-3.26754	-3.26754	-3.26754	0.579565	6.30675	0.269785
Map2	chr1;chr1;chr1;chr1;chr1;chr1;chr1;chr1;chr1;chr1;chr1;chr1;chr1;chr1;chr1;chr1;chr1;chr1;chr1;chr1;chr1;chr1;chr1;chr1;chr1;chr1;chr1;chr1;chr1	66175329;66175329;66193119;66193119;66251662;66251662;66322404;66322404;66362203;66362203;66380489;66380489;66399389;66399389;66401444;66401444;66420135;66420135;66421646;66421646;66425197;66425197;66431527;66433514;66433514;66438254;66438254;66438792;66438792	66175495;66175495;66193181;66193181;66251712;66251712;66322468;66322468;66362280;66362280;66380773;66380773;66399502;66399502;66401521;66401521;66420196;66420196;66421790;66421790;66425528;66425528;66431619;66433595;66433595;66438366;66438366;66442583;66442583	+;+;+;+;+;+;+;+;+;+;+;+;+;+;+;+;+;+;+;+;+;+;+;+;+;+;+;+;+	5520	17756	microtubule-associated protein 2	6.3657	6.20463	5.78981	6.33388	6.34727	6.48421	5.83461	6.29505	6.25296	6.36965	6.41673	6.38004	6.31755	6.2854	6.12167	6.18582	6.46887	6.3757	6.4174	5.80047	6.38074	6.40767	6.49207	6.33095	6.38879	6.36982	6.38724	6.08787	6.01884	6.503	6.36996	6.34654	5.80151	6.40588	6.36237	6.40258	6.32602	6.34135	6.39853	223.412	201.954	145.898
Unc80	chr1;chr1;chr1;chr1;chr1;chr1;chr1;chr1;chr1;chr1;chr1;chr1;chr1;chr1;chr1;chr1;chr1;chr1;chr1;chr1;chr1;chr1;chr1;chr1;chr1;chr1;chr1;chr1;chr1;chr1;chr1;chr1;chr1;chr1;chr1;chr1;chr1;chr1;chr1;chr1;chr1;chr1;chr1;chr1;chr1;chr1;chr1;chr1;chr1;chr1;chr1;chr1;chr1;chr1;chr1;chr1;chr1;chr1;chr1;chr1;chr1;chr1;chr1;chr1;chr1	66468447;66469464;66471976;66473231;66483241;66485765;66490992;66503530;66504923;66506630;66507326;66509267;66510550;66521455;66525643;66527872;66529972;66530755;66549728;66550946;66552154;66554927;66569790;66590195;66593665;66601055;66606452;66608392;66612088;66618162;66619425;66622456;66623210;66626428;66627194;66631388;66635857;66636928;66637914;66639246;66640551;66641616;66644272;66646371;666…	66468538;66469512;66472132;66473532;66483364;66485841;66491131;66503791;66505057;66506846;66507466;66509535;66510924;66521601;66525790;66528020;66530138;66530853;66549936;66551052;66552250;66555099;66570002;66590330;66593798;66601220;66606655;66608492;66612288;66618269;66619563;66622637;66623341;66626614;66627322;66631531;66635957;66637014;66638097;66639340;66640640;66641717;66644452;66646639;666…	+;+;+;+;+;+;+;+;+;+;+;+;+;+;+;+;+;+;+;+;+;+;+;+;+;+;+;+;+;+;+;+;+;+;+;+;+;+;+;+;+;+;+;+;+;+;+;+;+;+;+;+;+;+;+;+;+;+;+;+;+;+;+;+;+	13533	329178	unc-80, NALCN activator	4.43078	4.37168	3.91566	4.45666	4.31944	4.13034	4.13456	4.40956	4.34532	4.6871	4.42009	4.4527	4.06983	4.32182	4.18884	4.0895	4.68658	4.51034	4.26539	4.0342	4.33172	4.42918	4.60473	4.25108	4.66946	4.26967	4.89842	4.11579	4.31195	4.67311	4.39868	4.2086	3.87101	4.54344	4.46967	4.6362	4.61589	4.66244	4.78344	58.4256	56.6826	39.795
Rpe	chr1;chr1;chr1;chr1;chr1;chr1	66700893;66706446;66714577;66715113;66715959;66717754	66701028;66706525;66714716;66715247;66716045;66719805	+;+;+;+;+;+	2630	66646	ribulose-5-phosphate-3-epimerase	4.23851	4.0754	4.18702	4.11931	4.01278	4.29838	4.43481	4.24699	4.22188	4.02619	4.36251	4.15815	3.70384	4.00005	4.02384	4.17799	3.93456	4.17754	4.30262	4.50953	4.13347	4.20683	3.44475	4.19771	4.15031	4.22089	4.1391	4.0765	4.29318	4.24624	4.28835	3.97552	4.51718	4.24569	4.32089	4.02969	4.211	4.25785	4.10249	51.0808	46.1027	47.981
Kansl1l	chr1;chr1;chr1;chr1;chr1;chr1;chr1;chr1;chr1;chr1;chr1;chr1;chr1;chr1;chr1;chr1;chr1;chr1;chr1;chr1;chr1;chr1;chr1;chr1;chr1;chr1;chr1;chr1;chr1	66719243;66719243;66721805;66721805;66723263;66723263;66724558;66724558;66725874;66725874;66726687;66726687;66728444;66735637;66735637;66738051;66738051;66762048;66762048;66772906;66772906;66773422;66773422;66777967;66777967;66801049;66801049;66817374;66817374	66721006;66721006;66721973;66721973;66723375;66723375;66724612;66724612;66725998;66725998;66726808;66726808;66728575;66735744;66735744;66738213;66738213;66762252;66762252;66773027;66773027;66773514;66773619;66778108;66778108;66802168;66802168;66817595;66817595	-;-;-;-;-;-;-;-;-;-;-;-;-;-;-;-;-;-;-;-;-;-;-;-;-;-;-;-;-	4760	68691	KAT8 regulatory NSL complex subunit 1-like	3.59994	3.23005	3.21549	3.51475	3.83266	3.85629	3.32863	3.73318	3.4453	3.56866	3.54169	3.71978	3.22618	3.32903	3.2966	3.29507	3.56171	3.67997	3.79534	3.28539	3.57525	3.58219	3.64588	3.44414	3.50143	3.61845	3.34511	3.22501	3.23436	3.46407	3.53933	3.48757	3.25953	3.57557	3.57659	3.76964	3.56059	3.6375	3.56522	32.8177	25.66	24.4658
Acadl	chr1;chr1;chr1;chr1;chr1;chr1;chr1;chr1;chr1;chr1;chr1	66830839;66836962;66838279;66841622;66843081;66845168;66848400;66853127;66854624;66857399;66863173	66831527;66837048;66838406;66841735;66843182;66845332;66848466;66853291;66854761;66857554;66863309	-;-;-;-;-;-;-;-;-;-;-	1948	11363	acyl-Coenzyme A dehydrogenase, long-chain	4.46849	4.5461	4.55143	4.56737	4.61795	4.41709	4.59624	4.83256	4.6485	4.65732	4.61865	4.68172	4.26029	4.71766	4.44125	4.58793	4.71763	4.4797	4.38135	4.43618	4.71262	4.72299	4.51798	4.84536	4.78972	4.74631	4.77779	4.58267	4.74299	4.85462	4.67889	4.4182	4.80309	4.77426	4.89397	4.6994	4.72424	4.68501	4.74928	59.8965	63.891	61.7643
Myl1	chr1;chr1;chr1;chr1;chr1;chr1;chr1;chr1;chr1;chr1;chr1;chr1;chr1;chr1	66924296;66924296;66925023;66925023;66926208;66926208;66926534;66926534;66930186;66930186;66934246;66934518;66935276;66944792	66924557;66924557;66925065;66925065;66926285;66926285;66926707;66926707;66930329;66930329;66934273;66934542;66935366;66945056	-;-;-;-;-;-;-;-;-;-;-;-;-;-	1110	17901	myosin, light polypeptide 1	-0.791924	-4.10311	-3.37487	-1.22776	0.279868	-2.91043	-2.54597	-1.1446	-2.67281	-2.00681	-4.10311	-4.10311	-2.67445	-1.82451	-3.69696	-4.10311	0.193211	-1.27785	-0.150592	-3.53505	-4.10311	-2.91039	-4.10311	-4.10311	-2.98526	-1.5801	-4.10311	-4.10311	-4.10311	-4.10311	0.0663278	-1.0799	-4.10311	-3.58732	-4.10311	-4.10311	-3.62251	-3.61959	-4.10311	1.40732	0	0.100784
Lancl1	chr1;chr1;chr1;chr1;chr1;chr1;chr1;chr1;chr1;chr1;chr1;chr1;chr1;chr1;chr1;chr1;chr1;chr1;chr1;chr1;chr1;chr1;chr1;chr1;chr1;chr1;chr1;chr1;chr1	67000517;67000517;67000517;67004339;67004339;67004339;67004790;67004790;67004790;67006868;67006868;67006868;67009228;67009228;67009228;67009911;67009911;67009911;67020858;67020858;67020858;67034124;67034124;67034124;67038495;67038495;67038495;67038772;67038776	67003557;67003557;67003557;67004411;67004411;67004411;67004966;67004966;67004966;67007050;67007050;67007050;67009374;67009374;67009374;67010046;67010046;67010046;67021065;67021065;67021065;67034241;67034241;67034241;67038591;67038591;67038872;67038834;67038872	-;-;-;-;-;-;-;-;-;-;-;-;-;-;-;-;-;-;-;-;-;-;-;-;-;-;-;-;-	4461	14768	LanC (bacterial lantibiotic synthetase component C)-like 1	3.56129	3.28096	3.68945	3.58739	3.3383	3.56132	3.87968	3.64441	3.50914	3.52156	3.56909	3.59774	3.26199	3.53882	3.42286	3.65072	3.62756	3.61266	3.58091	3.59373	3.65466	3.58395	3.11285	3.66334	3.71094	3.5005	3.51043	3.51789	3.61906	3.53785	3.52111	3.70281	3.98532	3.65069	3.63595	3.52506	3.49923	3.51822	3.53035	31.9465	26.5805	33.9925
Cps1	chr1;chr1;chr1;chr1;chr1;chr1;chr1;chr1;chr1;chr1;chr1;chr1;chr1;chr1;chr1;chr1;chr1;chr1;chr1;chr1;chr1;chr1;chr1;chr1;chr1;chr1;chr1;chr1;chr1;chr1;chr1;chr1;chr1;chr1;chr1;chr1;chr1;chr1	67123027;67139757;67142865;67143866;67145787;67148710;67152282;67156133;67156824;67157739;67158864;67160859;67162581;67165382;67166369;67168241;67170849;67172656;67174303;67176909;67180071;67195143;67196538;67197005;67198301;67204508;67205132;67206756;67209596;67212403;67214017;67215410;67217852;67220503;67227124;67228236;67229389;67230248	67123290;67139866;67143009;67143955;67145843;67148802;67152371;67156261;67156930;67157877;67158941;67160957;67162676;67165571;67166526;67168369;67170993;67172866;67174501;67177085;67180189;67195284;67196603;67197068;67198482;67204702;67205199;67206831;67209673;67212510;67214106;67215580;67217926;67220601;67227183;67228348;67229518;67231267	+;+;+;+;+;+;+;+;+;+;+;+;+;+;+;+;+;+;+;+;+;+;+;+;+;+;+;+;+;+;+;+;+;+;+;+;+;+	5562	227231	carbamoyl-phosphate synthetase 1	-2.13993	-3.09586	-3.57258	-3.45253	-0.0843556	-3.04562	-2.81137	-5.73595	-2.13204	-3.39122	-6.42816	-6.42816	-1.3055	-2.47906	-4.57968	-3.99633	-0.854647	-2.10456	-1.21073	-3.08217	-3.10514	-4.14794	-6.42816	-3.94055	-4.2548	-1.51335	-5.00708	-4.61241	-3.97584	-3.88629	-0.534328	-3.8454	-2.29207	-4.27817	-3.97317	-2.71842	-5.06005	-5.29429	-4.81788	0.583316	0.288526	0.191077
Erbb4	chr1;chr1;chr1;chr1;chr1;chr1;chr1;chr1;chr1;chr1;chr1;chr1;chr1;chr1;chr1;chr1;chr1;chr1;chr1;chr1;chr1;chr1;chr1;chr1;chr1;chr1;chr1	68039966;68042441;68071518;68073098;68075418;68078536;68080640;68198842;68250580;68254529;68259181;68290243;68298287;68305845;68309595;68328068;68330192;68331220;68339357;68343840;68346546;68349301;68370455;68396181;68560496;68740382;69107675	68040486;68042738;68071688;68073195;68075564;68078611;68080795;68199027;68250678;68254651;68259313;68290317;68298441;68305938;68309727;68328267;68330282;68331293;68339483;68343953;68346687;68349419;68370520;68396315;68560682;68740533;69108059	-;-;-;-;-;-;-;-;-;-;-;-;-;-;-;-;-;-;-;-;-;-;-;-;-;-;-	4257	13869	erb-b2 receptor tyrosine kinase 4	-1.43687	-2.22434	-3.18681	-2.72356	-1.06233	-3.23497	-4.48525	-2.52288	-2.5608	-1.7684	-4.32395	-3.90853	0.637353	-1.96431	-3.40956	-3.74745	-0.99292	-1.51464	-0.161508	-4.75102	-2.55235	-3.06827	-6.04239	-3.65711	-4.68606	-2.56033	-3.44939	-3.78519	-3.91981	-3.38572	-1.03032	-6.04239	-3.52187	-4.59925	-3.3689	-6.04239	-4.12886	-4.46188	-3.37835	0.959725	0.544519	0.249653
Ikzf2	chr1;chr1;chr1;chr1;chr1;chr1;chr1;chr1	69531210;69542227;69548599;69570493;69577781;69683210;69684124;69685694	69539492;69542370;69548736;69570660;69578047;69683314;69684172;69685960	-;-;-;-;-;-;-;-	9421	22779	IKAROS family zinc finger 2	-0.343244	-1.24637	0.096632	-0.0492909	0.301662	0.0418344	0.432328	-0.624758	0.230001	-0.0873828	-0.138668	0.172807	0.346264	-0.197983	-0.451373	0.067988	0.147686	0.419165	0.357322	0.326599	0.2527	0.290901	0.192911	0.357498	0.288083	-0.0657137	-0.362957	-0.189995	0.417622	0.227603	0.446811	-0.0810482	0.267	0.355873	0.251181	0.388177	0.304096	0.320627	0.300365	2.1173	1.13561	2.80241
Spag16	chr1;chr1;chr1;chr1;chr1;chr1;chr1;chr1;chr1;chr1;chr1;chr1;chr1;chr1;chr1;chr1;chr1;chr1;chr1;chr1;chr1;chr1;chr1;chr1;chr1;chr1;chr1;chr1;chr1;chr1;chr1;chr1;chr1;chr1;chr1;chr1	69826970;69826970;69842969;69842969;69844279;69844279;69853323;69853323;69858473;69858473;69870264;69870264;69873134;69873134;69887492;69887492;69895227;69895227;69896472;69896472;69923662;69951615;69996781;69996781;70264906;70264906;70299583;70299583;70381279;70381279;70461066;70461066;70493781;70493781;70724767;70724767	69827121;69827121;69843015;69843015;69844374;69844374;69853441;69853441;69858610;69858610;69870371;69870371;69873251;69873251;69887558;69887558;69895271;69895271;69896581;69896581;69926250;69951773;69996908;69996908;70265049;70265049;70299768;70299768;70381405;70381405;70461131;70461131;70493907;70493907;70725132;70725132	+;+;+;+;+;+;+;+;+;+;+;+;+;+;+;+;+;+;+;+;+;+;+;+;+;+;+;+;+;+;+;+;+;+;+;+	4892	66722	sperm associated antigen 16	-2.36209	-1.18741	-4.14431	-2.21473	-1.75803	-3.96281	-3.9545	-2.80309	-2.99882	-2.12357	-3.64848	-5.78193	0.506485	-3.48209	-4.04869	-3.46456	-0.359929	-1.01322	-1.5236	-3.11856	-6.24298	-5.05026	-6.24298	-3.8577	-4.68207	-1.97148	-4.42873	-6.24298	-4.72508	-3.5863	-0.767097	-1.85319	-4.876	-3.83758	-4.5463	-6.24298	-4.18548	-4.17767	-6.24298	0.491264	1.16637	0.11434
Vwc2l	chr1;chr1;chr1;chr1	70725715;70728699;70750937;70882067	70726438;70729168;70751066;70885397	+;+;+;+	4655	320460	von Willebrand factor C domain-containing protein 2-like	-2.67321	-2.35328	-5.18224	-3.40375	-2.72081	-4.97865	-6.17134	-6.17134	-5.52516	-3.25443	-6.17134	-6.17134	0.219384	-4.04351	-6.17134	-6.17134	-1.80088	-3.90691	-2.21881	-6.17134	-6.17134	-6.17134	-6.17134	-4.62527	-5.33933	-3.64832	-6.17134	-4.99488	-4.85462	-5.19704	-1.6634	-2.45758	-6.17134	-6.17134	-6.17134	-6.17134	-6.17134	-5.03747	-6.17134	0.387207	0.497963	0.0360485
Bard1	chr1;chr1;chr1;chr1;chr1;chr1;chr1;chr1;chr1;chr1;chr1	71027535;71031359;71046678;71047640;71053613;71065479;71067108;71074543;71088109;71089471;71102668	71030852;71031456;71046770;71047772;71053721;71065651;71067188;71075480;71088251;71089527;71102972	-;-;-;-;-;-;-;-;-;-;-	5448	12021	BRCA1 associated RING domain 1	3.4585	3.09905	3.1338	3.75815	3.65977	3.72555	2.94225	3.8237	3.67952	3.57348	3.51606	3.68879	3.51168	3.22426	3.0631	3.1973	3.41259	3.37912	3.63255	2.76968	3.61632	3.61328	3.46616	3.51314	3.53218	3.428	3.27713	3.15002	3.22216	3.54001	3.57665	3.49454	2.80455	3.52251	3.47993	3.70962	3.5526	3.4614	3.54847	29.7541	23.4342	23.1216
Abca12	chr1;chr1;chr1;chr1;chr1;chr1;chr1;chr1;chr1;chr1;chr1;chr1;chr1;chr1;chr1;chr1;chr1;chr1;chr1;chr1;chr1;chr1;chr1;chr1;chr1;chr1;chr1;chr1;chr1;chr1;chr1;chr1;chr1;chr1;chr1;chr1;chr1;chr1;chr1;chr1;chr1;chr1;chr1;chr1;chr1;chr1;chr1;chr1;chr1;chr1;chr1;chr1;chr1	71243090;71244732;71247132;71248345;71249855;71258091;71259358;71259789;71260781;71263412;71264724;71265862;71267429;71268182;71272364;71274413;71276071;71278812;71279375;71280341;71282802;71283945;71285578;71286459;71288538;71291332;71292414;71293381;71293601;71294727;71300920;71302631;71303466;71307036;71309768;71312561;71313959;71314478;71317100;71319873;71321400;71321595;71329164;71330247;713…	71243404;71244869;71247237;71248437;71249958;71258225;71259499;71259898;71260985;71263665;71264883;71265977;71267606;71268236;71272469;71274500;71276198;71278905;71279461;71280593;71282952;71284181;71285738;71286655;71288756;71291518;71292569;71293515;71293670;71295056;71301034;71302946;71303645;71307126;71309887;71312700;71314169;71314642;71317273;71319994;71321512;71321851;71329270;71330365;713…	-;-;-;-;-;-;-;-;-;-;-;-;-;-;-;-;-;-;-;-;-;-;-;-;-;-;-;-;-;-;-;-;-;-;-;-;-;-;-;-;-;-;-;-;-;-;-;-;-;-;-;-;-	8323	74591	ATP-binding cassette, sub-family A (ABC1), member 12	-2.88215	-1.16545	-4.44292	-3.85225	-1.16323	-4.39068	-3.81442	-3.49015	-4.15863	-3.19157	-7.00966	-3.85465	-2.11418	-2.93157	-4.92169	-4.13203	-0.850821	-1.7799	-1.70155	-3.96736	-5.0588	-6.11651	-7.00966	-4.1728	-4.96679	-3.81761	-5.83437	-5.37722	-7.00966	-3.96786	-0.95966	-0.967874	-4.30311	-4.60426	-7.00966	-7.00966	-5.88137	-6.52613	-5.60777	0.3465	1.19972	0.100809
Atic	chr1;chr1;chr1;chr1;chr1;chr1;chr1;chr1;chr1;chr1;chr1;chr1;chr1;chr1;chr1;chr1	71557156;71557497;71559226;71560889;71563759;71564406;71564811;71567814;71568963;71569840;71570840;71572908;71576041;71576617;71577786;71578552	71557274;71557623;71559302;71560955;71563847;71564557;71564967;71567939;71569070;71569925;71570929;71573036;71576133;71576799;71577941;71579403	+;+;+;+;+;+;+;+;+;+;+;+;+;+;+;+	2611	108147	5-aminoimidazole-4-carboxamide ribonucleotide formyltransferase/IMP cyclohydrolase	3.48334	3.65733	3.96066	3.56825	3.65457	3.7077	4.52874	3.52287	3.53229	3.36244	3.66886	3.71486	3.70507	3.69737	3.68865	3.7877	3.81182	3.68297	3.87315	4.33527	3.74463	3.65652	3.27675	3.84021	3.77592	3.54875	3.68137	3.73728	3.70639	3.75318	3.88807	3.56795	4.59682	3.4562	3.51836	4.06368	3.55223	3.56006	3.62835	30.2364	34.4872	41.0035
Fn1	chr1;chr1;chr1;chr1;chr1;chr1;chr1;chr1;chr1;chr1;chr1;chr1;chr1;chr1;chr1;chr1;chr1;chr1;chr1;chr1;chr1;chr1;chr1;chr1;chr1;chr1;chr1;chr1;chr1;chr1;chr1;chr1;chr1;chr1;chr1;chr1;chr1;chr1;chr1;chr1;chr1;chr1;chr1;chr1;chr1;chr1;chr1;chr1;chr1;chr1;chr1;chr1;chr1;chr1;chr1;chr1;chr1;chr1;chr1;chr1;chr1;chr1;chr1;chr1;chr1;chr1;chr1;chr1;chr1;chr1;chr1;chr1;chr1;chr1;chr1;chr1;chr1;chr1;chr1;chr1…	71585473;71585473;71585473;71585473;71585473;71585473;71585473;71586830;71586830;71586830;71586830;71586830;71586830;71586830;71590098;71590098;71590098;71590098;71590098;71590098;71590098;71590767;71590767;71590767;71590767;71590767;71590767;71590767;71593071;71593071;71593071;71593071;71593071;71593071;71593071;71595664;71595664;71595664;71595664;71595664;71595664;71595664;71597281;71597281;715…	71586283;71586283;71586283;71586283;71586283;71586283;71586283;71586943;71586943;71586943;71586943;71586943;71586943;71586943;71590204;71590204;71590204;71590204;71590204;71590204;71590204;71590892;71590892;71590892;71590892;71590892;71590892;71590892;71593235;71593235;71593235;71593235;71593235;71593235;71593235;71595802;71595802;71595802;71595802;71595802;71595802;71595802;71597387;71597387;715…	-;-;-;-;-;-;-;-;-;-;-;-;-;-;-;-;-;-;-;-;-;-;-;-;-;-;-;-;-;-;-;-;-;-;-;-;-;-;-;-;-;-;-;-;-;-;-;-;-;-;-;-;-;-;-;-;-;-;-;-;-;-;-;-;-;-;-;-;-;-;-;-;-;-;-;-;-;-;-;-;-;-;-;-;-;-;-;-;-;-;-;-;-;-;-;-;-;-;-;-;-;-;-;-;-;-;-;-;-;-;-;-;-;-;-;-;-;-;-;-;-;-;-;-;-;-;-;-	8425	14268	fibronectin 1	0.1949	-0.208459	-0.2632	0.23614	0.921223	-0.452966	0.0249565	0.299012	-0.117724	0.236439	-0.410604	-0.199583	2.05156	0.0986982	-0.518382	-0.0218667	1.17845	0.104622	1.2203	-0.177223	-0.719761	-0.287559	-1.38312	-0.432892	-0.0253568	0.123305	0.0294656	-0.411983	-0.185667	0.154873	1.31815	-0.321511	-0.451867	-0.508639	-0.356651	-0.350912	0.19816	-0.072692	0.145758	3.08074	2.34924	2.17766
Apol7d	chr1;chr1;chr1;chr1	71653335;71657045;71660752;71662019	71653386;71657166;71660945;71662843	+;+;+;+	1193	100042814	apolipoprotein L 7d	-2.05886	-3.20138	-3.4789	-0.813907	-0.973838	-4.20715	-4.20715	-4.20715	-0.72556	-2.63879	-4.20715	-4.20715	-4.20715	-2.24773	-4.20715	-3.22396	0.48574	-1.54574	-2.43582	-4.20715	-4.20715	-4.20715	-4.20715	-2.1813	-4.20715	-1.12635	-4.20715	-3.70118	-4.20715	-2.43665	-0.339728	-0.344546	-4.20715	-4.20715	-4.20715	-4.20715	-4.20715	-4.20715	-4.20715	0.503618	0.149463	0.0937726
Gm8883	chr1;chr1;chr1;chr1;chr1;chr1	71888112;71888112;71888619;71888619;71890692;71890692	71888201;71888521;71888714;71888714;71891204;71891204	+;+;+;+;+;+	1019	667931	predicted gene 8883	-3.97971	-1.64856	-2.57832	-2.93966	-0.529187	-3.97971	-3.1502	-3.97971	-3.97971	-0.942768	-3.97971	-3.97971	-3.97971	-3.00663	-3.97971	-3.97971	-1.1285	-2.26479	-0.411492	-3.97971	-3.97971	-3.97971	-3.97971	-3.97971	-3.97971	-3.97971	-3.97971	-3.97971	-3.97971	-2.20921	-0.585109	-3.97971	-3.97971	-2.14028	-3.97971	-3.97971	-3.97971	-3.97971	-3.97971	0	0.699938	0.274462
4933417E11Rik	chr1;chr1;chr1	71958998;71963514;72005012	71959627;71963792;72005195	-;-;-	1093	71134	RIKEN cDNA 4933417E11 gene	-2.46741	-4.08085	-3.3526	-2.21661	-1.10335	-3.56625	-2.34479	-4.08085	-4.08085	-1.98454	-4.08085	-4.08085	-4.08085	-2.31211	-3.67469	-4.08085	-0.333231	-2.06517	-4.08085	-4.08085	-2.47337	-3.56623	-4.08085	-4.08085	-2.51993	-1.25215	-4.08085	-4.08085	-4.08085	-3.10655	-1.39422	-1.49809	-2.71387	-4.08085	-2.59891	-4.08085	-3.60024	-4.08085	-2.9226	0.329817	0	0.102352
Mreg	chr1;chr1;chr1;chr1;chr1	72159233;72162322;72164072;72192043;72212017	72161019;72162485;72164162;72192202;72212307	-;-;-;-;-	2493	381269	melanoregulin	4.68342	4.15469	4.7091	4.84194	4.60605	4.52638	4.11353	4.92981	4.95425	4.87579	4.9873	4.99537	4.89042	4.8307	4.4034	4.90096	4.97162	4.8573	4.4246	3.97641	5.2084	5.00582	5.18377	5.09859	5.01055	4.98203	4.78017	4.47642	4.87458	4.92863	4.59311	4.25048	4.27876	4.87555	5.0686	5.07995	4.74908	4.83898	4.88601	69.5529	48.7078	68.9263
Pecr	chr1;chr1;chr1;chr1;chr1;chr1;chr1;chr1	72259173;72261952;72267407;72270277;72274886;72276166;72277287;72284093	72259433;72262063;72267517;72270373;72274967;72276331;72277420;72284314	-;-;-;-;-;-;-;-	1185	111175	peroxisomal trans-2-enoyl-CoA reductase	2.40432	2.44332	3.00642	2.05044	2.38359	2.14503	3.25751	2.27914	2.26219	1.96776	2.11264	2.28009	2.27802	2.28018	2.37193	2.94889	2.94069	2.31905	2.37443	3.32139	2.32447	2.13744	1.91847	2.46412	2.34867	2.30288	2.05207	2.61402	3.13265	2.08226	2.17012	2.00661	3.20847	2.61394	2.29064	2.2696	2.03756	2.2974	2.10666	14.1965	14.7462	21.0525
Tmem169	chr1;chr1;chr1	72284373;72297770;72300684	72284466;72298178;72302995	+;+;+	2815	271711	transmembrane protein 169	2.04229	2.36019	2.4867	2.1682	2.41539	2.21871	1.80726	2.1291	2.1685	2.14172	2.12584	2.2736	2.97545	1.79032	2.14799	2.2722	2.4755	1.87654	2.50381	1.83426	2.2302	2.05429	1.77654	2.1697	2.40455	2.17151	1.93168	2.44865	2.43819	2.23401	2.24282	2.3627	1.90894	2.29982	2.19204	1.8163	2.36145	2.17265	2.25442	11.0986	13.9987	14.724
Xrcc5	chr1;chr1;chr1;chr1;chr1;chr1;chr1;chr1;chr1;chr1;chr1;chr1;chr1;chr1;chr1;chr1;chr1;chr1;chr1;chr1;chr1	72307421;72310435;72312408;72314154;72315459;72318999;72325074;72326216;72329926;72334636;72338960;72339989;72343009;72346228;72354243;72356817;72381619;72383358;72383702;72393896;72394708	72307567;72310548;72312591;72314202;72315581;72319190;72325188;72326354;72330038;72334698;72339097;72340079;72343142;72346424;72354336;72356886;72381728;72383454;72383769;72393967;72394953	+;+;+;+;+;+;+;+;+;+;+;+;+;+;+;+;+;+;+;+;+	2556	22596	X-ray repair complementing defective repair in Chinese hamster cells 5	4.17411	3.87998	4.37962	4.26733	4.20808	4.27241	4.46449	4.43238	4.35853	4.35687	4.26635	4.41351	3.7633	4.34662	4.15626	4.17352	4.27981	4.49083	4.33073	4.57379	4.47165	4.50013	4.36273	4.5117	4.52125	4.52414	4.33528	4.16027	4.49484	4.32913	4.30089	4.14565	4.51053	4.37483	4.51857	4.34308	4.29171	4.41311	4.38845	48.8457	40.2521	54.8411
March4	chr1;chr1;chr1;chr1	72427112;72447156;72452442;72534625	72429009;72447348;72452597;72536564	-;-;-;-	4187	381270	membrane-associated ring finger (C3HC4) 4	3.64176	3.08578	3.46018	3.78412	3.78465	3.33696	2.76941	3.712	3.97228	3.86498	3.75797	3.76388	3.45994	3.78986	3.24798	3.79246	4.01978	3.96924	3.38417	2.51908	3.84263	3.91746	4.05122	3.84141	3.83012	4.00778	3.57079	3.4258	3.5219	3.89838	3.60512	3.53018	2.71701	3.99342	3.7092	3.76048	3.64162	3.76244	3.85566	33.7789	23.2096	28.9897
Smarcal1	chr1;chr1;chr1;chr1;chr1;chr1;chr1;chr1;chr1;chr1;chr1;chr1;chr1;chr1;chr1;chr1;chr1	72583251;72585638;72587051;72591063;72591825;72595788;72597379;72598771;72601369;72611295;72612809;72616508;72620032;72626463;72628101;72629375;72632821	72583438;72586404;72587101;72591275;72591875;72595974;72597529;72598929;72601434;72611435;72613024;72616578;72620134;72626645;72628201;72629471;72636790	+;+;+;+;+;+;+;+;+;+;+;+;+;+;+;+;+	6715	54380	SWI/SNF related matrix associated, actin dependent regulator of chromatin, subfamily a-like 1	2.95169	2.89088	3.00043	3.20077	3.2113	2.94991	2.90383	3.0829	3.20584	3.13981	3.26422	3.13867	3.16099	3.00065	2.97849	2.9245	3.16001	3.06489	3.05878	2.81679	3.2306	3.19436	3.37321	3.22693	3.13022	3.1488	3.02708	3.00832	3.07211	3.16785	3.25833	2.85282	2.77115	3.27422	3.18649	3.23641	3.19393	3.21909	3.03929	20.9368	20.2871	21.083
Ankar	chr1;chr1;chr1;chr1;chr1;chr1;chr1;chr1;chr1;chr1;chr1;chr1;chr1;chr1;chr1;chr1;chr1;chr1;chr1;chr1;chr1;chr1;chr1;chr1	72642980;72644924;72646994;72650122;72650932;72651696;72652339;72656107;72658411;72658650;72658978;72665088;72666345;72670092;72673971;72675669;72679509;72679981;72681810;72687725;72688550;72689946;72698421;72700452	72643311;72644970;72647190;72650231;72651049;72651854;72652461;72656213;72658572;72658803;72659219;72665256;72666586;72670196;72674179;72675870;72679547;72680200;72681990;72687828;72688713;72690383;72699056;72700564	-;-;-;-;-;-;-;-;-;-;-;-;-;-;-;-;-;-;-;-;-;-;-;-	4573	319695	ankyrin and armadillo repeat containing	-2.56246	-0.433957	-3.94048	-2.90532	-1.31256	-4.30914	-6.14569	-6.14569	-1.97975	-3.84371	-6.14569	-4.14125	-0.709417	-4.01787	-5.16351	-6.14569	-1.39615	-1.03797	-1.18357	-6.14569	-3.91767	-5.25255	-1.71038	-5.32351	-6.14569	-2.42228	-6.14569	-4.96924	-6.14569	-4.3752	-2.41934	-3.56294	-6.14569	-6.14569	-4.91615	-6.14569	-6.14569	-6.14569	-4.7438	0.420427	1.98858	0.134548
Rpl37a	chr1;chr1;chr1;chr1	72711260;72711672;72712142;72713502	72711323;72711800;72712224;72713813	+;+;+;+	588	19981	ribosomal protein L37a	6.90633	7.01366	7.12558	7.20029	7.08284	6.76325	6.94183	7.29738	7.14648	7.14872	7.06045	7.18033	6.95725	7.12556	7.29342	6.57176	6.64097	7.3636	6.88864	7.02146	7.26734	7.23666	7.36209	7.42993	7.48971	7.21887	7.27887	7.22821	7.19785	7.27249	7.17661	6.92111	7.12683	7.2064	7.26772	7.22373	7.24804	7.24381	7.25157	324.727	353.586	368.051
Igfbp2	chr1;chr1;chr1;chr1	72824480;72849086;72849564;72851998	72824964;72849312;72849704;72852471	+;+;+;+	1327	16008	insulin-like growth factor binding protein 2	-0.54869	1.29442	-1.44114	-0.587187	0.433212	-0.92008	-1.43374	-1.79366	-0.954019	-0.296751	-4.36072	-3.89967	2.47675	-1.40818	-2.38753	-1.80388	1.14861	-1.53546	1.15191	-0.883923	-3.8656	-1.7417	-4.36072	-2.20486	-1.66894	-0.249842	-1.06666	-1.49261	-2.23815	-1.01525	0.976489	0.376266	-2.44854	-1.30652	-1.79235	-4.36072	-1.56788	-1.33096	-1.69668	1.7205	6.58413	0.843034
Igfbp5	chr1;chr1;chr1;chr1	72858065;72863143;72863851;72873806	72862508;72863262;72864080;72874865	-;-;-;-	5854	16011	insulin-like growth factor binding protein 5	-0.408435	0.16764	-0.0478898	-0.0663394	0.262589	-1.5279	-0.904987	0.365438	-0.0798783	0.232616	0.12137	-0.421997	1.64554	0.0366921	-0.3741	0.447472	1.15614	0.0961023	0.574397	-0.304659	0.371834	0.0461509	-1.72382	0.310157	0.371395	0.199783	0.129623	-0.298925	0.787443	0.777401	1.00436	-0.460193	-0.322794	0.405504	0.78034	-0.268733	0.110609	0.542335	0.641986	2.01161	3.04594	2.52254
Tnp1	chr1;chr1	73015075;73015725	73015325;73015899	-;-	426	21958	transition protein 1	-1.96736	-0.126911	-1.99323	-2.72148	-0.701392	-2.72148	-1.36863	-1.21191	-2.72148	-2.72148	-2.72148	-2.72148	-2.72148	-2.15441	-2.72148	-2.72148	1.32642	-2.72148	1.53421	-2.72148	-2.72148	-2.72148	-2.72148	-2.72148	-1.60362	-1.48482	-2.72148	-2.72148	-2.72148	-2.72148	0.576719	-2.72148	-1.59419	-2.72148	-2.72148	-2.72148	-2.72148	-2.72148	-2.72148	0.282073	2.09283	0.262607
1700027A15Rik	chr1;chr1;chr1;chr1;chr1	73016036;73017506;73024586;73025322;73025322	73016094;73017601;73024814;73025508;73025508	+;+;+;+;+	571	69449	RIKEN cDNA 1700027A15 gene	-1.23861	-2.13835	-2.15502	-1.77426	0.0891932	-3.14412	-2.02934	-3.14412	-3.14412	-1.93594	-3.14412	-3.14412	1.90672	-1.85456	-3.14412	-3.14412	0.903785	-0.482712	0.691321	-3.14412	-3.14412	-3.14412	-3.14412	-3.14412	-3.14412	-1.54253	-3.14412	-3.14412	-3.14412	-1.37362	-0.457488	-3.14412	-3.14412	-3.14412	-3.14412	-3.14412	-3.14412	-3.14412	-3.14412	0.841774	0.312275	0.293881
Pinc	chr1;chr1;chr1;chr1;chr1	73391385;73397031;73400204;73404996;73407341	73392400;73397214;73400276;73405053;73407569	-;-;-;-;-	1560	723792	pregnancy induced noncoding RNA	-3.34726	-4.5941	-4.5941	-4.5941	-1.04612	-4.5941	-4.12053	-4.5941	-2.65862	-3.86707	-4.5941	-4.5941	-4.5941	-4.5941	-4.18794	-4.5941	-0.639517	-4.5941	-1.02588	-3.61952	-4.5941	-4.5941	-4.5941	-4.5941	-4.5941	-2.7015	-4.5941	-4.5941	-4.5941	-4.5941	-1.63107	-4.5941	-4.5941	-4.5941	-4.5941	-4.5941	-4.5941	-4.5941	-4.5941	0.154055	0	0
D530049I02Rik	chr1;chr1;chr1	73398968;73402587;73430492	73399101;73402715;73430779	+;+;+	551	78718	RIKEN cDNA D530049I02 gene	-1.47924	-3.09268	-3.09268	-2.05263	0.455301	-3.09268	-3.09268	-3.09268	-3.09268	-3.09268	-3.09268	-3.09268	-3.09268	-2.1196	-3.09268	-1.53017	0.275266	-3.09268	-0.0498572	-3.09268	-3.09268	-3.09268	-3.09268	-3.09268	-3.09268	-0.958034	-3.09268	-3.09268	-3.09268	-3.09268	-1.48895	-3.09268	-3.09268	-3.09268	-3.09268	-3.09268	-3.09268	-3.09268	-3.09268	0.654246	0	0
6030407O03Rik	chr1;chr1;chr1;chr1;chr1;chr1;chr1;chr1;chr1	73618381;73620196;73672996;73858065;73858564;73859617;73860969;73862659;73864375	73618666;73620424;73673066;73858097;73858860;73859867;73861052;73863116;73864466	-;-;-;-;-;-;-;-;-	1801	109198	RIKEN cDNA 6030407O03 gene	-4.04723	-0.0353707	-3.07968	-4.80135	0.491468	-4.28676	-2.7628	-4.80135	-0.937382	-2.15939	-4.80135	-4.80135	1.1108	-2.84193	-4.3952	-4.80135	0.105938	-1.57327	0.0444992	-4.80135	-4.80135	-4.80135	-4.80135	-4.80135	-3.96934	-1.3193	-3.62606	-4.80135	-4.80135	-4.80135	0.0157772	-0.271393	-4.80135	-3.60642	-3.10467	-4.80135	-4.32075	-4.31783	-3.39946	0.0667203	2.57415	0.217406
Mir6351	chr1	73855477	73855575	-	99	102465179	microRNA 6351	-0.616126	-0.616126	-0.616126	-0.616126	1.40396	-0.616126	-0.142558	-0.616126	-0.616126	-0.616126	-0.616126	-0.616126	2.6257	-0.616126	-0.616126	-0.616126	2.01149	-0.616126	0.525852	-0.616126	-0.616126	-0.616126	-0.616126	-0.616126	-0.616126	-0.616126	-0.616126	-0.616126	-0.616126	-0.616126	0.622366	-0.616126	-0.616126	-0.616126	-0.616126	-0.616126	-0.616126	-0.616126	-0.616126	0	0	0
Tns1	chr1;chr1;chr1;chr1;chr1;chr1;chr1;chr1;chr1;chr1;chr1;chr1;chr1;chr1;chr1;chr1;chr1;chr1;chr1;chr1;chr1;chr1;chr1;chr1;chr1;chr1;chr1;chr1;chr1;chr1;chr1;chr1;chr1;chr1;chr1;chr1;chr1;chr1;chr1;chr1;chr1;chr1;chr1;chr1;chr1;chr1;chr1;chr1;chr1;chr1;chr1;chr1;chr1;chr1;chr1;chr1;chr1;chr1;chr1;chr1;chr1;chr1;chr1;chr1;chr1;chr1;chr1;chr1	73910231;73910231;73916439;73916439;73916866;73916866;73917633;73917633;73917998;73917998;73919654;73919654;73920507;73920507;73920958;73920958;73921767;73921767;73924706;73924706;73927912;73927912;73935898;73936332;73937225;73937225;73940978;73940978;73941910;73941910;73952421;73952421;73980914;73980914;73982233;73982233;73985019;73985019;73985703;73985703;73985875;73985875;73986263;73986263;739…	73914674;73914674;73916471;73916471;73916934;73916934;73917801;73917801;73918069;73918069;73919731;73919731;73920599;73920599;73921089;73921089;73921853;73921853;73925769;73925769;73928110;73928110;73935936;73936355;73937317;73937317;73941053;73941053;73942106;73942106;73953950;73953950;73981030;73981030;73982298;73982298;73985148;73985148;73985778;73985778;73985935;73985935;73986375;73986375;739…	-;-;-;-;-;-;-;-;-;-;-;-;-;-;-;-;-;-;-;-;-;-;-;-;-;-;-;-;-;-;-;-;-;-;-;-;-;-;-;-;-;-;-;-;-;-;-;-;-;-;-;-;-;-;-;-;-;-;-;-;-;-;-;-;-;-;-;-	9968	21961	tensin 1	0.31417	0.951076	1.00141	0.760139	1.23151	-0.115687	0.751219	0.647563	0.40941	0.773145	0.564602	0.16544	2.53213	0.725837	0.506085	1.40549	1.79789	0.551816	1.69426	0.650597	0.39151	0.37619	0.550663	0.206219	0.548319	0.861702	1.09401	0.664667	1.41582	0.998112	1.71718	0.73553	0.804185	0.739011	0.842374	1.1146	0.954523	1.00611	1.12274	3.35126	5.277	5.26358
Rufy4	chr1;chr1;chr1;chr1;chr1;chr1;chr1;chr1;chr1;chr1;chr1;chr1;chr1;chr1;chr1;chr1;chr1;chr1;chr1;chr1;chr1;chr1;chr1;chr1	74125541;74125541;74127592;74127592;74127846;74127869;74128948;74128948;74129339;74129339;74129698;74129698;74131178;74131178;74132720;74132720;74134104;74134104;74140919;74140919;74146654;74146654;74147644;74147644	74125614;74125614;74127723;74127723;74127952;74127952;74129073;74129073;74129445;74129445;74129841;74129841;74131247;74131247;74133346;74133346;74134207;74134207;74141065;74141065;74146764;74146764;74148230;74148223	+;+;+;+;+;+;+;+;+;+;+;+;+;+;+;+;+;+;+;+;+;+;+;+	2336	435626	RUN and FYVE domain containing 4	-1.96882	-3.58394	-2.13695	-1.19582	-0.422952	-2.05314	-1.86387	-2.00591	-2.02114	-2.13965	-2.11818	-3.31432	1.45473	-2.05489	-3.61544	-4.1934	0.982242	-2.51519	0.844935	-2.05218	-4.31355	-4.66198	-5.17659	-2.79132	-4.70143	-1.01016	-3.05369	-4.29678	-4.37296	-2.63472	0.504353	-1.54344	-2.75892	-3.73345	-3.1276	-5.17659	-2.46849	-4.69307	-5.17659	0.617277	0.152662	0.526788
Cxcr2	chr1;chr1	74153994;74158330	74154119;74161246	+;+	3043	12765	chemokine (C-X-C motif) receptor 2	-1.74602	-1.96252	-4.56895	-2.31767	-1.60233	-5.55805	-4.00091	-5.55805	-2.70702	-2.1213	-5.55805	-5.55805	-1.87504	-3.59863	-4.83532	-5.55805	-1.18759	-2.45216	0.262498	-5.55805	-5.55805	-5.55805	-5.55805	-4.45229	-5.08288	-3.95646	-5.55805	-5.55805	-5.55805	-2.43413	-0.776133	-5.55805	-5.55805	-5.55805	-5.55805	-5.55805	-5.55805	-5.55805	-5.06172	0.75028	0.644561	0.0551449
Cxcr1	chr1;chr1	74191786;74194592	74192869;74194631	-;-	1124	227288	chemokine (C-X-C motif) receptor 1	-2.50775	-4.1212	-4.1212	-2.48307	-0.396073	-4.1212	-4.1212	-1.0527	-2.18571	-3.39417	-4.1212	-4.1212	0.774284	-3.55413	-4.1212	-4.1212	-0.266388	-1.85677	0.306155	-4.1212	-4.1212	-4.1212	-4.1212	-3.01544	-3.64603	-1.16095	-4.1212	-4.1212	-4.1212	-2.15992	0.587602	0.536509	-4.1212	-4.1212	-4.1212	-4.1212	-4.1212	-4.1212	-4.1212	0.32072	0	0
Mir1928	chr1	74206554	74206620	-	67	100316687	microRNA 1928	1.19398	-0.0528589	-0.0528589	-0.0528589	-0.0528589	2.09404	1.29999	-0.0528589	-0.0528589	2.42911	-0.0528589	-0.0528589	-0.0528589	0.920216	-0.0528589	-0.0528589	1.98559	-0.0528589	-0.0528589	-0.0528589	-0.0528589	-0.0528589	-0.0528589	-0.0528589	-0.0528589	0.694106	-0.0528589	-0.0528589	-0.0528589	-0.0528589	1.55087	-0.0528589	-0.0528589	-0.0528589	-0.0528589	-0.0528589	-0.0528589	-0.0528589	-0.0528589	3.58696	0	0
Arpc2	chr1;chr1;chr1;chr1;chr1;chr1;chr1;chr1;chr1;chr1	74236550;74246080;74248132;74251254;74254828;74255958;74262459;74263743;74264353;74267771	74236899;74246114;74248244;74251299;74255014;74256051;74262585;74263843;74264453;74268213	+;+;+;+;+;+;+;+;+;+	1597	76709	actin related protein 2/3 complex, subunit 2	6.51677	6.45707	6.64022	6.55731	6.59124	6.58656	6.61914	6.44342	6.57696	6.44931	6.68719	6.52775	6.61319	6.63685	6.70438	6.70241	6.78997	6.68971	6.71332	6.69231	6.6698	6.59259	6.6277	6.72752	6.79786	6.51307	6.68079	6.70959	6.79906	6.73307	6.69417	6.58678	6.71996	6.65318	6.58785	6.57082	6.57999	6.64954	6.59561	248.001	240.5	263.005
Gpbar1	chr1	74278600	74279589	+	990	227289	G protein-coupled bile acid receptor 1	-1.58202	0.979973	-1.45356	-0.280491	-0.487533	-1.938	-3.93805	-0.137854	-1.47336	-0.591358	-1.45737	-2.61257	3.07976	-1.97863	-1.96487	-3.93805	1.66651	-2.22314	0.568029	-3.93805	-3.93805	-2.28589	-3.93805	-3.11587	-1.89518	-1.25412	-2.76276	-2.30562	-3.48099	-1.28138	0.569885	-3.93805	-3.09838	-3.93805	-3.93805	-3.93805	-3.93805	-2.80419	-3.93805	0.728262	5.2232	0.791005
Aamp	chr1;chr1;chr1;chr1;chr1;chr1;chr1;chr1;chr1;chr1;chr1;chr1;chr1;chr1;chr1;chr1;chr1;chr1;chr1;chr1;chr1;chr1	74279840;74279840;74280783;74280783;74281089;74281089;74281329;74281329;74281527;74281527;74281736;74281736;74282027;74282027;74282411;74282411;74283094;74283094;74283886;74283886;74284503;74284503	74280309;74280309;74280937;74280937;74281179;74281179;74281432;74281432;74281642;74281642;74281819;74281819;74282171;74282171;74282550;74282550;74283213;74283213;74284041;74284044;74284738;74284738	-;-;-;-;-;-;-;-;-;-;-;-;-;-;-;-;-;-;-;-;-;-	1820	227290	angio-associated migratory protein	4.93045	4.96815	5.05696	4.91079	4.84546	5.00581	5.30173	4.9804	4.96049	5.04477	5.0505	4.75643	5.16523	5.01795	4.99944	4.86827	4.87654	5.07279	5.09286	5.15948	5.12069	4.96289	5.51745	5.06705	5.04728	5.16497	4.8904	5.08601	4.98298	4.84251	4.99453	5.101	5.41527	4.92324	5.03466	4.70447	5.08216	4.97936	4.86548	82.5297	85.6276	87.714
Pnkd	chr1;chr1;chr1;chr1;chr1;chr1;chr1;chr1;chr1;chr1;chr1;chr1;chr1;chr1;chr1;chr1;chr1;chr1;chr1;chr1;chr1;chr1	74285034;74285034;74285842;74285842;74287092;74332610;74347385;74347385;74347652;74347652;74348763;74348763;74349308;74349308;74349714;74349714;74350617;74350617;74351537;74351537;74351758;74351758	74285137;74285137;74286010;74286010;74287453;74332791;74347500;74347500;74347764;74347764;74348821;74348821;74349400;74349400;74349877;74349877;74350703;74350703;74351652;74351652;74353692;74353692	+;+;+;+;+;+;+;+;+;+;+;+;+;+;+;+;+;+;+;+;+;+	3500	56695	paroxysmal nonkinesiogenic dyskinesia	2.44401	2.82144	2.91522	2.83657	2.70761	2.18101	2.51751	2.59477	2.91384	2.57714	2.7012	2.46698	2.74425	2.63504	2.65004	2.90853	2.99491	2.59517	2.76317	2.56616	2.70743	2.6979	1.72893	2.86589	2.80462	2.96418	2.63305	2.74766	2.68314	2.7178	2.69573	3.18122	2.62821	2.59224	2.60471	3.00263	2.71745	2.93595	2.5988	14.6942	19.3083	19.8491
Tmbim1	chr1;chr1;chr1;chr1;chr1;chr1;chr1;chr1;chr1;chr1;chr1;chr1	74288247;74289871;74290752;74291200;74291431;74291695;74292457;74292835;74293005;74293908;74295198;74304123	74289518;74289924;74290847;74291287;74291468;74291734;74292507;74292888;74293069;74294002;74295439;74304336	-;-;-;-;-;-;-;-;-;-;-;-	2309	69660	transmembrane BAX inhibitor motif containing 1	0.904412	0.466172	1.07281	1.13734	1.53197	1.1283	2.17527	0.658248	-0.10646	1.44482	1.01955	0.666178	1.93144	0.581229	0.505455	1.61402	1.83332	1.35667	1.82329	1.903	0.65457	0.564335	-0.640973	0.594999	0.637485	0.439438	0.790225	0.958531	1.18914	0.596609	1.92331	1.77335	2.02902	1.09211	0.639621	-0.0565379	0.656424	1.14465	0.75999	4.99596	3.70673	5.47483
Catip	chr1;chr1;chr1;chr1;chr1;chr1;chr1;chr1;chr1;chr1	74362108;74362367;74362750;74363252;74364317;74364549;74366617;74367787;74368134;74368393	74362186;74362659;74362947;74363307;74364403;74364716;74366741;74367863;74368222;74369321	+;+;+;+;+;+;+;+;+;+	2101	241112	ciliogenesis associated TTC17 interacting protein	-1.36003	-0.0124698	-1.9275	-0.949421	0.453697	-1.70163	-1.82839	-3.51406	-1.69591	-1.07737	-2.80166	-3.69814	1.07817	-1.54962	-3.46248	-3.04892	0.957324	-1.00406	-0.0615036	-3.25273	-4.16059	-3.37146	-5.02363	-3.29931	-4.19162	-0.244788	-3.39262	-4.51767	-2.57131	-1.54735	0.902815	-1.56661	-3.89634	-2.87364	-3.79409	-3.91872	-4.18314	-2.222	-3.62174	0.972287	2.63093	0.612333
Slc11a1	chr1;chr1;chr1;chr1;chr1;chr1;chr1;chr1;chr1;chr1;chr1;chr1;chr1;chr1;chr1	74375203;74375718;74376793;74377157;74379783;74380197;74380609;74380842;74381736;74383438;74383625;74384024;74384697;74385141;74385393	74375321;74375851;74376915;74377276;74379889;74380267;74380676;74380997;74381894;74383527;74383744;74384173;74384770;74385294;74386051	+;+;+;+;+;+;+;+;+;+;+;+;+;+;+	2304	18173	solute carrier family 11 (proton-coupled divalent metal ion transporters), member 1	-1.21009	-0.238668	-1.80722	-0.833797	0.835387	-3.15664	-4.68313	-4.46449	-0.860572	-0.051665	-2.67601	-3.29442	2.11915	-1.8836	-4.17451	-5.15669	1.4484	-1.00773	1.17693	-5.15669	-5.15669	-4.64208	-5.15669	-4.68781	-4.68153	-1.10359	-4.65135	-3.98023	-5.15669	-1.6192	1.02072	0.42996	-3.10059	-4.26173	-5.15669	-5.15669	-4.67609	-5.15669	-5.15669	1.09524	2.24434	0.67977
Ctdsp1	chr1;chr1;chr1;chr1;chr1;chr1;chr1	74391609;74393278;74393797;74394019;74394640;74394837;74395456	74391964;74393426;74393901;74394075;74394732;74395022;74397285	+;+;+;+;+;+;+	2776	227292	CTD (carboxy-terminal domain, RNA polymerase II, polypeptide A) small phosphatase 1	4.11341	3.94569	4.60014	4.33812	4.03366	4.37403	4.40876	4.33697	4.41593	4.32483	4.24699	4.24191	4.49954	4.19169	4.08937	4.77607	4.57525	4.19751	4.3551	4.29056	4.4916	4.39612	4.43689	4.56151	4.38217	4.37022	3.9241	4.1492	4.30974	4.25734	4.2141	4.45094	4.42758	4.32141	4.49197	4.1905	4.36197	4.3116	4.34182	46.8359	42.1364	63.9146
Mir26b	chr1	74394310	74394394	+	85	387219	microRNA 26b	0.850677	-0.396161	1.58745	3.13529	2.58134	2.11848	0.718619	1.63197	-0.396161	1.1722	1.10599	2.16335	-0.396161	0.170908	0.58602	-0.396161	2.23146	2.08037	1.81189	1.15481	1.95274	2.00605	-0.396161	1.32816	0.0790082	2.68464	0.779131	1.72836	0.686704	1.15443	1.74095	-0.396161	0.970821	1.25869	0.527269	-0.396161	1.66134	1.18436	2.60032	2.82737	0	5.92256
Vil1	chr1;chr1;chr1;chr1;chr1;chr1;chr1;chr1;chr1;chr1;chr1;chr1;chr1;chr1;chr1;chr1;chr1;chr1;chr1;chr1	74409384;74415069;74415966;74418360;74419569;74419795;74421253;74421561;74421779;74422927;74423675;74423863;74425537;74426552;74427240;74427479;74428067;74430617;74432291;74434878	74409436;74415154;74416040;74418556;74419677;74419905;74421455;74421639;74421877;74423080;74423775;74424000;74425695;74426731;74427385;74427623;74428255;74430685;74432431;74435560	+;+;+;+;+;+;+;+;+;+;+;+;+;+;+;+;+;+;+;+	3117	22349	villin 1	-1.4652	0.349356	-1.58351	-0.538852	0.467028	-2.21017	-1.88732	0.193518	-1.56987	-0.89791	-2.06443	-2.26545	1.32771	-1.51463	-4.03156	-1.86911	1.07252	-0.972787	0.824776	-1.28391	-3.49662	-3.44577	-5.59271	-2.54016	-2.11476	-0.0553141	-2.23824	-3.61433	-1.6701	-1.11872	0.921535	-1.95956	-2.09888	-2.53851	-1.98299	-5.59271	-1.33079	-3.16519	-3.49343	0.925222	3.43232	0.825481
Usp37	chr1;chr1;chr1;chr1;chr1;chr1;chr1;chr1;chr1;chr1;chr1;chr1;chr1;chr1;chr1;chr1;chr1;chr1;chr1;chr1;chr1;chr1;chr1;chr1;chr1;chr1	74435510;74439960;74441532;74444413;74450495;74452687;74453828;74456079;74459915;74461566;74466915;74468267;74470537;74471296;74471555;74474986;74478047;74479652;74485981;74486619;74490090;74492905;74495630;74499956;74531063;74544175	74439478;74440098;74441601;74444528;74450555;74452853;74454083;74456220;74459980;74461730;74466994;74468384;74470727;74471419;74471686;74475144;74478131;74479749;74486055;74486797;74490190;74493076;74495853;74500100;74531112;74544286	-;-;-;-;-;-;-;-;-;-;-;-;-;-;-;-;-;-;-;-;-;-;-;-;-;-	7196	319651	ubiquitin specific peptidase 37	4.59092	4.42851	4.27244	4.48442	4.71367	4.82994	4.48105	4.49383	4.50292	4.47583	4.53366	4.44189	3.96401	4.52068	4.27706	4.26053	4.37603	4.63513	4.5825	4.47961	4.36612	4.43417	4.66715	4.44177	4.35621	4.39816	4.51348	4.2797	4.24709	4.30481	4.56648	4.53888	4.49106	4.35569	4.34009	4.37153	4.42351	4.40413	4.35659	65.2749	58.949	50.9528
Rqcd1	chr1;chr1;chr1;chr1;chr1;chr1;chr1;chr1	74506060;74517070;74518901;74522318;74523504;74526992;74527592;74528686	74506461;74517249;74519016;74522427;74523613;74527090;74527683;74530842	+;+;+;+;+;+;+;+	3266	NA	NA	4.95574	4.7416	4.95889	4.95563	5.07657	5.24442	5.0534	4.95697	5.02792	4.95008	4.96589	4.97269	4.56541	4.83345	4.80327	4.92268	4.79925	5.1096	4.90902	5.12825	4.90823	4.90611	4.94987	4.91875	4.8692	4.96871	4.86764	4.88725	4.88546	4.94987	5.03063	5.09704	5.11994	4.83297	4.86778	4.93963	4.87354	4.86639	4.93094	84.0333	73.2126	81.9848
Plcd4	chr1;chr1;chr1;chr1;chr1;chr1;chr1;chr1;chr1;chr1;chr1;chr1;chr1;chr1;chr1;chr1;chr1;chr1;chr1;chr1;chr1;chr1;chr1;chr1;chr1;chr1;chr1;chr1;chr1;chr1;chr1;chr1;chr1;chr1;chr1	74542889;74544360;74547913;74547913;74548105;74548105;74549175;74549175;74551020;74551020;74551988;74551988;74554490;74554490;74555943;74555943;74557720;74557720;74560290;74560290;74561842;74562055;74562055;74562714;74562714;74563451;74563451;74564377;74564377;74565032;74565032;74565260;74565260;74565747;74565747	74543028;74544650;74547968;74547968;74548263;74548263;74549403;74549403;74551149;74551149;74552219;74552219;74554691;74554691;74556087;74556087;74557872;74557872;74560493;74560493;74561937;74562223;74562223;74562830;74562830;74563623;74563623;74564512;74564512;74565181;74565181;74565367;74565367;74565977;74565977	+;+;+;+;+;+;+;+;+;+;+;+;+;+;+;+;+;+;+;+;+;+;+;+;+;+;+;+;+;+;+;+;+;+;+	3121	18802	phospholipase C, delta 4	-1.52487	0.00168008	-3.4959	-3.3628	0.0240674	-2.47111	-1.08625	-5.59456	-1.38391	-0.828548	-5.59456	-4.50396	1.01192	-3.31596	-4.61238	-3.81128	0.625705	-0.806271	0.426967	-1.78428	-5.09944	-4.15391	-5.59456	-4.0485	-4.23824	-1.73011	-3.96355	-5.59456	-5.59456	-3.63329	0.470161	-1.0646	-2.31864	-4.15142	-3.89788	-5.59456	-4.46628	-4.74953	-3.36326	0.885535	2.68521	0.179222
Zfp142	chr1;chr1;chr1;chr1;chr1;chr1;chr1;chr1;chr1	74565128;74568551;74569679;74573539;74575780;74578123;74579325;74585384;74587564	74567347;74568656;74572583;74573716;74576604;74578287;74579618;74585697;74588028	-;-;-;-;-;-;-;-;-	7472	77264	zinc finger protein 142	3.62618	3.67316	3.24561	3.38793	3.63516	3.82501	3.8236	3.24777	3.36655	3.28633	3.22456	3.2058	3.09595	3.44808	3.49849	3.21152	3.26438	3.43417	3.59439	3.78774	3.05822	3.20697	2.78743	3.13684	3.07352	3.26575	3.34139	3.16284	2.85001	3.10536	3.32331	3.54616	3.50418	3.07948	3.07015	2.92206	3.33823	3.21903	3.22893	33.4341	34.9125	24.9957
Bcs1l	chr1;chr1;chr1;chr1;chr1;chr1;chr1;chr1;chr1;chr1;chr1;chr1;chr1;chr1;chr1;chr1	74588289;74588289;74589486;74589486;74589960;74589960;74590265;74590265;74590671;74590671;74590960;74590960;74591589;74591589;74591822;74591822	74588393;74588487;74589878;74589878;74590099;74590099;74590459;74590459;74590734;74590734;74591129;74591129;74591706;74591706;74592443;74592443	+;+;+;+;+;+;+;+;+;+;+;+;+;+;+;+	1901	66821	BCS1-like (yeast)	2.95959	3.19286	3.21608	2.74619	3.12601	3.04133	2.93068	2.54328	2.91091	2.5957	3.13974	2.97051	3.28532	2.78083	2.98182	2.96046	2.82969	2.77263	2.99055	3.13028	2.86704	2.74182	2.40391	3.00822	2.90863	3.04632	2.74192	3.05273	2.86106	3.02032	3.00037	3.13804	3.02442	2.97737	2.98903	2.87314	3.05685	2.78788	2.89302	20.9859	24.9501	24.4221
Rnf25	chr1;chr1;chr1;chr1;chr1;chr1;chr1;chr1;chr1;chr1;chr1;chr1;chr1;chr1;chr1;chr1;chr1;chr1;chr1;chr1	74593748;74593748;74594560;74594560;74595209;74595209;74595631;74595631;74595866;74595866;74598362;74598362;74598530;74598530;74598693;74598693;74599066;74599066;74601325;74601325	74594402;74594402;74594694;74594694;74595298;74595301;74595768;74595768;74595937;74595937;74598431;74598431;74598597;74598597;74598792;74598792;74599140;74599140;74601397;74601397	-;-;-;-;-;-;-;-;-;-;-;-;-;-;-;-;-;-;-;-	1479	57751	ring finger protein 25	4.69769	4.22563	4.61072	4.65182	4.69499	4.9569	4.80246	4.88341	4.69366	4.49407	4.56399	4.63372	4.73576	4.62331	4.64915	4.59882	4.37924	4.63808	4.86213	5.0175	4.64104	4.63379	3.86821	4.75195	4.40725	4.57104	4.41479	4.4811	4.47977	4.54219	4.54333	4.58796	4.81147	4.71192	4.45497	4.36982	4.55708	4.51013	4.29599	70.1968	51.1177	64.3313
Stk36	chr1;chr1;chr1;chr1;chr1;chr1;chr1;chr1;chr1;chr1;chr1;chr1;chr1;chr1;chr1;chr1;chr1;chr1;chr1;chr1;chr1;chr1;chr1;chr1;chr1;chr1;chr1	74601455;74602029;74603138;74603397;74605389;74609012;74610772;74611089;74611401;74612686;74616576;74622196;74623285;74623830;74625493;74626013;74626543;74627395;74627585;74627918;74628142;74631586;74632729;74633142;74633507;74634010;74635715	74601613;74602201;74603278;74603474;74605519;74609261;74610865;74611258;74611588;74612785;74616719;74622375;74623382;74623935;74625643;74626140;74626647;74627493;74627673;74627981;74628252;74631666;74632900;74633289;74633654;74634756;74636893	+;+;+;+;+;+;+;+;+;+;+;+;+;+;+;+;+;+;+;+;+;+;+;+;+;+;+	5234	269209	serine/threonine kinase 36	0.799769	1.18669	1.14555	1.00952	1.75628	0.733368	1.52586	1.13799	1.05878	1.39623	1.00993	0.728809	1.78099	0.858199	0.800511	1.2071	1.7493	0.751708	1.69117	1.4126	0.972798	0.869117	0.344445	0.935657	0.713158	1.19997	0.84653	0.85276	0.948951	0.208122	1.34804	1.32325	1.01764	0.973858	0.779295	0.525715	0.740746	0.832812	0.591838	4.68347	6.20028	5.803
Ttll4	chr1;chr1;chr1;chr1;chr1;chr1;chr1;chr1;chr1;chr1;chr1;chr1;chr1;chr1;chr1;chr1;chr1;chr1;chr1;chr1	74661754;74672844;74678898;74681300;74681759;74685319;74685860;74686317;74687204;74687478;74687723;74688164;74688567;74689323;74689960;74695708;74696405;74696742;74697179;74697441	74661889;74673010;74680463;74681409;74681822;74685443;74685970;74686393;74687395;74687560;74687851;74688286;74688665;74689457;74690106;74695810;74696615;74696812;74697249;74697973	+;+;+;+;+;+;+;+;+;+;+;+;+;+;+;+;+;+;+;+	4253	67534	tubulin tyrosine ligase-like family, member 4	3.03757	3.47826	2.96778	3.1306	3.30926	3.18923	3.33199	3.22895	3.0775	3.18591	2.99552	3.18163	2.48315	2.82358	3.11381	3.02587	2.73781	2.75786	3.08141	3.08393	2.88067	3.06911	2.40962	3.00624	2.83869	2.87961	2.77487	2.96669	2.7887	2.73376	2.87875	2.93523	2.93061	2.98062	2.73556	3.02391	3.03534	3.04875	2.81111	22.2074	30.4798	20.596
Cyp27a1	chr1;chr1;chr1;chr1;chr1;chr1;chr1;chr1;chr1	74713574;74731919;74735277;74735554;74735864;74736681;74737017;74737179;74737543	74713891;74732109;74735476;74735751;74736036;74736847;74737098;74737391;74737890	+;+;+;+;+;+;+;+;+	1890	104086	cytochrome P450, family 27, subfamily a, polypeptide 1	-0.34918	0.532623	0.122798	0.355663	0.896753	-0.559281	-1.08207	-1.80244	-2.93546	0.0897753	-1.46204	-1.49054	1.60452	-0.600607	-1.68052	-1.25816	1.20169	-1.42574	1.20322	-0.460433	-1.01183	-2.59073	-4.87094	-0.428782	-1.49772	-0.50151	-1.40274	-2.27619	-1.22074	-0.460977	1.29286	0.672258	-0.734857	-0.40763	-0.662731	-1.09911	-0.941918	-0.756216	-1.43067	2.03451	3.86808	2.78197
Prkag3	chr1;chr1;chr1;chr1;chr1;chr1;chr1;chr1;chr1;chr1;chr1;chr1;chr1;chr1	74738922;74740587;74741152;74741467;74744456;74744721;74745317;74745551;74745697;74745870;74747152;74747872;74748472;74748818	74740060;74740821;74741298;74741504;74744621;74744847;74745371;74745596;74745755;74745951;74747558;74748024;74748511;74748955	-;-;-;-;-;-;-;-;-;-;-;-;-;-	2832	241113	protein kinase, AMP-activated, gamma 3 non-catalytic subunit	-1.95625	-1.35607	-2.736	-1.99038	0.164254	-3.61782	-3.28546	-2.88732	-2.49458	-1.2301	-5.45438	-5.45438	2.29972	-3.90543	-5.45438	-5.45438	0.72523	-1.18667	0.942599	-5.45438	-5.45438	-5.45438	-5.45438	-5.45438	-5.45438	-1.18288	-5.45438	-5.45438	-5.45438	-2.49966	0.595622	-1.1145	-4.6147	-4.55941	-5.45438	-1.51085	-5.45438	-4.97085	-5.45438	0.636458	1.0074	0.33577
Wnt6	chr1;chr1;chr1;chr1	74771892;74782102;74782560;74784139	74772222;74782322;74782894;74785319	+;+;+;+	2068	22420	wingless-type MMTV integration site family, member 6	-1.1199	-0.289273	-1.43588	-0.16973	-0.617809	-2.85389	-2.40361	-2.16133	-1.5192	-0.0400747	-1.53096	-3.13852	-1.13925	-0.6949	-3.28883	-1.50807	1.70796	-0.521433	0.788615	-1.52399	-2.34026	-4.48618	-5.00079	-2.84492	-2.82743	-0.88991	-1.58833	-4.12097	-1.26737	-0.40669	0.311957	0.585864	-2.38426	-2.37848	-2.5458	-5.00079	-3.24719	-2.37412	-4.13587	1.16212	2.15557	0.892585
Wnt10a	chr1;chr1;chr1;chr1	74792019;74793363;74800533;74803123	74792283;74793625;74800912;74804175	+;+;+;+	1961	22409	wingless-type MMTV integration site family, member 10A	-0.201442	1.42708	-1.82802	-0.324905	-0.541162	-2.40951	-2.52526	-1.18916	-2.07311	-0.42446	-2.22416	-2.03638	0.860971	-0.0939859	-3.21219	-2.04651	1.41165	-1.12342	1.09739	-1.01788	-1.9313	-2.92404	-4.92414	-3.0412	-2.41801	-0.181393	-3.29313	-3.50176	-3.22972	-1.16489	0.087929	-1.13404	-2.50647	-0.773468	-3.04058	-4.92414	-2.4021	-1.96649	-2.00387	2.26723	7.27421	0.656049
Cdk5r2	chr1	74855029	74857732	+	2704	12570	cyclin-dependent kinase 5, regulatory subunit 2 (p39)	4.89204	4.78121	5.35396	5.06853	4.89938	4.4896	4.57804	5.24347	5.13343	4.98721	5.43289	5.12755	5.66291	5.11692	5.02704	5.78556	5.58595	5.05606	4.56627	4.51239	5.23786	5.07323	5.51055	5.20236	5.31001	5.02988	5.13843	5.24995	5.2492	5.4378	4.97689	4.54044	4.52934	5.05817	5.23268	5.1124	5.20367	5.19383	5.17271	80.3902	75.2406	107.816
Fev	chr1;chr1;chr1	74881509;74884407;74885159	74882662;74884481;74885408	-;-;-	1479	260298	FEV transcription factor, ETS family member	1.68798	1.74212	2.29822	2.12328	1.05587	1.01984	2.25633	2.29597	1.84673	1.18625	1.40314	1.57878	3.19097	1.4737	0.828656	2.21088	2.51074	1.56947	1.55699	2.65105	1.58205	1.18339	0.390597	1.01629	1.37794	1.35693	0.678732	0.909329	1.44868	1.67958	1.82644	1.97663	2.5238	0.941534	0.73869	1.28154	1.09267	1.1259	1.39282	8.6121	9.04204	12.8587
Cryba2	chr1;chr1;chr1;chr1;chr1	74889934;74890531;74891946;74892727;74893077	74890136;74890673;74892087;74892891;74893143	-;-;-;-;-	720	12958	crystallin, beta A2	5.82983	5.47832	6.10128	5.77644	5.6175	5.20194	4.88811	5.93374	5.89098	5.75462	6.05279	6.10567	5.80205	5.54927	5.61572	6.081	5.57232	5.74433	5.36939	4.64519	5.91997	5.85786	5.85066	5.84427	5.97986	5.91326	5.5779	5.78616	5.67666	5.69842	5.56154	5.04286	4.74583	5.9535	5.89944	5.97763	5.97166	5.94391	5.73454	153.876	121.845	180.858
Mir375	chr1	74900658	74900721	-	64	723900	microRNA 375	3.95984	4.02403	4.76473	4.2579	4.34239	4.26123	3.48598	5.45573	4.53902	5.11826	4.72466	4.1481	0.0132303	4.09131	4.62268	5.42314	4.86983	4.33683	3.58145	4.25001	4.26231	4.63227	0.0132303	3.86537	4.57545	3.73664	3.5351	4.57906	4.46436	3.28856	4.79515	5.15167	4.0487	2.99078	4.22144	3.78506	4.49529	4.19279	1.96718	39.4285	41.7912	69.0452
Ccdc108	chr1;chr1;chr1;chr1;chr1;chr1;chr1;chr1;chr1;chr1;chr1;chr1;chr1;chr1;chr1;chr1;chr1;chr1;chr1;chr1;chr1;chr1;chr1;chr1;chr1;chr1;chr1;chr1;chr1;chr1;chr1;chr1;chr1	74902080;74902339;74903097;74904021;74904633;74905046;74905607;74905900;74906310;74907328;74907605;74910444;74910703;74911014;74916763;74917150;74918366;74918834;74919184;74920386;74921431;74922928;74924793;74925373;74926431;74927014;74927597;74928005;74928334;74929255;74931844;74933070;74935521	74902243;74902476;74903549;74904146;74904835;74905090;74905714;74906013;74906453;74907486;74907796;74910554;74910769;74911190;74916891;74917375;74918494;74918984;74919342;74920610;74921676;74923065;74925167;74925573;74926696;74927236;74927742;74928204;74928500;74929357;74932028;74933238;74935599	-;-;-;-;-;-;-;-;-;-;-;-;-;-;-;-;-;-;-;-;-;-;-;-;-;-;-;-;-;-;-;-;-	5718	NA	NA	-2.34056	-0.784345	-1.92424	-1.69156	0.2449	-2.28666	-2.35381	-2.32849	-1.5164	-0.858324	-2.23017	-3.08767	1.76306	-2.19773	-2.53198	-2.07402	1.16014	-1.56526	0.888807	-1.47339	-3.63183	-2.50711	-6.46806	-2.61593	-2.84603	-0.253709	-3.68724	-3.05371	-2.77565	-2.02573	0.766005	-1.55006	-3.25218	-2.5437	-2.80631	-1.27128	-2.36301	-2.52945	-2.82452	0.504358	1.55919	0.665198
Ihh	chr1;chr1;chr1	74945318;74948304;74950900	74946747;74948565;74951651	-;-;-	2444	16147	Indian hedgehog	-0.636274	-0.230638	-2.45319	-0.611462	-0.0968978	-3.80118	-2.31482	0.0272627	-1.21895	0.387171	-5.2418	-5.2418	2.0022	-1.04532	-4.03979	-3.26709	1.28441	-2.41654	0.932194	-5.2418	-5.2418	-3.80114	-5.2418	-3.69573	-4.12394	-0.00814299	-3.26498	-3.60936	-2.89124	-1.29037	0.458139	-1.69403	-2.93488	-4.04687	-2.1339	-5.2418	-3.1843	-3.32071	-4.08355	1.67166	2.26169	0.411962
Nhej1	chr1;chr1;chr1;chr1;chr1	74967346;74968169;74968795;75045309;75046501	74967768;74968275;74968912;75045367;75046639	-;-;-;-;-	846	75570	non-homologous end joining factor 1	1.84338	0.206361	1.12556	2.08052	1.68984	1.54753	1.53327	1.10086	2.21688	0.946549	1.18906	1.41341	3.14738	1.3021	1.16096	1.0375	1.86223	0.952611	2.01375	1.7777	0.685312	1.41223	1.77575	1.72316	1.20787	1.73928	1.1725	1.31132	0.378559	1.28284	1.69693	0.818676	1.22474	1.3982	0.531499	1.18458	1.1501	1.21772	1.27951	9.51647	2.95074	5.55386
Slc23a3	chr1;chr1;chr1;chr1;chr1;chr1;chr1;chr1;chr1;chr1;chr1;chr1	75125542;75126342;75128473;75128904;75129398;75131661;75132152;75132599;75132951;75133195;75133401;75133685	75126018;75126437;75128640;75129009;75129651;75131775;75132272;75132780;75133027;75133292;75133558;75133890	-;-;-;-;-;-;-;-;-;-;-;-	2058	22626	solute carrier family 23 (nucleobase transporters), member 3	-0.607573	-1.98371	-0.898942	-0.458842	0.579253	-1.34165	-0.0254253	-1.9253	-1.74964	-0.373906	-4.9938	-1.41851	0.997232	-1.7207	-1.91	-0.441225	0.83769	-0.726093	1.33983	0.382385	-3.83785	-1.29323	-4.9938	-3.11085	-2.06185	-1.42672	-3.81851	-2.39904	-1.97905	-3.70276	0.779697	-0.295906	-1.22461	-2.71046	-3.76425	-4.9938	-2.47175	-1.8298	-2.7625	1.69326	0.606494	1.33179
Cnppd1	chr1;chr1;chr1;chr1;chr1;chr1;chr1;chr1;chr1	75135215;75137326;75137755;75139347;75139559;75139821;75140898;75141416;75142058	75136932;75137443;75137816;75139475;75139679;75139902;75141006;75141503;75142368	-;-;-;-;-;-;-;-;-	2738	69171	cyclin Pas1/PHO80 domain containing 1	3.45798	3.95234	4.12192	3.62448	3.80835	4.36022	4.93634	3.68366	3.46899	3.56281	3.61823	3.70353	3.71757	3.34744	3.67314	4.15674	3.46224	3.51375	4.10116	4.73844	3.53658	3.52477	4.28617	3.57516	3.41429	3.46567	3.14246	3.46635	3.91515	3.24302	3.58715	4.37818	4.85888	3.56003	3.56002	3.14075	3.50874	3.48066	3.32203	29.7116	42.3305	45.8637
Fam134a	chr1;chr1;chr1;chr1;chr1;chr1;chr1;chr1;chr1;chr1;chr1;chr1;chr1;chr1;chr1;chr1;chr1;chr1;chr1;chr1;chr1;chr1;chr1;chr1;chr1;chr1;chr1;chr1	75142786;75142786;75143158;75143369;75143369;75143369;75143923;75143923;75143923;75144304;75144304;75144304;75144622;75144622;75144622;75144960;75144960;75144960;75145259;75145259;75145259;75145680;75145680;75145680;75146430;75146430;75146430;75146831	75143128;75143128;75143276;75143475;75143475;75143475;75143953;75143953;75143953;75144439;75144439;75144439;75144706;75144706;75144706;75145103;75145103;75145103;75145353;75145353;75145353;75145815;75145815;75145815;75147909;75146719;75147909;75147909	+;+;+;+;+;+;+;+;+;+;+;+;+;+;+;+;+;+;+;+;+;+;+;+;+;+;+;+	2676	NA	NA	5.5805	5.52152	5.79757	5.64887	5.49957	5.55205	5.61763	5.66276	5.75055	5.68345	5.71385	5.70802	5.60717	5.62356	5.68472	5.85537	5.83763	5.63051	5.43176	5.59221	5.81315	5.69982	5.93786	5.82898	5.84984	5.74256	5.57561	5.68338	5.80208	5.70126	5.53321	5.62834	5.70807	5.76943	5.72974	5.58694	5.72639	5.65865	5.6636	129.593	125.736	146.653
Zfand2b	chr1;chr1;chr1;chr1;chr1;chr1;chr1;chr1;chr1;chr1;chr1;chr1;chr1;chr1;chr1;chr1;chr1;chr1;chr1;chr1;chr1;chr1;chr1;chr1;chr1;chr1;chr1;chr1;chr1	75168646;75168646;75168735;75168831;75168834;75169185;75169185;75169185;75169500;75169500;75169500;75169765;75169765;75169765;75170367;75170367;75170367;75170539;75170539;75170539;75170686;75170686;75170686;75170976;75170976;75170976;75171236;75171236;75171236	75168707;75168707;75168906;75168906;75168906;75169279;75169279;75169279;75169631;75169631;75169631;75169916;75169916;75169916;75170459;75170459;75170459;75170599;75170599;75170599;75170753;75170753;75170753;75171048;75171048;75171048;75171626;75171626;75171626	+;+;+;+;+;+;+;+;+;+;+;+;+;+;+;+;+;+;+;+;+;+;+;+;+;+;+;+;+	1299	68818	zinc finger, AN1 type domain 2B	3.48715	3.7368	3.43179	3.38893	3.57317	4.02579	3.54834	3.13348	2.92199	3.45039	3.17763	3.43749	3.1647	3.64932	3.45877	3.44051	3.65162	3.68235	4.04366	3.76359	3.25348	3.43742	3.21476	3.28543	3.23837	3.6037	3.16614	3.29337	3.09394	3.09825	3.70362	4.09007	3.58326	3.2888	3.25485	3.44541	3.26937	3.3485	3.04568	30.2489	36.3756	28.3337
Abcb6	chr1;chr1;chr1;chr1;chr1;chr1;chr1;chr1;chr1;chr1;chr1;chr1;chr1;chr1;chr1;chr1;chr1;chr1;chr1	75171641;75172114;75172266;75172555;75172791;75173545;75173862;75174139;75174326;75174478;75174702;75174973;75175508;75176090;75177303;75177665;75177922;75178931;75179570	75171988;75172182;75172360;75172667;75172965;75173649;75173919;75174224;75174389;75174554;75174827;75175038;75175617;75176211;75177486;75177766;75178102;75179068;75180283	-;-;-;-;-;-;-;-;-;-;-;-;-;-;-;-;-;-;-	2933	74104	ATP-binding cassette, sub-family B (MDR/TAP), member 6	2.8847	3.45201	3.68023	3.19595	2.98422	3.00124	4.10244	3.0777	3.05679	3.12241	3.06975	2.9757	2.85808	2.88381	3.1458	3.56853	3.22547	3.07047	3.62685	4.02692	3.00839	3.03325	2.36415	3.04011	2.95799	2.89924	2.65823	3.07093	3.43073	2.66979	3.14144	3.23196	3.95326	2.97948	2.99089	3.21493	3.08624	3.00962	2.7196	19.9521	29.9107	33.7557
Atg9a	chr1;chr1;chr1;chr1;chr1;chr1;chr1;chr1;chr1;chr1;chr1;chr1;chr1;chr1;chr1;chr1;chr1;chr1;chr1;chr1;chr1;chr1;chr1;chr1;chr1;chr1;chr1;chr1;chr1;chr1;chr1;chr1;chr1;chr1;chr1;chr1;chr1;chr1;chr1;chr1;chr1;chr1;chr1;chr1;chr1;chr1;chr1;chr1;chr1;chr1;chr1;chr1;chr1;chr1;chr1;chr1;chr1;chr1;chr1;chr1;chr1;chr1;chr1;chr1	75180861;75180861;75180861;75180861;75182592;75182592;75182592;75182592;75182894;75182894;75182894;75182894;75184456;75184456;75184456;75184456;75184689;75184689;75184689;75184689;75185053;75185053;75185053;75185053;75185666;75185666;75185666;75185666;75185951;75185951;75185951;75186010;75186190;75186190;75186190;75186190;75187685;75187685;75187685;75187685;75187945;75187945;75187945;75187945;751…	75181931;75181931;75181931;75181931;75182737;75182737;75182737;75182737;75183116;75183116;75183116;75183116;75184573;75184573;75184573;75184573;75184867;75184867;75184867;75184867;75185301;75185301;75185301;75185301;75185845;75185845;75185845;75185845;75186104;75186104;75186104;75186104;75186938;75186938;75186938;75187186;75187826;75187826;75187826;75187826;75188106;75188106;75188106;75188106;751…	-;-;-;-;-;-;-;-;-;-;-;-;-;-;-;-;-;-;-;-;-;-;-;-;-;-;-;-;-;-;-;-;-;-;-;-;-;-;-;-;-;-;-;-;-;-;-;-;-;-;-;-;-;-;-;-;-;-;-;-;-;-;-;-	4107	245860	autophagy related 9A	4.04666	3.67908	4.20221	4.07557	4.01262	3.93764	3.94217	3.86112	3.93791	3.99797	4.06145	3.91916	4.17447	4.03453	3.88643	4.34299	4.12105	3.80664	3.91327	3.86351	3.94353	3.9307	4.04134	4.01218	4.00135	3.9446	3.90723	3.96897	4.12754	3.91972	4.02465	4.37257	3.93047	4.07604	3.82292	3.84665	4.06202	3.99506	4.00568	44.7357	35.0366	48.5127
Ankzf1	chr1;chr1;chr1;chr1;chr1;chr1;chr1;chr1;chr1;chr1;chr1;chr1;chr1;chr1;chr1;chr1;chr1;chr1;chr1;chr1;chr1;chr1;chr1;chr1;chr1;chr1;chr1;chr1;chr1;chr1;chr1;chr1;chr1	75192160;75192160;75192160;75192160;75194178;75194178;75194178;75194841;75194841;75194841;75194841;75195063;75195063;75195063;75195063;75195569;75195600;75195801;75195801;75196153;75196153;75196514;75196514;75197644;75197644;75198265;75198265;75198477;75198477;75198780;75198780;75199064;75199064	75192677;75192677;75192677;75192677;75194284;75194284;75194284;75194943;75194943;75194943;75194943;75195256;75195538;75195538;75195256;75195712;75195712;75195948;75195948;75196381;75196381;75196669;75196669;75198124;75198124;75198376;75198376;75198644;75198644;75198865;75198865;75199385;75199385	+;+;+;+;+;+;+;+;+;+;+;+;+;+;+;+;+;+;+;+;+;+;+;+;+;+;+;+;+;+;+;+;+	3050	52231	ankyrin repeat and zinc finger domain containing 1	2.7741	3.03509	2.90196	2.83257	2.99081	2.95835	2.92897	2.9427	2.67777	2.70376	2.688	2.78884	3.45752	2.73317	2.77212	2.75807	2.46102	2.70023	3.1521	2.95163	2.87561	2.76198	3.01647	2.76464	2.39691	2.82245	2.38095	2.72141	2.63454	2.3295	2.66464	3.06014	2.73913	2.6845	2.6932	2.64624	2.74818	2.84222	2.45471	18.4776	22.3909	19.6599
Glb1l	chr1;chr1;chr1;chr1;chr1;chr1;chr1;chr1;chr1;chr1;chr1;chr1;chr1;chr1;chr1;chr1;chr1	75198235;75199911;75200330;75200944;75201198;75201399;75201743;75202050;75202187;75202408;75202575;75202847;75208319;75208687;75209056;75209381;75210591	75199757;75200126;75200461;75201057;75201287;75201473;75201861;75202090;75202308;75202466;75202749;75202941;75208379;75208837;75209222;75209503;75210778	-;-;-;-;-;-;-;-;-;-;-;-;-;-;-;-;-	3451	74577	galactosidase, beta 1-like	2.39907	2.5848	2.43173	2.52158	2.64462	2.77846	2.60664	2.70455	2.6408	2.81169	2.18742	2.53019	3.1566	2.64086	2.41122	2.41656	2.10566	2.32698	2.68054	2.5108	2.57659	2.62751	1.66941	2.51748	2.07861	2.9303	2.0277	2.05184	1.73962	1.81986	2.16489	2.14914	2.31746	2.54459	2.5913	2.24364	2.78966	2.50644	2.1573	14.2413	16.379	14.1824
Stk16	chr1;chr1;chr1;chr1;chr1;chr1;chr1;chr1;chr1;chr1;chr1;chr1;chr1;chr1;chr1;chr1;chr1;chr1;chr1;chr1;chr1;chr1;chr1;chr1	75210829;75210829;75210829;75211240;75211240;75211240;75211925;75211925;75211925;75212600;75212600;75212600;75212886;75212886;75212886;75213113;75213133;75213133;75213576;75213576;75213576;75213814;75213814;75213814	75211024;75211052;75211052;75211414;75211414;75211414;75212144;75212144;75212144;75212733;75212733;75212733;75213006;75213006;75213006;75213228;75213228;75213228;75213697;75213697;75213697;75215606;75215606;75215606	+;+;+;+;+;+;+;+;+;+;+;+;+;+;+;+;+;+;+;+;+;+;+;+	2905	20872	serine/threonine kinase 16	4.14195	4.2803	4.24804	4.21992	4.08826	4.07884	4.17403	4.21725	4.18986	4.03022	3.9144	3.98218	3.03971	4.08761	4.17642	4.0926	3.96288	4.10103	4.03476	4.17278	4.09517	4.13397	4.19511	4.07339	4.01615	4.12558	3.9914	4.13442	4.16111	3.87813	3.96947	4.16728	4.14371	4.10622	4.06334	4.08855	3.98023	4.05414	3.97836	47.7757	53.1551	50.0626
Tuba4a	chr1;chr1;chr1;chr1	75214974;75216827;75217212;75219193	75216593;75216975;75217434;75219253	-;-;-;-	2053	22145	tubulin, alpha 4A	5.29338	5.21105	5.34612	5.41903	5.24282	4.77419	4.76386	5.22797	5.31971	5.2874	5.29207	5.3322	5.70004	5.53941	5.23323	5.38637	5.60375	5.33263	4.65778	4.83192	5.2791	5.35271	5.46392	5.22737	5.36045	5.71668	5.42671	5.36222	5.39401	5.67427	5.35629	4.97017	4.74216	5.34709	5.34925	5.30038	5.2381	5.22777	5.65981	106.174	101.357	107.212
A630095N17Rik	chr1;chr1;chr1;chr1;chr1;chr1	75220095;75220095;75223294;75223294;75223623;75231975	75220573;75220573;75223430;75223430;75223654;75232093	-;-;-;-;-;-	767	381272	RIKEN cDNA A630095N17 gene	-1.66434	1.29925	-2.35993	-1.70561	-2.23183	-2.67673	-0.972675	-3.56985	-1.43561	-1.7135	-3.56985	-3.56985	0.450545	-2.0209	-2.36784	-2.26812	0.177764	-1.30543	0.591688	-0.445433	-3.56985	-2.67671	-3.56985	-2.74767	-2.452	-1.04684	-2.69099	-3.56985	-3.56985	-1.28927	-0.175253	-0.0220793	-3.56985	-1.5668	-3.56985	-3.56985	-1.81626	-3.56985	-3.56985	0.626666	6.50933	0.29171
Dnajb2	chr1;chr1;chr1;chr1;chr1;chr1;chr1;chr1;chr1;chr1;chr1;chr1;chr1;chr1;chr1;chr1;chr1;chr1;chr1;chr1;chr1;chr1;chr1;chr1;chr1;chr1;chr1;chr1;chr1;chr1;chr1;chr1;chr1;chr1;chr1;chr1;chr1;chr1;chr1;chr1;chr1;chr1;chr1;chr1;chr1;chr1;chr1	75236423;75236423;75236423;75236423;75236702;75236852;75236852;75236852;75236852;75237455;75237455;75237455;75237455;75237455;75239280;75239280;75239280;75239280;75239508;75239508;75239508;75239508;75239508;75240892;75240892;75240892;75240892;75240892;75241171;75241171;75241171;75241171;75241171;75241409;75241409;75241409;75241409;75241409;75243458;75243458;75243458;75243458;75243458;75244794;752…	75236537;75236589;75236589;75236589;75236948;75236948;75236948;75236948;75236948;75237564;75237564;75237564;75237564;75237564;75239333;75239333;75239333;75239333;75239630;75239630;75239630;75239630;75239630;75240984;75240984;75240984;75240984;75240984;75241273;75241273;75241273;75241273;75241273;75241479;75241479;75241479;75241479;75241479;75243661;75243661;75243661;75243661;75245692;75245692;752…	+;+;+;+;+;+;+;+;+;+;+;+;+;+;+;+;+;+;+;+;+;+;+;+;+;+;+;+;+;+;+;+;+;+;+;+;+;+;+;+;+;+;+;+;+;+;+	3203	56812	DnaJ heat shock protein family (Hsp40) member B2	4.19676	3.62031	3.60041	4.25351	4.3376	4.24198	3.91897	3.6148	3.8272	3.70576	3.6705	3.55571	4.38787	4.24888	3.55139	3.56668	3.97742	4.10868	4.12473	3.59526	3.59685	3.71308	3.86763	3.55017	3.443	4.24201	3.92632	3.51053	3.43882	3.67379	4.01871	4.34286	3.92102	3.55092	3.62657	3.80883	3.58041	3.41718	3.77515	49.6334	33.6243	31.9406
Ptprn	chr1;chr1;chr1;chr1;chr1;chr1;chr1;chr1;chr1;chr1;chr1;chr1;chr1;chr1;chr1;chr1;chr1;chr1;chr1;chr1;chr1;chr1;chr1	75247041;75247837;75248102;75248726;75251751;75252256;75252468;75252771;75253012;75253260;75253923;75254585;75254779;75255125;75255627;75256843;75257293;75257945;75258379;75260571;75262027;75262323;75264004	75247620;75247910;75248166;75248779;75251917;75252375;75252545;75252844;75253159;75253460;75254141;75254649;75254858;75255211;75255901;75256880;75257424;75258296;75258637;75260667;75262140;75262373;75264208	-;-;-;-;-;-;-;-;-;-;-;-;-;-;-;-;-;-;-;-;-;-;-	3535	19275	protein tyrosine phosphatase, receptor type, N	8.49338	8.37896	8.6061	8.28422	8.12104	8.17015	8.20553	8.11853	8.29258	8.13528	8.19387	8.11625	8.3042	8.52673	8.5042	8.66411	8.05115	8.09955	7.96938	8.15302	7.9742	8.00969	8.10197	8.01227	8.0229	8.36269	8.18463	8.50437	8.52882	8.21309	8.10512	8.09393	8.116	8.20851	8.23487	8.15391	8.2477	8.19012	8.27516	976.432	911.671	1027.8
Resp18	chr1;chr1;chr1;chr1;chr1;chr1	75272202;75273957;75274168;75274397;75275613;75278202	75272361;75274046;75274210;75274529;75275717;75278380	-;-;-;-;-;-	710	19711	regulated endocrine-specific protein 18	8.07038	7.82044	7.8976	8.1189	7.96072	7.5104	7.13681	8.06012	8.08826	8.02554	8.14323	8.12674	7.90999	8.26076	8.33358	8.23482	8.47904	8.26578	7.84953	7.06819	8.34262	8.26736	8.28975	8.34987	8.34068	8.36421	8.28046	8.31027	8.1197	8.36488	8.08218	7.75626	7.10605	8.21811	8.33363	8.27046	8.07815	8.1996	8.2437	728.087	618.808	628.76
Dnpep	chr1;chr1;chr1;chr1;chr1;chr1;chr1;chr1;chr1;chr1;chr1;chr1;chr1;chr1;chr1;chr1;chr1;chr1;chr1;chr1;chr1;chr1;chr1;chr1;chr1;chr1;chr1;chr1;chr1;chr1	75308565;75308565;75309299;75309299;75311792;75311792;75311992;75311992;75312405;75312405;75313426;75313426;75314364;75314364;75315130;75315130;75315345;75315345;75315619;75315619;75315945;75315945;75316330;75316330;75316541;75316541;75316710;75316710;75316891;75317335	75308709;75308709;75309466;75309466;75311893;75311893;75312031;75312031;75312565;75312565;75313509;75313509;75314441;75314441;75315237;75315237;75315420;75315420;75315749;75315749;75316070;75316070;75316443;75316443;75316629;75316629;75316803;75316803;75317017;75317637	-;-;-;-;-;-;-;-;-;-;-;-;-;-;-;-;-;-;-;-;-;-;-;-;-;-;-;-;-;-	1946	13437	aspartyl aminopeptidase	4.45056	4.72962	4.80653	4.6222	4.34663	4.21261	4.56744	4.60727	4.62936	4.63501	4.54787	4.57692	4.09638	4.51243	4.67622	4.70242	4.53664	4.49417	4.57449	4.43873	4.68772	4.6504	4.22307	4.6211	4.61338	4.63468	4.49567	4.69158	4.71962	4.42961	4.37469	4.57385	4.54755	4.60697	4.58524	4.61578	4.60101	4.54665	4.58534	59.1554	72.5698	73.7277
Des	chr1;chr1;chr1;chr1;chr1;chr1;chr1;chr1;chr1	75360292;75362158;75362313;75362565;75362894;75363471;75365328;75366760;75367009	75360992;75362218;75362408;75362726;75363019;75363691;75365371;75366842;75368579	+;+;+;+;+;+;+;+;+	3065	13346	desmin	-0.702981	0.572197	-2.64886	-1.54019	0.334347	-3.91631	-3.67322	-1.48017	-2.71741	-1.29445	-3.85	-5.56844	-0.249563	-2.91387	-5.16229	-5.56844	0.748733	-4.75211	0.698919	-5.56844	-3.96097	-5.56844	-5.56844	-3.08083	-4.73643	-1.77279	-4.39315	-5.06248	-5.56844	-1.97223	0.775172	-0.489625	-4.44115	-5.56844	-5.03407	-5.56844	-4.20033	-5.08492	-4.4102	1.6074	4.01414	0.364994
Gm15179	chr1;chr1;chr1;chr1	75368210;75369740;75373381;75374887	75368431;75369948;75373496;75375015	-;-;-;-	676	100503248	predicted gene 15179	-0.412013	0.430405	-1.08321	-0.512298	0.251619	-1.73552	-2.91408	-0.677973	-2.29678	0.133856	-3.38765	-3.38765	3.31571	-2.09809	-2.66492	-3.38765	1.70626	-2.57131	0.773891	-3.38765	-3.38765	-2.4945	-3.38765	-2.91876	-2.55564	-0.306849	-2.88231	-3.38765	-3.38765	-2.41335	1.62442	-3.38765	-2.90756	-1.7328	-3.38765	-3.38765	-3.38765	-1.80713	-3.38765	1.77756	3.42902	0.992935
Speg	chr1;chr1;chr1;chr1;chr1;chr1;chr1;chr1;chr1;chr1;chr1;chr1;chr1;chr1;chr1;chr1;chr1;chr1;chr1;chr1;chr1;chr1;chr1;chr1;chr1;chr1;chr1;chr1;chr1;chr1;chr1;chr1;chr1;chr1;chr1;chr1;chr1;chr1;chr1;chr1;chr1;chr1;chr1;chr1;chr1;chr1;chr1;chr1;chr1;chr1;chr1;chr1;chr1;chr1;chr1;chr1;chr1;chr1;chr1;chr1;chr1;chr1;chr1;chr1;chr1;chr1;chr1;chr1;chr1;chr1;chr1;chr1;chr1;chr1;chr1;chr1;chr1;chr1;chr1;chr1…	75375297;75382114;75383137;75384656;75384656;75384828;75384828;75385610;75387798;75387798;75387801;75390979;75390979;75390979;75391762;75391762;75391762;75400085;75401055;75401055;75401055;75401055;75401463;75401463;75401463;75401463;75402298;75402298;75402298;75402298;75403777;75403777;75404887;75404887;75406306;75406306;75406579;75406579;75406876;75406876;75409954;75409954;75410289;75410289;754…	75375833;75382174;75383179;75384745;75384745;75385164;75385164;75385676;75389104;75389104;75389104;75391122;75391122;75391122;75391944;75391944;75391944;75400262;75401230;75401230;75401230;75401230;75401551;75401551;75401551;75401551;75402473;75402473;75402473;75402473;75404565;75404565;75405147;75405147;75406464;75406464;75406768;75406768;75407099;75407099;75410073;75410073;75410393;75410393;754…	+;+;+;+;+;+;+;+;+;+;+;+;+;+;+;+;+;+;+;+;+;+;+;+;+;+;+;+;+;+;+;+;+;+;+;+;+;+;+;+;+;+;+;+;+;+;+;+;+;+;+;+;+;+;+;+;+;+;+;+;+;+;+;+;+;+;+;+;+;+;+;+;+;+;+;+;+;+;+;+;+;+;+;+;+;+;+;+;+;+;+;+;+;+;+;+	11925	11790	SPEG complex locus	1.33944	1.8027	1.17647	1.46029	1.51848	0.875531	0.547647	1.29084	1.34445	1.38814	1.01112	0.875646	2.15086	1.25807	1.09872	1.10136	2.1037	0.809743	1.91476	0.637154	0.9505	0.932848	1.5759	1.03718	0.532415	1.55975	0.435816	0.788915	0.445858	0.966697	1.54484	1.35284	-0.112517	1.30621	0.788268	1.18745	1.15991	0.900335	0.556858	6.842	9.53972	5.94767
Gmppa	chr1;chr1;chr1;chr1;chr1;chr1;chr1;chr1;chr1;chr1;chr1;chr1;chr1	75435943;75436778;75436937;75438251;75438842;75439345;75440412;75441475;75441730;75441985;75442185;75442444;75442901	75436011;75436838;75437034;75438354;75439028;75439404;75440542;75441609;75441827;75442031;75442277;75442612;75443176	+;+;+;+;+;+;+;+;+;+;+;+;+	1528	69080	GDP-mannose pyrophosphorylase A	5.72105	5.79493	6.20508	5.67966	5.54465	5.72442	5.98915	5.89585	5.82208	5.78117	5.84801	5.79225	5.93698	5.71631	5.90213	6.27006	5.80873	5.66854	5.80878	5.89481	5.8285	5.73727	5.70186	5.72118	5.58225	5.74181	5.41566	5.85666	5.83371	5.43723	5.46618	5.86465	5.90145	5.66937	5.67884	5.76634	5.70266	5.59127	5.52369	142.812	151.936	194.492
Asic4	chr1;chr1;chr1;chr1;chr1;chr1;chr1;chr1;chr1;chr1	75450510;75469111;75469357;75469671;75470279;75472284;75472822;75472992;75473243;75473519	75451413;75469255;75469484;75469833;75470335;75472437;75472913;75473071;75473347;75474340	+;+;+;+;+;+;+;+;+;+	2650	241118	acid-sensing (proton-gated) ion channel family member 4	-1.69495	0.485661	-2.00907	-0.667955	-0.245141	-3.35849	-2.10337	-1.91866	-0.763667	-1.47495	-3.6401	-4.26794	1.9173	-1.23991	-4.37637	-5.35855	1.39245	-1.14899	1.03843	-2.59505	-3.26246	-5.35855	-5.35855	-3.81248	-3.18519	-0.690808	-2.76554	-3.38017	-4.55491	-1.65162	0.450365	-1.49594	-4.87846	-4.84275	-4.43512	-5.35855	-3.44501	-3.59772	-3.95666	0.770858	3.76804	0.591015
Chpf	chr1;chr1;chr1;chr1;chr1;chr1;chr1;chr1;chr1	75474569;75474569;75476560;75476560;75477245;75477245;75478270;75478792;75478792	75476226;75476226;75476739;75476739;75477818;75477818;75478412;75479471;75479471	-;-;-;-;-;-;-;-;-	3235	74241	chondroitin polymerizing factor	4.74599	4.47893	5.22156	4.81797	4.47148	4.61182	4.69958	4.48985	4.67964	4.55795	4.73599	4.53406	4.88815	4.84818	4.97814	5.40402	5.0046	4.84392	4.52401	4.70863	4.84898	4.65417	4.47857	4.80653	4.82982	4.61972	4.71702	5.14862	5.10602	4.83177	4.62529	4.7922	4.73344	4.67127	4.7091	4.82478	4.71504	4.66826	4.79084	72.6551	61.0164	98.3666
Tmem198	chr1;chr1;chr1;chr1;chr1	75479532;75480193;75482569;75484375;75484847	75479885;75480397;75483144;75484577;75485693	+;+;+;+;+	2185	319998	transmembrane protein 198	3.10683	2.67275	2.73091	3.17848	2.99219	3.45294	2.62089	2.16054	2.76424	2.78369	2.50518	2.40144	3.75315	3.12537	2.78497	2.74413	3.35008	3.22717	3.44762	2.4575	2.25153	2.22633	2.48432	2.30601	2.31174	3.23462	2.89617	2.84689	2.74325	2.8136	3.2378	3.56463	2.67062	2.69393	2.53463	1.88233	2.57396	2.33776	2.98538	23.2627	17.3821	17.4334
Obsl1	chr1;chr1;chr1;chr1;chr1;chr1;chr1;chr1;chr1;chr1;chr1;chr1;chr1;chr1;chr1;chr1;chr1;chr1;chr1;chr1	75485825;75486640;75487223;75487629;75487906;75488589;75489483;75490796;75491188;75492506;75492870;75493785;75497008;75498075;75499902;75501959;75502913;75503367;75503697;75505213	75485959;75486909;75487327;75487790;75488062;75488701;75489749;75491068;75491457;75492793;75493145;75494057;75497280;75498347;75500174;75502255;75503215;75503618;75503966;75506452	-;-;-;-;-;-;-;-;-;-;-;-;-;-;-;-;-;-;-;-	5770	98733	obscurin-like 1	2.09135	2.43726	2.74098	2.6719	2.13985	2.15971	2.91454	2.67357	2.30214	2.1793	2.20367	2.26034	2.75166	2.32106	2.18354	2.70186	2.75718	2.23144	2.6844	2.76113	2.28375	2.26288	1.62249	2.2734	2.26998	2.44355	1.92973	2.04135	2.22916	1.87018	2.34885	2.09258	2.67455	2.14026	2.08293	2.12617	2.19057	2.04438	1.82802	11.5165	14.8024	17.6046
Inha	chr1;chr1	75507077;75509334	75507518;75510354	+;+	1463	16322	inhibin alpha	3.28454	3.09494	4.07287	3.55737	3.36904	3.52255	3.36964	3.49111	3.45548	3.56639	3.80328	3.41056	1.70319	3.26138	3.147	3.92013	2.88016	3.17749	3.40513	3.41897	3.51502	3.45948	3.13959	3.21747	2.75346	3.42415	2.59997	2.87797	2.95339	2.53979	3.12386	3.22185	2.87731	3.32274	3.14596	3.55528	3.42298	3.08732	2.73966	26.2831	23.2789	44.2742
Stk11ip	chr1;chr1;chr1;chr1;chr1;chr1;chr1;chr1;chr1;chr1;chr1;chr1;chr1;chr1;chr1;chr1;chr1;chr1;chr1;chr1;chr1;chr1;chr1;chr1;chr1	75521529;75521764;75524683;75525088;75525419;75525852;75526087;75527058;75527363;75527576;75527802;75527969;75528309;75528911;75529411;75529934;75530173;75532303;75532627;75533560;75533753;75534172;75534404;75535178;75536086	75521642;75521849;75524888;75525162;75525514;75525959;75526158;75527184;75527466;75527671;75527843;75528118;75528393;75529261;75529616;75530050;75530350;75532515;75532730;75533657;75533931;75534253;75534474;75535425;75537335	+;+;+;+;+;+;+;+;+;+;+;+;+;+;+;+;+;+;+;+;+;+;+;+;+	4458	71728	serine/threonine kinase 11 interacting protein	3.16791	2.86544	3.43904	3.39203	3.15613	2.99666	3.44647	3.36092	3.2383	3.38771	3.41619	3.29223	3.48136	3.22479	3.02685	3.39353	3.5512	3.08618	3.24929	3.39057	3.45875	3.26994	2.92795	3.34927	3.21638	3.14389	2.92582	2.91865	3.12524	3.0943	3.3121	2.77889	3.41339	3.1639	3.28266	3.16219	3.28395	3.24677	3.11614	24.313	19.9188	28.5699
Slc4a3	chr1;chr1;chr1;chr1;chr1;chr1;chr1;chr1;chr1;chr1;chr1;chr1;chr1;chr1;chr1;chr1;chr1;chr1;chr1;chr1;chr1;chr1;chr1	75546266;75546772;75547233;75547944;75548316;75548869;75550504;75550755;75551247;75551637;75552153;75552623;75553256;75553624;75554160;75554502;75554923;75555411;75555939;75556744;75557273;75557627;75558813	75546382;75546921;75547398;75548221;75548431;75549065;75550652;75550935;75551382;75551820;75552252;75552807;75553481;75553842;75554308;75554696;75555141;75555500;75556105;75556997;75557442;75557800;75559431	+;+;+;+;+;+;+;+;+;+;+;+;+;+;+;+;+;+;+;+;+;+;+	4441	20536	solute carrier family 4 (anion exchanger), member 3	3.32055	3.07297	3.60771	3.53963	3.5143	2.9658	3.35811	3.55302	3.43022	3.64476	3.62238	3.38125	3.68205	3.30171	3.0694	3.62931	3.64277	3.31025	3.33478	3.22472	3.5873	3.47385	2.95631	3.4727	3.17916	3.54772	2.96328	3.12341	3.33056	3.18907	3.32047	3.10267	3.41269	3.53802	3.34852	3.27262	3.43385	3.29206	3.29669	27.0306	23.0063	32.1178
Gm17751	chr1;chr1;chr1;chr1;chr1;chr1;chr1;chr1;chr1;chr1	76489133;76489133;76494426;76494426;76495430;76495430;76497534;76497534;76500332;76500332	76489214;76489214;76494524;76494524;76495489;76495489;76497599;76497783;76502028;76502028	+;+;+;+;+;+;+;+;+;+	2188	620079	predicted gene, 17751	-3.46872	-1.74987	-4.67257	-5.08217	-1.53419	-3.24561	-4.6086	-3.92415	-3.9913	-2.4402	-5.08217	-5.08217	0.108905	-2.80356	-5.08217	-5.08217	-2.71926	-4.26583	-3.94019	-5.08217	-5.08217	-5.08217	-5.08217	-4.25998	-3.72584	-3.84551	-3.66109	-5.08217	-5.08217	-3.12089	-3.47844	-1.02165	-5.08217	-5.08217	-5.08217	-5.08217	-5.08217	-5.08217	-5.08217	0.164758	0.733447	0.0255646
Mir6343	chr1	76509560	76509643	+	84	102465175	microRNA 6343	-0.379087	-0.379087	-0.379087	-0.379087	-0.379087	-0.379087	-0.379087	-0.379087	-0.379087	-0.379087	-0.379087	-0.379087	-0.379087	-0.379087	-0.379087	-0.379087	-0.379087	-0.379087	-0.379087	-0.379087	-0.379087	-0.379087	-0.379087	-0.379087	-0.379087	-0.379087	-0.379087	-0.379087	-0.379087	-0.379087	-0.379087	-0.379087	-0.379087	-0.379087	-0.379087	-0.379087	-0.379087	-0.379087	-0.379087	0	0	0
Epha4	chr1;chr1;chr1;chr1;chr1;chr1;chr1;chr1;chr1;chr1;chr1;chr1;chr1;chr1;chr1;chr1;chr1;chr1	77367185;77372910;77374771;77377414;77380864;77382869;77383523;77387797;77388473;77390033;77398494;77399638;77401200;77426551;77444865;77506548;77511683;77514941	77369671;77373847;77374926;77377607;77381013;77383078;77383584;77387982;77388586;77390091;77398605;77399797;77401324;77426889;77445020;77507211;77511750;77515088	-;-;-;-;-;-;-;-;-;-;-;-;-;-;-;-;-;-	6328	13838	Eph receptor A4	-1.8916	-0.795635	-2.36204	-1.65525	-0.973413	-2.1548	-1.87859	-2.8141	-2.4945	-1.37809	-3.14447	-3.34221	0.546841	-2.1427	-3.47621	-4.83102	-0.171544	-1.27203	-0.704173	-2.49278	-2.27492	-3.80683	-6.6143	-2.54859	-2.49467	-1.23248	-2.53198	-2.64138	-3.59956	-1.66452	-0.121675	-1.73073	-2.3247	-2.06904	-2.67452	-2.17365	-2.03361	-2.60264	-1.93414	0.702598	1.54978	0.486164
Mir6352	chr1	77496653	77496768	-	116	102465180	microRNA 6352	-0.844751	-0.844751	-0.116503	-0.844751	1.82158	1.15531	0.508098	-0.844751	-0.844751	-0.844751	-0.844751	-0.844751	-0.844751	-0.844751	-0.844751	-0.844751	0.180995	-0.844751	-0.844751	-0.844751	-0.844751	-0.844751	-0.844751	-0.844751	-0.844751	1.98395	-0.844751	-0.844751	-0.844751	-0.844751	-0.844751	-0.844751	-0.844751	-0.844751	-0.844751	-0.844751	-0.844751	-0.844751	-0.844751	0	0	0.964402
Pax3	chr1;chr1;chr1;chr1;chr1;chr1;chr1;chr1;chr1;chr1;chr1;chr1;chr1;chr1;chr1;chr1;chr1	78101267;78101267;78103328;78121578;78121578;78122591;78122591;78132228;78132228;78192442;78192442;78193740;78193740;78195251;78195251;78196665;78196665	78103574;78102835;78103574;78121792;78121792;78122756;78122756;78132433;78132433;78192576;78192576;78193869;78193869;78195486;78195486;78197136;78197136	-;-;-;-;-;-;-;-;-;-;-;-;-;-;-;-;-	3868	18505	paired box 3	-1.89468	-0.892981	-3.5997	-2.24658	-0.822934	-4.06759	-3.30696	-5.90414	-1.56711	-2.8672	-5.90414	-5.90414	0.51538	-2.43013	-5.90414	-4.92095	0.450043	-2.45894	-0.0835951	-5.90414	-5.90414	-5.011	-5.90414	-5.43526	-5.90414	-1.68422	-5.90414	-3.30939	-5.90414	-2.49178	-0.49593	-2.35637	-5.90414	-5.90414	-4.98071	-5.90414	-5.90414	-5.42062	-5.90414	0.683451	1.42905	0.173533
Sgpp2	chr1;chr1;chr1;chr1;chr1	78310346;78360071;78390475;78393359;78416875	78310502;78360229;78390654;78393448;78420286	+;+;+;+;+	3998	433323	sphingosine-1-phosphate phosphotase 2	3.59378	3.10679	3.61189	3.90764	3.66731	3.39887	2.72675	3.84506	3.71615	3.9276	3.8125	3.78731	3.82255	3.64672	3.11653	3.92653	4.08215	3.87234	3.34129	2.60434	4.1869	4.0489	3.86493	4.01932	4.03795	3.94286	3.83327	3.41744	4.03418	4.18246	3.84051	3.47806	2.81668	4.09506	4.04316	4.05318	3.7181	4.07244	3.9877	32.6707	23.5486	32.2069
Farsb	chr1;chr1;chr1;chr1;chr1;chr1;chr1;chr1;chr1;chr1;chr1;chr1;chr1;chr1;chr1;chr1;chr1;chr1;chr1;chr1;chr1;chr1;chr1;chr1;chr1;chr1;chr1;chr1;chr1;chr1;chr1;chr1;chr1;chr1;chr1;chr1;chr1;chr1;chr1;chr1;chr1;chr1;chr1;chr1;chr1;chr1;chr1;chr1;chr1;chr1;chr1;chr1;chr1;chr1;chr1;chr1;chr1;chr1;chr1;chr1;chr1;chr1;chr1;chr1;chr1;chr1;chr1;chr1	78417958;78424745;78424745;78424745;78425193;78443635;78443635;78443635;78443635;78454754;78454754;78454754;78454754;78458565;78458565;78458565;78458565;78462306;78462306;78462306;78462306;78462835;78462835;78462835;78462835;78463272;78463272;78463272;78463272;78466967;78466967;78466967;78466967;78467971;78467971;78467971;78467971;78469252;78469252;78469252;78469252;78471083;78471083;78471083;784…	78418222;78425345;78425345;78425345;78425345;78443790;78443790;78443790;78443790;78454871;78454871;78454871;78454871;78458657;78458657;78458657;78458657;78462386;78462386;78462386;78462386;78463042;78463042;78463042;78463042;78463333;78463333;78463333;78463333;78467018;78467018;78467018;78467018;78468032;78468032;78468032;78468032;78469322;78469322;78469322;78469322;78471191;78471191;78471191;784…	-;-;-;-;-;-;-;-;-;-;-;-;-;-;-;-;-;-;-;-;-;-;-;-;-;-;-;-;-;-;-;-;-;-;-;-;-;-;-;-;-;-;-;-;-;-;-;-;-;-;-;-;-;-;-;-;-;-;-;-;-;-;-;-;-;-;-;-	2539	23874	phenylalanyl-tRNA synthetase, beta subunit	4.78046	4.96144	4.84789	4.58787	4.63376	5.32923	5.4578	4.59571	4.62838	4.59958	4.84635	4.64316	4.58496	4.75413	5.08977	4.85179	4.6505	4.70809	5.27113	5.37814	4.71092	4.71594	4.95863	4.61173	4.68631	4.63842	4.72963	4.99656	4.70135	4.754	4.73918	5.39029	5.40603	4.64997	4.61334	4.64799	4.6684	4.67294	4.55697	74.398	85.2569	75.8949
Mogat1	chr1;chr1;chr1;chr1;chr1;chr1;chr1	78511060;78511868;78522685;78523574;78527570;78529053;78537944	78511088;78512055;78522863;78523778;78527744;78529252;78538173	+;+;+;+;+;+;+	1206	68393	monoacylglycerol O-acyltransferase 1	-0.911595	0.373219	-1.91834	-2.35855	-0.416629	-2.38623	-2.32757	-4.22278	-1.6175	0.14576	-4.22278	-3.13218	0.899872	-1.68298	-3.50006	-2.4395	0.581284	-1.95836	0.623067	-2.93141	-2.43342	-4.22278	-4.22278	-4.22278	-3.74762	-0.83107	-3.34392	-4.22278	-1.98172	-0.810426	-0.108899	-0.1019	-2.8558	-4.22278	-3.29935	-4.22278	-2.64909	-2.02637	-4.22278	1.29529	3.40059	0.55657
Acsl3	chr1;chr1;chr1;chr1;chr1;chr1;chr1;chr1;chr1;chr1;chr1;chr1;chr1;chr1;chr1;chr1;chr1;chr1;chr1;chr1;chr1;chr1;chr1;chr1;chr1;chr1;chr1;chr1;chr1;chr1;chr1;chr1;chr1;chr1;chr1;chr1;chr1;chr1;chr1;chr1;chr1;chr1;chr1;chr1;chr1	78657825;78657825;78657825;78663141;78681593;78681593;78688237;78688237;78688237;78690269;78690269;78690269;78692082;78692082;78692082;78694196;78694196;78694196;78696081;78696081;78696081;78696429;78696429;78696429;78696890;78696890;78696890;78698996;78698996;78698996;78699756;78699756;78699756;78701269;78701269;78701269;78703486;78703486;78703486;78705234;78705234;78705234;78706258;78706258;787…	78658103;78658103;78658103;78663280;78682010;78682010;78688414;78688414;78688414;78690378;78690378;78690378;78692220;78692220;78692220;78694346;78694346;78694346;78696204;78696204;78696204;78696500;78696500;78696500;78697029;78697029;78697029;78699168;78699168;78699168;78699830;78699830;78699830;78701460;78701460;78701460;78703600;78703600;78703600;78705391;78705391;78705391;78707743;78707743;787…	+;+;+;+;+;+;+;+;+;+;+;+;+;+;+;+;+;+;+;+;+;+;+;+;+;+;+;+;+;+;+;+;+;+;+;+;+;+;+;+;+;+;+;+;+	3950	74205	acyl-CoA synthetase long-chain family member 3	3.99528	3.87314	3.93904	3.83975	4.27469	4.61779	4.44259	3.99411	3.90886	3.86984	3.72431	3.87302	4.1018	4.02111	3.83175	3.91751	3.85804	4.32723	4.47231	4.55107	3.93556	4.04198	3.96553	4.00493	3.96575	3.85032	4.05143	3.93089	4.19869	3.83874	4.17888	4.42645	4.45303	3.98382	3.78562	4.16444	3.90447	4.01516	3.90393	43.1675	40.0857	40.415
Utp14b	chr1;chr1;chr1;chr1;chr1;chr1;chr1	78657825;78658440;78660326;78663141;78663141;78664326;78664326	78658103;78658660;78660390;78663280;78663280;78667601;78667601	+;+;+;+;+;+;+	3981	195434	UTP14B small subunit processome component	3.56505	3.6713	3.5864	3.57721	3.95983	3.93025	4.04722	3.57707	3.5042	3.47715	3.74857	3.50136	3.54974	3.61013	3.22634	3.39342	3.23712	3.74802	3.90076	3.85326	3.56728	3.56535	3.82282	3.50543	3.43726	3.61507	3.46126	3.0347	3.59541	3.47318	3.78682	3.89312	3.76653	3.56843	3.3411	3.21954	3.54875	3.52864	3.34708	32.0254	34.8466	31.6419
Kcne4	chr1;chr1	78816949;78817611	78816996;78820025	+;+	2463	57814	potassium voltage-gated channel, Isk-related subfamily, gene 4	-3.63953	-2.24289	-3.68257	-3.61485	-1.52785	-5.25297	-3.08405	-4.09496	-3.54808	-1.90627	-5.25297	-5.25297	-2.01115	-3.29355	-4.84682	-5.25297	0.189191	-3.91849	-0.908898	-5.25297	-5.25297	-4.35982	-5.25297	-3.7069	-3.69206	-2.17217	-4.37411	-5.25297	-5.25297	-4.27867	-1.52661	-5.25297	-4.41329	-3.10298	-5.25297	-5.25297	-4.77236	-5.25297	-5.25297	0.146362	0.506766	0.136261
Scg2	chr1;chr1	79434669;79439956	79437018;79440090	-;-	2485	20254	secretogranin II	10.9073	10.9029	10.6597	10.9467	10.8635	10.1652	10.4145	10.9874	10.9595	10.9399	10.9833	10.9872	10.8679	10.9167	10.9781	10.4095	10.6822	10.9513	10.332	10.3904	10.9944	10.9378	11.0338	10.9468	11.0376	10.9564	10.9112	10.9577	10.6623	10.9077	10.7357	10.1704	10.3735	10.8234	10.8802	10.8488	10.7084	10.8071	10.8479	5203.67	5243.79	4266.82
Ap1s3	chr1;chr1;chr1;chr1;chr1	79606876;79614203;79623682;79625107;79671850	79609202;79614340;79623790;79625285;79671972	-;-;-;-;-	2876	252903	adaptor-related protein complex AP-1, sigma 3	4.05032	3.92935	3.8809	3.8311	4.04392	3.92525	3.7683	3.59797	3.78557	4.14049	4.06281	4.13848	4.27812	3.97491	4.02802	3.71363	3.93409	4.04705	3.50138	3.61684	3.88295	3.78729	3.94374	3.87878	3.76287	4.12376	3.8326	3.78224	3.98586	3.94631	3.73213	3.60782	3.67706	3.90434	3.851	3.68861	3.78956	3.97328	3.90853	44.8314	41.6633	38.8008
Wdfy1	chr1;chr1;chr1;chr1;chr1;chr1;chr1;chr1;chr1;chr1;chr1;chr1;chr1;chr1;chr1;chr1;chr1	79702262;79706244;79707452;79709093;79713858;79714874;79724645;79726403;79726566;79729656;79729656;79733800;79733800;79740062;79740062;79761564;79761564	79705570;79706352;79707582;79709194;79713963;79715000;79724757;79726716;79726716;79729710;79729710;79733873;79733873;79740129;79740129;79761769;79761769	-;-;-;-;-;-;-;-;-;-;-;-;-;-;-;-;-	4714	69368	WD repeat and FYVE domain containing 1	3.35346	3.42191	3.1	3.05303	3.23164	3.49081	3.71959	3.18321	3.10809	3.05157	2.75613	3.12816	3.05942	3.21051	3.26587	2.96656	2.90583	3.17007	3.34106	3.7207	2.99534	2.92176	2.69825	2.87856	2.78724	2.89511	2.98272	3.11703	3.00852	2.81265	2.88016	3.56607	3.767	2.99978	3.10348	3.12921	2.96701	2.90764	2.90946	27.6574	29.3147	22.5806
Mrpl44	chr1;chr1;chr1;chr1	79776018;79777858;79779488;79780964	79776311;79778326;79779666;79781445	+;+;+;+	1424	69163	mitochondrial ribosomal protein L44	3.50465	3.7778	3.70385	3.5499	3.76503	3.74005	4.05868	3.5266	3.501	3.67416	3.83598	3.46969	3.34705	3.53047	3.73218	3.61755	3.47707	3.77746	3.97277	4.18155	3.98128	3.86855	4.38341	3.85136	3.86157	3.83686	3.64689	3.66857	3.55812	3.54111	3.71351	3.8993	4.22681	3.61683	3.698	3.63423	3.57264	3.50469	3.58078	30.6315	37.4399	34.2525
Serpine2	chr1;chr1;chr1;chr1;chr1;chr1;chr1;chr1;chr1	79794321;79796826;79799468;79801456;79802847;79810554;79816728;79821277;79858511	79795042;79796909;79799554;79801556;79803045;79810751;79816955;79821557;79858665	-;-;-;-;-;-;-;-;-	2055	20720	serine (or cysteine) peptidase inhibitor, clade E, member 2	1.01208	1.44596	1.78967	0.800111	0.776001	0.283177	2.07729	1.30448	0.923025	1.00609	1.11281	1.33157	1.53761	1.13462	1.01739	1.34123	1.39858	0.575626	1.27567	1.75838	0.520171	0.898051	0.827396	1.27584	1.25425	1.16896	1.15053	1.16114	1.66503	0.899814	1.52255	1.96651	2.08348	0.922625	1.26222	0.581494	1.10014	0.951276	1.20344	5.37957	7.37532	9.03675
Fam124b	chr1;chr1	80198699;80212933	80200548;80213944	-;-	2862	241128	family with sequence similarity 124, member B	-2.62571	-2.45949	-2.98508	-2.81847	-1.5867	-2.34613	-3.0707	-5.46958	-3.16067	-2.55267	-5.46958	-5.46958	1.27989	-3.34176	-4.74685	-5.46958	-0.835667	-2.64432	-0.452649	-5.46958	-5.46958	-4.95496	-5.46958	-4.64739	-5.46958	-1.24966	-4.96423	-4.04719	-5.46958	-5.46958	-1.05053	-1.23505	-5.46958	-5.46958	-5.46958	-5.46958	-4.34129	-3.54849	-3.67726	0.377872	0.436116	0.273618
Cul3	chr1;chr1;chr1;chr1;chr1;chr1;chr1;chr1;chr1;chr1;chr1;chr1;chr1;chr1;chr1;chr1	80266818;80269210;80271524;80276414;80277375;80277964;80280833;80281383;80282623;80283676;80286899;80288744;80290082;80304080;80322859;80340246	80267287;80269355;80271710;80276548;80277471;80278088;80280940;80281553;80282799;80283821;80287127;80288858;80290242;80304193;80323056;80340430	-;-;-;-;-;-;-;-;-;-;-;-;-;-;-;-	2764	26554	cullin 3	6.6287	6.50622	6.55327	6.54653	6.61688	6.97243	6.6808	6.57124	6.61031	6.52427	6.58377	6.70413	6.62861	6.57721	6.55186	6.65899	6.51817	6.548	6.74288	6.71722	6.57483	6.62687	6.76662	6.62544	6.59139	6.55453	6.58886	6.53815	6.52241	6.56157	6.60321	6.7216	6.77008	6.56438	6.57097	6.54905	6.51947	6.62543	6.59769	268.063	248.884	247.662
1700016L21Rik	chr1;chr1;chr1	80445932;80450077;80475390	80445994;80450136;80475660	+;+;+	394	72208	RIKEN cDNA 1700016L21 gene	-1.8547	-2.60882	-2.19923	-0.744583	-0.12749	-2.60882	-2.60882	-2.60882	-2.60882	-1.04046	-2.60882	-2.60882	-2.60882	-2.60882	-2.60882	-2.60882	0.435936	-1.79249	-0.400771	-2.60882	-1.45287	-2.60882	-2.60882	-2.60882	-2.60882	-1.86186	-2.60882	-2.60882	-2.60882	-2.60882	-1.37033	-2.60882	-2.60882	-2.60882	-2.60882	-2.60882	-2.60882	-2.60882	-2.60882	0.304983	0	0.141968
Dock10	chr1;chr1;chr1;chr1;chr1;chr1;chr1;chr1;chr1;chr1;chr1;chr1;chr1;chr1;chr1;chr1;chr1;chr1;chr1;chr1;chr1;chr1;chr1;chr1;chr1;chr1;chr1;chr1;chr1;chr1;chr1;chr1;chr1;chr1;chr1;chr1;chr1;chr1;chr1;chr1;chr1;chr1;chr1;chr1;chr1;chr1;chr1;chr1;chr1;chr1;chr1;chr1;chr1;chr1;chr1;chr1;chr1;chr1;chr1;chr1;chr1;chr1;chr1;chr1;chr1;chr1;chr1;chr1;chr1;chr1;chr1;chr1;chr1;chr1;chr1;chr1;chr1;chr1;chr1;chr1…	80501068;80501068;80505325;80505325;80505621;80505621;80510277;80510277;80512427;80512427;80515489;80515489;80523716;80523716;80523970;80523970;80526224;80526224;80528233;80528233;80528649;80528649;80530078;80530078;80531174;80531174;80532322;80532322;80533786;80533786;80535853;80535853;80536845;80536845;80538783;80538783;80539810;80539810;80540085;80540085;80540244;80540244;80540457;80540457;805…	80501826;80501826;80505463;80505463;80505721;80505721;80510467;80510467;80512637;80512637;80515635;80515635;80523829;80523829;80524092;80524092;80526330;80526330;80528331;80528331;80528706;80528706;80530293;80530293;80531284;80531284;80532504;80532504;80533923;80533923;80535965;80535965;80536969;80536969;80538884;80538884;80539857;80539857;80540151;80540151;80540358;80540358;80540578;80540578;805…	-;-;-;-;-;-;-;-;-;-;-;-;-;-;-;-;-;-;-;-;-;-;-;-;-;-;-;-;-;-;-;-;-;-;-;-;-;-;-;-;-;-;-;-;-;-;-;-;-;-;-;-;-;-;-;-;-;-;-;-;-;-;-;-;-;-;-;-;-;-;-;-;-;-;-;-;-;-;-;-;-;-;-;-;-;-;-;-;-;-;-;-;-;-;-;-;-;-;-;-;-;-;-;-;-;-;-;-;-;-;-;-	7552	210293	dedicator of cytokinesis 10	2.34878	2.5871	2.22161	2.41893	2.46219	2.79727	2.46506	2.17015	2.49277	2.41172	2.25147	2.52533	2.4614	2.19527	2.02947	2.15483	2.33889	2.18621	2.55367	2.41699	2.15341	2.26184	1.44468	2.22423	2.04688	2.34771	2.18028	1.7564	2.0034	2.09424	2.31594	2.62465	2.28326	2.38426	2.30096	2.14184	2.31971	2.24856	2.18122	13.7793	16.4331	12.2803
Nyap2	chr1;chr1;chr1;chr1;chr1	81077317;81087257;81191751;81240884;81269044	81077893;81087493;81192148;81241969;81271651	+;+;+;+;+	4906	241134	neuronal tyrosine-phophorylated phosphoinositide 3-kinase adaptor 2	1.67584	1.57815	1.1546	1.33532	1.55099	1.15751	0.19364	0.975894	1.1327	1.58809	1.24955	1.24964	2.45173	1.66454	1.45417	0.833073	1.08902	1.52521	1.52261	-0.42714	1.20082	1.24259	-0.0276772	1.17185	1.19747	1.12634	1.76016	1.32618	1.16737	1.40864	1.50647	0.677625	-0.0139174	1.46627	1.50904	1.72293	1.48423	1.5549	1.66951	8.62157	8.1413	5.83752
Mir6344	chr1	82131916	82132019	+	104	102466629	microRNA 6344	-0.687209	-0.687209	-0.687209	-0.687209	0.650811	-0.687209	-0.687209	-0.687209	-0.687209	-0.687209	-0.687209	-0.687209	-0.687209	-0.687209	-0.687209	-0.687209	-0.687209	-0.687209	-0.687209	-0.687209	-0.687209	-0.687209	-0.687209	-0.687209	-0.687209	0.059755	-0.687209	-0.687209	-0.687209	-0.687209	-0.687209	-0.687209	-0.687209	-0.687209	-0.687209	-0.687209	-0.687209	-0.687209	-0.687209	0	0	0
Irs1	chr1;chr1	82233105;82286777	82237604;82291439	-;-	9163	16367	insulin receptor substrate 1	3.64872	3.51777	3.21705	3.66277	3.61071	3.50404	2.79927	3.62556	3.43247	3.55657	3.68054	3.43816	3.77221	3.41752	3.18866	3.11876	3.30244	3.42635	3.27238	2.54942	3.39244	3.36802	3.54259	3.43117	3.42146	3.43458	3.64105	3.22347	3.10987	3.40342	3.3319	3.29754	2.59209	3.43352	3.31268	3.42978	3.44848	3.47958	3.45298	33.9652	31.3496	24.5095
Rhbdd1	chr1;chr1;chr1;chr1;chr1;chr1;chr1;chr1;chr1;chr1;chr1;chr1;chr1;chr1	82316579;82339049;82340319;82340319;82342730;82342730;82368292;82368292;82370334;82370334;82377561;82377561;82442863;82442863	82316648;82339296;82340830;82340830;82342862;82342862;82368380;82368380;82370390;82370390;82377704;82377704;82445367;82445367	+;+;+;+;+;+;+;+;+;+;+;+;+;+	3758	76867	rhomboid domain containing 1	3.47684	3.93526	3.51151	3.12923	3.46394	4.0959	4.72729	3.24786	3.19307	3.28331	3.35813	3.26331	3.48712	3.30359	3.96945	3.65926	3.46223	3.43386	4.34215	4.69401	3.31112	3.23414	3.26366	3.26916	3.36106	3.26821	3.38731	3.92879	3.44734	3.47908	3.38224	4.54604	4.79378	3.1375	3.38011	3.04191	3.25653	3.31122	3.26638	30.1207	41.849	30.0366
Col4a4	chr1;chr1;chr1;chr1;chr1;chr1;chr1;chr1;chr1;chr1;chr1;chr1;chr1;chr1;chr1;chr1;chr1;chr1;chr1;chr1;chr1;chr1;chr1;chr1;chr1;chr1;chr1;chr1;chr1;chr1;chr1;chr1;chr1;chr1;chr1;chr1;chr1;chr1;chr1;chr1;chr1;chr1;chr1;chr1;chr1;chr1;chr1;chr1	82450723;82453777;82455723;82456779;82462051;82462327;82466487;82469479;82470983;82471189;82472478;82479858;82480482;82484391;82485581;82486483;82487512;82489011;82489700;82491525;82492448;82493493;82495771;82497154;82497828;82498935;82506946;82509168;82518929;82523851;82524987;82525865;82527529;82528452;82528752;82529565;82531358;82531600;82532917;82534595;82535741;82539031;82539954;82541170;825…	82453394;82454063;82455911;82456895;82462178;82462332;82466595;82469634;82471096;82471317;82472549;82479965;82480589;82484465;82485644;82486664;82487616;82489154;82489870;82491686;82492666;82493600;82495839;82497337;82497934;82499007;82507109;82509257;82519093;82523955;82525056;82525918;82527573;82528511;82528805;82529645;82531399;82531635;82532979;82534630;82535809;82539147;82539998;82541304;825…	-;-;-;-;-;-;-;-;-;-;-;-;-;-;-;-;-;-;-;-;-;-;-;-;-;-;-;-;-;-;-;-;-;-;-;-;-;-;-;-;-;-;-;-;-;-;-;-	7808	12829	collagen, type IV, alpha 4	-2.31198	-0.79763	-3.06343	-1.84089	-0.173361	-5.47689	-0.570059	-3.18253	-2.04711	-2.37663	-6.91751	-5.59202	1.82186	-2.79887	-4.94432	-4.36067	0.559505	-1.57523	0.119635	-1.30956	-4.25697	-5.26534	-1.60676	-4.16036	-5.35659	-1.97062	-3.62345	-4.42673	-3.71581	-2.41254	0.539447	-0.95598	-1.4186	-4.10667	-4.46252	-6.91751	-3.69998	-4.03575	-4.3501	0.523252	1.5529	0.293718
Col4a3	chr1;chr1;chr1;chr1;chr1;chr1;chr1;chr1;chr1;chr1;chr1;chr1;chr1;chr1;chr1;chr1;chr1;chr1;chr1;chr1;chr1;chr1;chr1;chr1;chr1;chr1;chr1;chr1;chr1;chr1;chr1;chr1;chr1;chr1;chr1;chr1;chr1;chr1;chr1;chr1;chr1;chr1;chr1;chr1;chr1;chr1;chr1;chr1;chr1;chr1;chr1;chr1	82586921;82641439;82643209;82648578;82649756;82650561;82651254;82652161;82653301;82654954;82655126;82656851;82657146;82660224;82660826;82662202;82662896;82664577;82666521;82666895;82668920;82669672;82670175;82671307;82672597;82673979;82675909;82676666;82678567;82679079;82679549;82680680;82682286;82682703;82689107;82689986;82690521;82693419;82696256;82696680;82697740;82700238;82700757;82708590;827…	82587431;82641495;82643298;82648622;82649800;82650623;82651307;82652187;82653378;82655016;82655161;82656892;82657223;82660286;82660885;82662246;82662949;82664618;82666605;82666930;82669084;82669761;82670270;82671377;82672779;82674147;82676001;82676767;82678664;82679229;82679662;82680847;82682375;82682837;82689205;82690075;82690660;82693545;82696336;82696778;82697787;82700423;82700887;82708662;827…	+;+;+;+;+;+;+;+;+;+;+;+;+;+;+;+;+;+;+;+;+;+;+;+;+;+;+;+;+;+;+;+;+;+;+;+;+;+;+;+;+;+;+;+;+;+;+;+;+;+;+;+	8609	12828	collagen, type IV, alpha 3	-2.22733	-2.4624	-3.66319	-2.49094	-0.304007	-4.65624	0.119116	-3.53889	-2.9386	-1.65652	-4.70128	-4.24596	0.944353	-3.85901	-4.97043	-3.69664	-0.187625	-2.19276	-0.486524	-0.429706	-4.49445	-6.54379	-7.0584	-5.17545	-4.20215	-2.55351	-4.4654	-4.80119	-3.8567	-2.7857	-0.0418766	-1.06423	-0.177366	-4.77506	-4.86101	-3.87952	-4.03764	-3.45572	-3.92061	0.558314	0.476375	0.188422
Mff	chr1;chr1;chr1;chr1;chr1;chr1;chr1;chr1;chr1	82724918;82727228;82729216;82731113;82735419;82741818;82747083;82750520;82751585	82725084;82727336;82729436;82731282;82735507;82741976;82747142;82750604;82752389	+;+;+;+;+;+;+;+;+	1865	75734	mitochondrial fission factor	5.50703	5.4544	5.62025	5.48049	5.48388	5.67303	5.73371	5.53789	5.51307	5.47315	5.55172	5.64291	5.30271	5.57474	5.67595	5.43585	5.49044	5.62855	5.80841	5.73635	5.60163	5.60783	5.45162	5.62504	5.63818	5.56221	5.61443	5.79421	5.75991	5.58629	5.49861	5.58085	5.85861	5.5762	5.67788	5.82861	5.60768	5.57268	5.6387	123.127	119.988	129.656
Tm4sf20	chr1;chr1;chr1;chr1	82756649;82760168;82763927;82768235	82757711;82760319;82763992;82768456	-;-;-;-	1503	66261	transmembrane 4 L six family member 20	-3.29356	-0.722345	-4.5404	-3.92861	-1.71011	-3.09978	-4.5404	-2.74838	-3.89422	-2.05843	-4.5404	-4.5404	0.582257	-3.97333	-3.55822	-4.5404	-1.91278	-2.52472	-2.76908	-4.5404	-4.5404	-4.5404	-4.5404	-4.07151	-4.5404	-4.5404	-4.5404	-4.5404	-4.5404	-1.88372	-1.57737	-4.5404	-4.5404	-4.5404	-4.5404	-4.5404	-4.5404	-4.5404	-4.5404	0.159898	1.54226	0
Agfg1	chr1;chr1;chr1;chr1;chr1;chr1;chr1;chr1;chr1;chr1;chr1;chr1;chr1	82839483;82858356;82870685;82875288;82876171;82880008;82882228;82883181;82886111;82886375;82893424;82894482;82894999	82839889;82858449;82870800;82875450;82876324;82880127;82882437;82883361;82886187;82886467;82893582;82894567;82896275	+;+;+;+;+;+;+;+;+;+;+;+;+	3137	15463	ArfGAP with FG repeats 1	6.48461	6.36813	6.11918	6.27533	6.24675	6.54075	6.16148	6.4023	6.33488	6.2607	6.32595	6.23534	6.33019	6.39882	6.37437	6.22999	6.21188	6.28736	6.38432	6.0223	6.21444	6.24648	6.13376	6.22556	6.10508	6.27584	6.47087	6.26334	6.1079	6.26526	6.22418	6.36901	6.06815	6.24318	6.32132	6.17459	6.26857	6.2346	6.33725	242.586	226.169	183.301
Slc19a3	chr1;chr1;chr1;chr1;chr1;chr1;chr1	83012523;83014703;83019332;83022334;83026226;83028013;83038370	83013989;83014844;83019524;83023141;83026380;83028142;83038448	-;-;-;-;-;-;-	2974	80721	solute carrier family 19, member 3	-3.37667	-1.81388	-4.53586	-3.66072	-2.17896	-2.55089	-2.52609	-5.52496	-4.09465	-3.66861	-4.98081	-5.52496	0.260156	-3.56554	-5.1188	-5.52496	-0.387932	-2.41907	-2.48214	-2.17897	-4.66191	-5.52496	-5.52496	-5.52496	-5.52496	-4.2883	-5.01961	-5.52496	-5.52496	-2.86828	-1.15249	-1.40407	-2.43721	-5.52496	-5.52496	-5.52496	-5.04435	-4.67992	-5.52496	0.202023	0.719472	0.0564243
Ccl20	chr1;chr1;chr1;chr1;chr1;chr1;chr1;chr1	83116766;83116766;83117796;83117799;83117999;83117999;83118696;83118696	83116902;83116902;83117910;83117910;83118076;83118076;83119167;83119167	+;+;+;+;+;+;+;+	802	20297	chemokine (C-C motif) ligand 20	-1.72872	-3.63423	-1.91255	-3.63423	-1.91524	-3.63423	-0.111849	-3.63423	-3.63423	-0.71732	-3.63423	-1.77195	0.529254	-3.63423	-2.2415	-0.576561	-2.01504	-3.63423	-1.09139	-0.870729	-3.63423	-2.44151	-3.63423	-3.63423	-3.63423	-3.63423	-3.12888	-3.12826	-3.63423	-3.63423	-0.0642341	-3.63423	0.401238	-3.63423	-2.40468	-3.63423	-3.63423	-2.78919	-3.63423	0.599318	0	0.488214
Daw1	chr1;chr1;chr1;chr1;chr1;chr1;chr1;chr1;chr1;chr1;chr1;chr1;chr1;chr1;chr1;chr1;chr1;chr1;chr1;chr1;chr1;chr1;chr1	83159762;83159762;83179293;83179293;83180345;83180365;83182250;83182250;83183256;83183256;83187906;83191344;83192617;83197221;83197221;83198086;83198086;83205889;83205889;83209206;83209206;83210155;83210155	83159838;83159838;83179365;83179365;83180489;83180489;83182308;83182308;83183378;83183378;83188005;83191451;83192723;83197323;83197323;83198200;83198200;83205965;83205965;83209368;83209368;83210572;83210572	+;+;+;+;+;+;+;+;+;+;+;+;+;+;+;+;+;+;+;+;+;+;+	1668	71227	dynein assembly factor with WDR repeat domains 1	-1.8468	-3.6849	-3.96243	-2.631	-0.307692	-2.17604	-2.0935	-1.42456	-1.83964	-4.69067	-4.69067	-4.22962	-4.69067	-2.15087	-4.69067	-4.69067	-0.118254	-1.46259	-0.982668	-4.69067	-4.69067	-3.49795	-4.69067	-4.69067	-4.69067	-1.86198	-4.69067	-3.26829	-4.69067	-2.56093	0.0912419	0.293821	-4.69067	-3.49574	-4.69067	-4.69067	-3.11698	-3.55681	-4.69067	0.648363	0.1069	0.0670687
Sphkap	chr1;chr1;chr1;chr1;chr1;chr1;chr1;chr1;chr1;chr1;chr1	83255781;83263509;83263782;83267302;83275618;83280330;83288762;83290970;83339535;83362229;83407980	83257270;83263693;83263834;83267487;83279335;83280585;83288896;83291029;83339642;83362328;83408200	-;-;-;-;-;-;-;-;-;-;-	6512	77629	SPHK1 interactor, AKAP domain containing	6.14111	6.66335	6.48982	6.05157	6.02234	5.77994	6.31381	6.05158	6.02711	5.97035	5.92964	5.91802	5.78324	6.00004	6.43067	6.27433	5.83884	5.82253	5.54699	6.05326	6.07133	6.07395	6.20381	5.95374	5.98474	5.953	5.95953	6.29712	6.11726	5.84095	5.72398	5.46115	6.08074	5.7956	5.74823	5.63232	5.70619	5.79387	5.81994	191.206	277.567	237.038
Pid1	chr1;chr1;chr1	84036293;84159232;84284341	84038507;84159378;84284645	-;-;-	2667	98496	phosphotyrosine interaction domain containing 1	0.0312689	-0.712856	0.793859	0.776193	0.756595	0.779146	0.804211	0.481452	0.247707	-0.235534	1.0774	0.962261	0.803418	0.347066	0.269505	1.05002	1.54082	0.766538	0.876806	1.04096	0.705376	0.872128	0.180188	0.976779	0.671222	0.960565	0.491372	0.362566	0.899767	0.760999	0.83649	0.302055	1.26037	0.765516	0.705829	-0.0831706	0.565096	0.584503	0.450711	2.70333	1.60458	4.50922
Mir6353	chr1	84218849	84218961	-	113	102465181	microRNA 6353	-0.806949	-0.806949	-0.806949	-0.806949	0.912043	-0.292352	-0.806949	-0.806949	-0.806949	1.0494	-0.806949	-0.806949	-0.806949	0.961786	-0.400793	-0.806949	0.81224	0.90797	1.4011	-0.806949	-0.806949	-0.806949	-0.806949	1.2189	0.0250597	-0.806949	-0.806949	-0.806949	-0.806949	-0.806949	2.02449	-0.806949	-0.806949	1.34304	-0.806949	2.37193	0.0335426	-0.806949	-0.806949	0	0	0
Dner	chr1;chr1;chr1;chr1;chr1;chr1;chr1;chr1;chr1;chr1;chr1;chr1;chr1	84369839;84383785;84395615;84405939;84418649;84445395;84476345;84494731;84534852;84580656;84583004;84585313;84695453	84370875;84384031;84395746;84406052;84418771;84445619;84476458;84494884;84534997;84580822;84583098;84585621;84696221	-;-;-;-;-;-;-;-;-;-;-;-;-	3632	227325	delta/notch-like EGF repeat containing	4.5134	4.41008	4.98524	4.8941	4.82579	4.26777	4.57585	4.98426	5.09171	4.91911	4.96644	4.95582	4.75209	4.57893	4.45235	5.01939	4.82921	4.85342	4.47169	4.56011	5.09267	4.92382	5.08683	5.01534	5.13247	4.84483	4.77776	4.67364	5.11904	5.07736	4.87204	4.35091	4.56601	5.00875	5.02862	4.8901	4.97759	5.05053	4.98418	61.8351	58.1763	83.5026
Mir5126	chr1	84695839	84695915	+	77	100628595	microRNA 5126	-0.253556	-0.253556	-0.253556	0.358231	-0.253556	1.18707	-0.253556	1.53847	-0.253556	-0.253556	-0.253556	-0.253556	-0.253556	0.313512	-0.253556	-0.253556	2.96183	-0.253556	2.56082	-0.253556	-0.253556	-0.253556	-0.253556	-0.253556	-0.253556	1.34803	-0.253556	-0.253556	-0.253556	-0.253556	0.984936	-0.253556	-0.253556	-0.253556	-0.253556	-0.253556	-0.253556	-0.253556	-0.253556	0	0	0
Trip12	chr1;chr1;chr1;chr1;chr1;chr1;chr1;chr1;chr1;chr1;chr1;chr1;chr1;chr1;chr1;chr1;chr1;chr1;chr1;chr1;chr1;chr1;chr1;chr1;chr1;chr1;chr1;chr1;chr1;chr1;chr1;chr1;chr1;chr1;chr1;chr1;chr1;chr1;chr1;chr1;chr1	84721189;84725396;84725736;84726203;84728125;84730532;84731623;84732013;84736982;84738678;84739514;84742187;84743094;84743820;84744678;84745013;84747178;84749158;84750358;84751539;84751880;84754271;84757417;84757722;84758974;84760763;84761011;84761864;84762119;84763328;84763839;84765980;84766159;84768583;84776317;84777424;84782827;84786091;84793525;84814823;84839229	84724814;84725499;84725830;84726316;84728289;84730696;84731777;84732127;84737080;84738834;84739656;84742338;84743221;84744019;84744751;84745185;84747329;84749349;84750499;84751713;84751980;84754478;84757535;84757950;84759127;84760919;84761128;84762029;84762187;84763489;84763931;84766075;84766194;84768731;84776412;84777507;84782963;84786196;84794327;84814969;84839304	-;-;-;-;-;-;-;-;-;-;-;-;-;-;-;-;-;-;-;-;-;-;-;-;-;-;-;-;-;-;-;-;-;-;-;-;-;-;-;-;-	9632	14897	thyroid hormone receptor interactor 12	5.63516	5.61131	5.49433	5.57801	5.63689	5.76495	5.55654	5.61355	5.61716	5.69795	5.60156	5.68902	5.42919	5.52919	5.44614	5.47521	5.45726	5.62747	5.65164	5.51663	5.58807	5.58226	5.51373	5.57648	5.53581	5.49411	5.70164	5.37688	5.50035	5.61135	5.58458	5.72778	5.46434	5.6316	5.54599	5.64929	5.67402	5.68721	5.63539	134.647	133.861	118.886
Fbxo36	chr1;chr1;chr1;chr1	84839841;84881092;84896490;84899997	84839968;84881200;84896662;84900486	+;+;+;+	900	66153	F-box protein 36	1.91356	1.76531	1.8122	1.81598	1.70131	1.55204	1.01696	1.86836	1.71155	2.51464	2.50953	2.40987	2.22835	2.16831	2.14144	1.8528	2.55363	2.20298	1.92448	1.60877	2.75315	2.30212	-3.80055	2.02436	2.1319	2.49078	2.08953	2.20913	2.03952	1.64061	2.21954	1.76454	1.76	2.00711	2.38392	-3.80055	1.99531	1.94243	2.16738	10.0136	9.11358	9.07395
Slc16a14	chr1;chr1;chr1;chr1;chr1	84906705;84912196;84922854;84929287;84934860	84907429;84913173;84922997;84929564;84935083	-;-;-;-;-	2349	71781	solute carrier family 16 (monocarboxylic acid transporters), member 14	0.2832	0.18419	0.609813	0.462659	1.06093	0.736041	0.627195	0.129815	0.883781	0.463346	-0.423569	0.751966	1.63137	-0.028013	0.0157188	0.367259	1.18774	0.0451598	1.40546	0.82017	-0.107577	-0.0260422	0.302435	0.630507	-0.284169	0.243407	-0.201803	0.124524	1.11742	0.393956	0.397454	0.0388879	0.836919	-0.130034	-0.228697	0.335303	0.290688	-0.164271	-0.310161	3.22277	3.03634	3.95286
[truncated: 23,925 more rows]
[truncated: 75 more columns]

## Sheet: pairwise_edgeR_analysis
genes	logFC_SW_1h	logCPM_SW_1h	F_SW_1h	PValue_SW_1h	FDR_SW_1h	logFC_SW_2h	logCPM_SW_2h	F_SW_2h	PValue_SW_2h	FDR_SW_2h	logFC_SW_6h	logCPM_SW_6h	F_SW_6h	PValue_SW_6h	FDR_SW_6h	logFC_SW_24h	logCPM_SW_24h	F_SW_24h	PValue_SW_24h	FDR_SW_24h	logFC_Tg_1h	logCPM_Tg_1h	F_Tg_1h	PValue_Tg_1h	FDR_Tg_1h	logFC_Tg_2h	logCPM_Tg_2h	F_Tg_2h	PValue_Tg_2h	FDR_Tg_2h	logFC_Tg_6h	logCPM_Tg_6h	F_Tg_6h	PValue_Tg_6h	FDR_Tg_6h	logFC_Tg_24h	logCPM_Tg_24h	F_Tg_24h	PValue_Tg_24h	FDR_Tg_24h
[truncated: 21,028 more rows]

[truncated: 3 more sheets: SW_tc_edgeR_analysis, Tg_tc_edgeR_analysis, 2024_MIN6_SW_Tg_timecourse_DPGP]
