# Supplementary material for: VDAC1 is a target for pharmacologically induced insulin hypersecretion in β cells
Source: Cell Rep. Author manuscript; Available in PMC 2025 Jul 16. (PMC12266945; doi:10.1016/j.celrep.2025.115834)
Supplement: 4 [file NIHMS2092694-supplement-4.xlsx]

## Sheet: readme
Table S3. WGCNA analysis
Sheets	Description
Module_membership_md20_beta12	List of all genes (top 15,000) from RNAseq, their WGCNA cluster module membership, and the module eigengene-based K-membership (kME)
# transcripts per module
black	Gene set enrichment analaysis with Enrichr-KG
blue	Gene set enrichment analaysis with Enrichr-KG
brown	Gene set enrichment analaysis with Enrichr-KG
cyan	Gene set enrichment analaysis with Enrichr-KG
green	Gene set enrichment analaysis with Enrichr-KG
greenyellow	Gene set enrichment analaysis with Enrichr-KG
grey60	Gene set enrichment analaysis with Enrichr-KG
lightcyan	Gene set enrichment analaysis with Enrichr-KG
lightgreen	Gene set enrichment analaysis with Enrichr-KG
lightyellow	Gene set enrichment analaysis with Enrichr-KG
magenta	Gene set enrichment analaysis with Enrichr-KG
midnightblue	Gene set enrichment analaysis with Enrichr-KG
pink	Gene set enrichment analaysis with Enrichr-KG
purple	Gene set enrichment analaysis with Enrichr-KG
red	Gene set enrichment analaysis with Enrichr-KG
royalblue	Gene set enrichment analaysis with Enrichr-KG
salmon	Gene set enrichment analaysis with Enrichr-KG
tan	Gene set enrichment analaysis with Enrichr-KG
turquoise	Gene set enrichment analaysis with Enrichr-KG
yellow	Gene set enrichment analaysis with Enrichr-KG
Module eigengenes	matrix of module eigengenes for all samples and modules
ME-ME correlation matrix	correlation of all module eigengenes
ME-ME corr matrix enriched only	only including modules that significantly enriched for one or more pathways
Cytoscape network
Regression analysis

## Sheet: Module_membership_md20_beta12
module	Compound	kME_module
black	Srpr	0.98067
black	Rpn1	0.972459
black	Stt3a	0.968663
black	Clptm1l	0.968137
black	Ssr3	0.96629
black	Cyb5r1	0.958316
black	Wfs1	0.958301
black	Tmem97	0.957246
black	Ppapdc1b	0.955908
black	Canx	0.955555
black	Sec61a1	0.953558
black	Smim14	0.952969
black	Serp1	0.946653
black	Spcs2	0.945992
black	Hmox1	0.944909
black	Ctage5	0.944787
black	Edem2	0.944785
black	Vmp1	0.944774
black	Prkcsh	0.943934
black	Txndc5	0.942658
black	Slc7a3	0.942153
black	Uggt1	0.940651
black	Lonp1	0.939971
black	Aldh1l2	0.939568
black	Stt3b	0.935714
black	Lman1	0.935029
black	Slc39a9	0.932697
black	Spcs3	0.932656
black	Ssr2	0.93242
black	Impdh1	0.930218
black	Ostc	0.929023
black	Vipr2	0.928324
black	Slc24a3	0.92812
black	Cpox	0.927975
black	Srprb	0.927306
black	Lman2	0.927008
black	Vcp	0.926832
black	Edem3	0.926516
black	Calr	0.926288
black	Eif3c	0.926172
black	Copa	0.923714
black	Mcfd2	0.923694
black	Hdlbp	0.919484
black	Slc33a1	0.919247
black	Nbas	0.917825
black	Gns	0.916894
black	Slc35b1	0.916757
black	Serinc1	0.916681
black	Saraf	0.915383
black	Sqstm1	0.915345
black	Erlin1	0.915085
black	Hspa13	0.914374
black	Rrbp1	0.914178
black	Tram1	0.913396
black	Yipf2	0.912856
black	Snd1	0.912546
black	Tmed9	0.912232
black	Dhrs7	0.91113
black	Ssr1	0.910833
black	Xpot	0.909434
black	Scpep1	0.909363
black	Pabpc4	0.909349
black	Ccdc47	0.908495
black	Slc35f5	0.907844
black	Smap1	0.90733
black	H13	0.907114
black	Rer1	0.905593
black	BC003331	0.904981
black	Rpl10	0.904496
black	Mettl9	0.904002
black	Gorasp2	0.903815
black	Rpl4	0.903175
black	Srp72	0.902818
black	Rexo2	0.902471
black	Lrrc59	0.90239
black	Erp44	0.901858
black	Bet1	0.901853
black	Derl1	0.901827
black	Atf5	0.901653
black	Tapbpl	0.899556
black	Fam129a	0.898807
black	Dpp3	0.898344
black	Pdia5	0.898094
black	Psmd11	0.898074
black	Cog6	0.898012
black	Pmm1	0.896126
black	Uba5	0.895344
black	Dnaja3	0.894833
black	Gng5	0.894171
black	Alg11	0.893762
black	Nfu1	0.893671
black	Lgi2	0.893668
black	Ufm1	0.893359
black	Alg2	0.89332
black	Slc39a7	0.893284
black	Tvp23b	0.891039
black	Fam134b	0.890841
black	Hid1	0.890763
black	Arhgef2	0.890632
black	Elovl7	0.889419
black	Fkbp11	0.889383
black	Tmem56	0.889132
black	Sec24d	0.888997
black	Srm	0.888864
black	Kars	0.888474
black	Armcx2	0.888061
black	Slc25a44	0.887568
black	Lhfpl2	0.887362
black	Slc30a7	0.886804
black	Atf6	0.886482
black	Nup93	0.886395
black	Nucb2	0.88535
black	Bhlha15	0.885338
black	Ufl1	0.884506
black	Tmem248	0.884105
black	Mybbp1a	0.883924
black	Magt1	0.883911
black	Vimp	0.883792
black	Mia3	0.883575
black	Nupr1	0.883312
black	Sel1l	0.88273
black	Fndc3b	0.882224
black	Hyou1	0.882085
black	Scly	0.881744
black	Acot2	0.881662
black	Uso1	0.881611
black	Chrna7	0.880814
black	Tmem214	0.879878
black	Mfsd11	0.878838
black	3110043O21Rik	0.877706
black	Dlgap1	0.877476
black	Copg1	0.875748
black	Sec11c	0.875031
black	AU040320	0.873477
black	Btf3	0.872382
black	Uqcrq	0.872263
black	Pycr1	0.871761
black	Gpr108	0.871683
black	Eif4g2	0.870836
black	Ide	0.870533
black	Emc3	0.87009
black	Lgals8	0.868878
black	Arcn1	0.868708
black	Npc1	0.868619
black	Tmed10	0.868212
black	Agap1	0.868158
black	Tmed2	0.86735
black	Tkt	0.866655
black	Abcb6	0.866619
black	Txnrd1	0.865422
black	Nploc4	0.865367
black	Mogs	0.865294
black	Chl1	0.86515
black	Tfg	0.865011
black	Ybx3	0.865005
black	Acsl4	0.864443
black	Mydgf	0.863812
black	Hspa9	0.862987
black	Eif2ak3	0.862667
black	Zmpste24	0.862582
black	Emc7	0.862512
black	Arf4	0.862342
black	Gpr137b-ps	0.861432
black	Bfar	0.860174
black	Gosr2	0.860027
black	Leprotl1	0.859806
black	Tmem167b	0.858873
black	Angptl6	0.857773
black	Arf1	0.857494
black	Ddr2	0.857124
black	Gclc	0.856856
black	Serinc3	0.856457
black	Smyd5	0.855289
black	Gnpnat1	0.854771
black	Dnajb11	0.854465
black	Rnh1	0.854152
black	Stk32a	0.854086
black	Stbd1	0.853964
black	Slc4a10	0.853899
black	Nans	0.853756
black	Set	0.853458
black	Creb3	0.85328
black	Kcnt2	0.852933
black	Slc16a1	0.851936
black	Elmo1	0.851413
black	Ap3b2	0.851265
black	Gpr85	0.850264
black	Rhbdd1	0.849412
black	Copb1	0.849367
black	Slc25a39	0.849244
black	Hax1	0.847002
black	Erp29	0.845886
black	Arhgap1	0.845805
black	Apmap	0.845652
black	Clint1	0.845395
black	Sec22b	0.845208
black	L1cam	0.844365
black	Mtdh	0.844166
black	Naaa	0.843452
black	Mettl1	0.8434
black	Paqr3	0.84289
black	Krtcap2	0.842317
black	Srp9	0.842103
black	Ric3	0.842011
black	Eif4g1	0.841731
black	Mknk1	0.841484
black	Plcxd2	0.840624
black	Tcea1	0.840208
black	Yipf5	0.839698
black	Gle1	0.839658
black	Cnppd1	0.839596
black	Eaf1	0.838427
black	Itfg3	0.838047
black	Lactb2	0.837866
black	Osbpl2	0.836516
black	Kcnh1	0.835932
black	Slc30a4	0.835349
black	Hapln4	0.833141
black	Napb	0.832793
black	Cdipt	0.832178
black	Mfsd6	0.831691
black	Hsp90b1	0.831687
black	Tm9sf4	0.831267
black	Pdia3	0.83004
black	Aup1	0.829754
black	Hspa5	0.829443
black	Dpagt1	0.829436
black	Septin11	0.828701
black	Dnajc3	0.827585
black	Rint1	0.826923
black	Edem1	0.826225
black	Arfgap3	0.825226
black	Ipo4	0.82405
black	Tspan31	0.822463
black	Slc30a5	0.821945
black	Surf4	0.821075
black	Mtm1	0.820771
black	Atf6b	0.816249
black	Hfe	0.815898
black	Cope	0.814905
black	Cdc42se2	0.81352
black	Tmem258	0.813168
black	Prrc1	0.81213
black	Txndc11	0.81116
black	Rnf11	0.809639
black	Golim4	0.809595
black	Fam171b	0.808845
black	Ficd	0.808183
black	Psmd8	0.807931
black	Chmp4b	0.807816
black	Pabpc1	0.807573
black	Kdelc1	0.804474
black	Zfp106	0.804155
black	Tor1b	0.803308
black	Lclat1	0.801377
black	Cers6	0.801173
black	Manf	0.80116
black	Shc1	0.799566
black	4933434E20Rik	0.798503
black	Sec61g	0.798456
black	Erlec1	0.798354
black	Tbc1d20	0.798108
black	Tex2	0.797776
black	Casp4	0.797318
black	Pttg1ip	0.792685
black	Lcn2	0.791092
black	Lbh	0.789531
black	Acp1	0.789382
black	Plod3	0.788385
black	Nabp2	0.788065
black	Scamp4	0.786649
black	Man1a	0.786538
black	Iscu	0.786027
black	Pdia6	0.784574
black	Cask	0.784555
black	Coa5	0.784082
black	Txn2	0.781977
black	Tmem185b	0.78191
black	Gfpt1	0.781782
black	Wls	0.781736
black	Lrrn1	0.781276
black	Psma3	0.77939
black	Slc31a1	0.779131
black	Arhgef5	0.778716
black	Tbrg1	0.778392
black	Phb2	0.777629
black	Sys1	0.777182
black	Lmf1	0.775774
black	Hsd17b12	0.7753
black	Eif2b5	0.775191
black	Sdf2l1	0.774726
black	Ndufs2	0.774282
black	Tmem179	0.772579
black	Mapk4	0.772519
black	Yif1a	0.767924
black	Thsd7a	0.7666
black	Snx19	0.766546
black	Rfk	0.765657
black	Zbtb18	0.764454
black	Ero1l	0.764453
black	Scyl1	0.764352
black	Kcnip4	0.763452
black	Pdcd6ip	0.762432
black	Amfr	0.760172
black	Golt1b	0.759464
black	Unc50	0.758763
black	Alg5	0.758163
black	4933421O10Rik	0.757922
black	Zbtb7b	0.757588
black	Dusp23	0.756847
black	Msantd3	0.756389
black	Dpm2	0.754289
black	Dhx34	0.751907
black	Apopt1	0.750803
black	Ift20	0.749468
black	Ap2m1	0.748713
black	1110002L01Rik	0.748685
black	Rpl10a	0.74851
black	Hspe1	0.748408
black	Ildr1	0.748083
black	Slc39a11	0.747654
black	Atic	0.747005
black	Psmd2	0.746626
black	Tmem184c	0.745146
black	Cyp20a1	0.745063
black	P3h1	0.744311
black	Tmed5	0.744038
black	Bex4	0.743964
black	Arl1	0.74375
black	Ppapdc2	0.7426
black	Copb2	0.742182
black	Tm9sf3	0.741666
black	Slc35c2	0.741644
black	Plekha3	0.741231
black	Calu	0.741184
black	Dram2	0.740339
black	Ept1	0.738777
black	Rnf13	0.73803
black	Rnf10	0.737108
black	Cnpy3	0.736267
black	Creld1	0.736067
black	Ufc1	0.735072
black	Atp5g1	0.734468
black	Eid1	0.733817
black	Pycr2	0.732965
black	Gnai2	0.731758
black	Cdsn	0.731268
black	Ptp4a2	0.729114
black	St7	0.72828
black	Ccz1	0.728222
black	Pm20d2	0.727486
black	Mt2	0.725822
black	Cycs	0.723314
black	Amz2	0.71945
black	Pdcl	0.718651
black	Anxa10	0.717311
black	St3gal3	0.715441
black	Arel1	0.715393
black	Gnpda2	0.713706
black	Csrp1	0.713513
black	Nus1	0.713421
black	Mtarc2	0.713009
black	Sfxn1	0.710812
black	Ncln	0.710368
black	Samm50	0.710328
black	Emg1	0.709622
black	Tmco1	0.709472
black	Tmem33	0.708004
black	Sdcbp	0.707738
black	Mrpl30	0.70612
black	Gnat2	0.705743
black	Acbd3	0.705685
black	Ubfd1	0.705607
black	Dnajc6	0.704665
black	Cct7	0.703426
black	1810058I24Rik	0.702834
black	Dnajc10	0.702652
black	Spg20	0.700826
black	Smim10l2a	0.699786
black	1110007C09Rik	0.699479
black	Ranbp1	0.699405
black	Mtap	0.698946
black	Tmem117	0.696397
black	Sft2d2	0.693416
black	Pbdc1	0.693076
black	Fam120a	0.692992
black	Emilin1	0.691091
black	Mvp	0.690612
black	Atp11a	0.689374
black	Hopx	0.688688
black	Selk	0.687326
black	Tceal8	0.686677
black	Grina	0.686188
black	Dse	0.686032
black	Fam101a	0.685836
black	Rragd	0.685469
black	Cdk16	0.685231
black	Tomm5	0.685084
black	Fastk	0.684378
black	Pdia4	0.68435
black	Sec16b	0.683908
black	Rpl18a	0.683488
black	Tmem234	0.683369
black	Tcta	0.681011
black	Nipa1	0.67968
black	Glt1d1	0.678282
black	Glis3	0.676873
black	Mrpl55	0.676681
black	Mmachc	0.676607
black	Timm21	0.676023
black	Pi4k2b	0.674953
black	Slc45a4	0.673657
black	Gcn1l1	0.673622
black	Pycrl	0.67362
black	Ppap2a	0.673063
black	Sprr1a	0.670801
black	Cct3	0.667463
black	Slc35a4	0.666934
black	Gtf2e1	0.665794
black	Kcnk1	0.665347
black	Ccpg1	0.664874
black	Unc13b	0.664734
black	Slc35c1	0.664685
black	Lsm12	0.664388
black	Ufsp2	0.664284
black	Lrrc8a	0.664221
black	Ubxn2a	0.664035
black	Tusc1	0.661677
black	Dym	0.65931
black	Sgpp1	0.659294
black	Bex1	0.657746
black	Trak2	0.657223
black	Rab1	0.655826
black	Gpx4	0.65563
black	Tmeff1	0.654353
black	Tmem160	0.654226
black	3632454L22Rik	0.652397
black	Slc17a5	0.650789
black	Sdr39u1	0.649848
black	Hacd1	0.649741
black	Mrpl57	0.649596
black	Eri3	0.649088
black	Ulk2	0.649065
black	Map2k3	0.64836
black	Acaa1a	0.647409
black	Trnp1	0.647294
black	Atp6v0a2	0.646518
black	Letmd1	0.646262
black	Ccdc107	0.645687
black	Dolk	0.645089
black	Slc35g2	0.64403
black	Sec62	0.64365
black	Ttc7b	0.643522
black	Ccny	0.642735
black	Mrpl20	0.640685
black	Mlec	0.639271
black	Bmi1	0.63909
black	Tmf1	0.639061
black	Nudt9	0.639041
black	Epcam	0.638781
black	Tmtc1	0.638487
black	Slco1a5	0.636682
black	Tex261	0.636267
black	Syvn1	0.635097
black	Cyb5a	0.635019
black	Gpd1l	0.633652
black	Ap3m1	0.63332
black	Cadm3	0.632697
black	Flnb	0.632507
black	Alg3	0.632147
black	Gmppa	0.631977
black	Fibp	0.631442
black	Myd88	0.630395
black	Bax	0.630039
black	Mrpl52	0.629701
black	Rab34	0.629309
black	Coro7	0.629206
black	Ormdl1	0.6278
black	Sar1a	0.627123
black	Emc6	0.62583
black	Ctns	0.625448
black	Msi2	0.625276
black	Copz1	0.624186
black	Uap1l1	0.623343
black	Pcbp1	0.623339
black	Mt1	0.621476
black	Stard3nl	0.619662
black	Cs	0.619477
black	Ntn1	0.617085
black	Ak2	0.616791
black	Ppa1	0.616518
black	Pdzd11	0.616363
black	Chmp2b	0.615885
black	Kdelr3	0.61581
black	Ube4a	0.613772
black	Kdelr2	0.613768
black	Chid1	0.612728
black	Serpine2	0.609479
black	Sec24c	0.608492
black	Bex2	0.608365
black	Zwint	0.607261
black	Pitrm1	0.603985
black	Arl6ip4	0.603576
black	Yipf6	0.603345
black	Arrdc3	0.602155
black	Ugt1a6a	0.601861
black	Ankrd49	0.600344
black	Mib1	0.600275
black	Casc4	0.599686
black	Parp10	0.598827
black	AI987944	0.59814
black	Gsk3a	0.597506
black	Dctn5	0.597126
black	Capn2	0.597082
black	Rps16	0.597052
black	Cyp7b1	0.596962
black	Wrb	0.59577
black	Neu1	0.595448
black	Tefm	0.595101
black	Frrs1	0.59344
black	Hs6st1	0.593099
black	Rabif	0.592946
black	Pdcd6	0.592113
black	Bccip	0.591948
black	Msantd4	0.591227
black	Mrps28	0.590283
black	Elp3	0.589725
black	Gmds	0.589482
black	Kcnh5	0.589087
black	Nipal2	0.588993
black	C2cd4c	0.585772
black	Zdhhc22	0.585746
black	Psma1	0.583645
black	Krt8	0.582233
black	Emp2	0.579754
black	Tbcb	0.57969
black	Tmem42	0.579273
black	Nup210	0.577394
black	Slc17a9	0.576751
black	Stk4	0.574636
black	Tssc4	0.573831
black	Creld2	0.572609
black	Mrpl54	0.572277
black	Klhl21	0.571221
black	Sdhb	0.571112
black	AI506816	0.571074
black	Eogt	0.570987
black	Fam172a	0.568462
black	Gpr180	0.565931
black	Golga7	0.565898
black	Pgr15l	0.565343
black	Rbck1	0.563089
black	Dnlz	0.562869
black	Marveld1	0.561716
black	Pam	0.561502
black	Ubac2	0.559384
black	Obsl1	0.559188
black	Gne	0.557756
black	Nipa2	0.556889
black	Gigyf2	0.556728
black	Slc46a3	0.556387
black	1110065P20Rik	0.55506
black	Pex11a	0.554479
black	Qpctl	0.552815
black	Tmem259	0.5528
black	Zbed5	0.552716
black	Tmem123	0.552499
black	Fam195b	0.549183
black	Idua	0.548002
black	Fkbp2	0.547353
black	Fntb	0.547173
black	Cox15	0.546634
black	F8a	0.545588
black	Rabggta	0.542941
black	Ifngr2	0.54253
black	Ppm1h	0.542521
black	Ptdss1	0.542444
black	Ckap4	0.541331
black	Sec13	0.541146
black	Ccdc71l	0.540858
black	2700060E02Rik	0.539811
black	Hnf1a	0.539218
black	Gna12	0.538119
black	Eef2kmt	0.5373
black	Scamp3	0.53707
black	Ubb	0.536038
black	Rbm15b	0.53579
black	Igsf11	0.535233
black	Dnajc4	0.534823
black	Golph3	0.527162
black	Gskip	0.526328
black	Alg6	0.525408
black	Hypk	0.524576
black	Tprgl	0.522672
black	Commd3	0.521907
black	Ikbkg	0.520715
black	Uqcrc2	0.519802
black	Ltbr	0.519502
black	Tacc2	0.51935
black	Focad	0.519305
black	Rft1	0.517761
black	Alg1	0.517314
black	2900097C17Rik	0.516973
black	Fktn	0.515161
black	Ephx1	0.514801
black	Tes	0.514078
black	Xkr4	0.513726
black	Prorsd1	0.512172
black	Snrpc	0.511588
black	Retsat	0.509902
black	Ddx54	0.508776
black	Cog5	0.507983
black	Cnnm2	0.504475
black	Rbm45	0.503409
black	Ube2g1	0.502373
black	Cdc34	0.502169
black	Fbxw8	0.500927
black	Cdk7	0.500587
black	Tmem208	0.498174
black	Mbtps2	0.49578
black	Kdm1b	0.49548
black	Traf3	0.494669
black	Fam8a1	0.493797
black	Tmem219	0.493538
black	Sema3a	0.493331
black	Pip4k2a	0.493024
black	Slc39a3	0.491776
black	Tmem192	0.491105
black	Clptm1	0.489608
black	Sphkap	0.488638
black	Ccdc90b	0.488247
black	Csnk2b	0.487963
black	Serf2	0.487913
black	Cd276	0.487045
black	Kat2a	0.485671
black	Maoa	0.483202
black	Cog7	0.479769
black	Phactr2	0.475977
black	Guk1	0.473251
black	Fam213a	0.472875
black	P2rx4	0.471287
black	Akr1c14	0.471074
black	Gabra4	0.469739
black	Ly96	0.469368
black	Dnajc18	0.467552
black	Pink1	0.465451
black	Smyd2	0.465166
black	Afg3l1	0.464633
black	Fam89b	0.462088
black	Bpgm	0.460346
black	Ubl4a	0.460246
black	Snap23	0.459773
black	Men1	0.459488
black	Suclg1	0.459077
black	Atp6v0d1	0.458852
black	Pcbp2	0.458801
black	Dbt	0.456312
black	Sft2d3	0.455503
black	Dhx32	0.454535
black	Slc25a35	0.454226
black	Tmem45a	0.451725
black	Galnt7	0.450324
black	Mrpl42	0.450204
black	Rp9	0.449287
black	Tmem141	0.448
black	Ccnh	0.44739
black	Lmf2	0.447154
black	Kxd1	0.447097
black	Dctn6	0.446564
black	Chmp2a	0.446549
black	Rnf14	0.444952
black	Edaradd	0.44419
black	Tusc2	0.44369
black	Cox16	0.442677
black	Slc39a13	0.44245
black	Gm14403	0.442067
black	Gnpat	0.442044
black	Gde1	0.441587
black	Mettl4	0.440942
black	Abhd14a	0.437669
black	Aldh5a1	0.437427
black	Rnft1	0.436354
black	Rpl30	0.435534
black	Ift122	0.435205
black	Atp6v1b2	0.435007
black	Ino80b	0.434731
black	2310039H08Rik	0.433883
black	Slc30a6	0.433838
black	Isca2	0.433327
black	Fbxw5	0.432391
black	Nudcd2	0.431712
black	Lrrc41	0.429648
black	Csnk2a1	0.429278
black	Zfp764	0.425612
black	Mtg1	0.425472
black	Gale	0.424272
black	Cndp2	0.422896
black	B3galt6	0.421821
black	Nutf2	0.420122
black	Keap1	0.41806
black	Sil1	0.416889
black	Uxs1	0.416332
black	Mcoln1	0.416133
black	Gm1821	0.41526
black	Snord99	0.41338
black	Coq3	0.412957
black	Rfesd	0.411521
black	Ttc26	0.411415
black	Dnajc15	0.410674
black	Map1lc3a	0.410582
black	Barx2	0.409652
black	Chmp1a	0.40903
black	Snrnp27	0.407274
black	Dnajc30	0.40711
black	Ttc30a1	0.40437
black	Scamp2	0.402905
black	Rdh14	0.401618
black	Fam102b	0.400267
black	Sar1b	0.397452
black	Zfp40	0.396446
black	Igf2r	0.39588
black	Rps15a-ps6	0.395446
black	Coasy	0.392782
black	Pdzk1ip1	0.38824
black	Hras	0.385161
black	Cdk4	0.385031
black	Snapc5	0.383275
black	Nras	0.382572
black	Necab2	0.379604
black	Hsph1	0.379366
black	Serpinb6a	0.376942
black	Mrpl17	0.376908
black	Psmd13	0.373752
black	Elovl1	0.373609
black	Gm35612	0.372433
black	Ubl7	0.371389
black	Slc25a16	0.370438
black	B3galt4	0.369304
black	Lppr4	0.369011
black	Polr2j	0.368664
black	Cdkn2aipnl	0.368648
black	Ndufv1	0.367469
black	Olfm3	0.3665
black	Arl8b	0.36513
black	Eif3f	0.365061
black	Lmtk2	0.364974
black	Oat	0.363877
black	Mmgt1	0.363196
black	1810022K09Rik	0.361703
black	Tor1aip2	0.361677
black	Dusp7	0.359694
black	Ccdc58	0.357596
black	Trim12c	0.357328
black	Tmem107	0.356453
black	Oxr1	0.348111
black	Clcc1	0.347815
black	Trpc4ap	0.343818
black	Arpc2	0.343726
black	St13	0.34267
black	Tmem238	0.342352
black	Gpam	0.34132
black	Rab18	0.338165
black	Syt5	0.33271
black	D8Ertd738e	0.330098
black	1110001J03Rik	0.325763
black	Rsph3b	0.325598
black	Bola1	0.322109
black	Rreb1	0.321858
black	Zdhhc4	0.321631
black	Mterf1a	0.321137
black	Polr2f	0.320995
black	Mir6402	0.320685
black	Ap2b1	0.320192
black	Nudt5	0.319242
black	Lsamp	0.314221
black	Bmyc	0.312964
black	Zdhhc9	0.311585
black	Rwdd1	0.310858
black	Ifnar2	0.308069
black	Cthrc1	0.302942
black	Ugp2	0.302626
black	Psmd10	0.292368
black	Tspan4	0.291112
black	Lsm4	0.290797
black	Nfya	0.286345
black	Med30	0.285836
black	Mmp24	0.284882
black	Mir1839	0.284085
black	Pcnxl4	0.283318
black	Mtpn	0.281164
black	Tbc1d13	0.276746
black	Eif1b	0.27118
black	Lmbrd2	0.271061
black	Eif2s3x	0.267867
black	B4galt3	0.267233
black	Mir384	0.267198
black	Nefh	0.260778
black	Khdrbs2	0.25734
black	Wdr61	0.256834
black	Gpr27	0.246637
black	Pdcd10	0.246161
black	Zfp354c	0.239793
black	Srek1ip1	0.236671
black	Timm13	0.229076
black	Mir7682	0.227435
black	Scrn2	0.221932
black	Trim21	0.21487
black	Dguok	0.213152
black	Arrb1	0.204639
black	Timm8b	0.202061
black	Sephs2	0.182113
black	D330023K18Rik	0.180596
black	Mir743	0.171281
black	Papss1	0.166363
black	Dhx8	0.164971
black	Cldnd1	0.162457
black	Mir1191	0.144061
black	C2cd2l	0.139362
black	Hibadh	0.101739
black	Gdi2	0.0595035
black	Ebp	0.0544586
blue	Vwce	0.975535
blue	Sfi1	0.973482
blue	Fam178b	0.972938
blue	Flnc	0.972738
blue	Ptprv	0.972434
blue	Dnah17	0.968025
blue	Dnah10	0.967635
blue	Slc13a3	0.967324
blue	Prss56	0.967192
blue	Col2a1	0.965353
blue	Col13a1	0.964983
blue	Rin3	0.964464
blue	Mybpc2	0.964331
blue	Sftpb	0.96422
blue	Kremen2	0.964118
blue	Myom3	0.964001
blue	Ryr1	0.963259
blue	Tulp1	0.963195
blue	Megf6	0.962769
blue	Stab1	0.962763
blue	Dscaml1	0.962573
blue	Atp8b3	0.96241
blue	Fam65c	0.962222
blue	Sds	0.961664
blue	Padi3	0.961352
blue	Tgm1	0.961115
blue	Tgm2	0.961108
blue	Ceacam16	0.960148
blue	Papln	0.960114
blue	BC026585	0.959613
blue	Atp2c2	0.959077
blue	Treh	0.958626
blue	Mhrt	0.957988
blue	Aspg	0.957451
blue	Sema3b	0.957345
blue	Clcnka	0.956601
blue	Dlec1	0.956295
blue	Matn1	0.956162
blue	Papl	0.954811
blue	Myo15	0.95481
blue	Rgs14	0.954783
blue	Ltbp2	0.954418
blue	Fxyd1	0.95418
blue	Col17a1	0.953958
blue	Trim54	0.953708
blue	Slc2a7	0.953632
blue	Sema5b	0.953567
blue	Baiap2l2	0.9531
blue	Tsks	0.952847
blue	Pld4	0.952688
blue	Odf3	0.952459
blue	Adamts7	0.952415
blue	Hhatl	0.951957
blue	Itgb4	0.951826
blue	Padi1	0.951389
blue	Notch3	0.950335
blue	Asic4	0.950031
blue	Cnn1	0.949933
blue	Plch2	0.949932
blue	Matn4	0.948951
blue	1700018B08Rik	0.948901
blue	Slc11a1	0.948827
blue	Cela3b	0.948421
blue	Igdcc3	0.947967
blue	Rpl3l	0.947787
blue	Col5a3	0.947725
blue	Gpr132	0.947418
blue	Col9a2	0.94741
blue	Dnah2	0.947112
blue	Lman1l	0.946711
blue	Padi4	0.946657
blue	Krt80	0.946193
blue	Cpne7	0.945924
blue	Krt42	0.945784
blue	Tcf7l1	0.945754
blue	Ntrk1	0.945599
blue	Lims2	0.945238
blue	Ly6h	0.944983
blue	AB124611	0.944763
blue	Alox12b	0.944332
blue	Wnt11	0.944261
blue	Tnnt2	0.944042
blue	Mag	0.943967
blue	Col5a1	0.943679
blue	Dio3os	0.943527
blue	Kcp	0.943267
blue	Col7a1	0.943217
blue	Aire	0.943181
blue	Aqp2	0.943001
blue	Mroh2a	0.942755
blue	1700001K19Rik	0.942497
blue	Col6a1	0.941986
blue	Lrmp	0.941746
blue	Vsig8	0.940252
blue	Tuba3a	0.940066
blue	Lamc3	0.940047
blue	Tead2	0.939519
blue	Acacb	0.939254
blue	Bpifb5	0.939222
blue	9230102O04Rik	0.939045
blue	Tie1	0.938954
blue	Fcgbp	0.938798
blue	Myo18b	0.938739
blue	Pdzd2	0.938551
blue	Ggt1	0.938404
blue	Exoc3l4	0.938012
blue	Rapgef3	0.937941
blue	Npffr1	0.937656
blue	Capn12	0.937632
blue	Nphs1	0.937566
blue	Eya2	0.937097
blue	Aqp3	0.936691
blue	Tepp	0.936413
blue	Drd4	0.936183
blue	Atp2a1	0.935606
blue	Comp	0.935228
blue	Radil	0.935116
blue	Cacna1i	0.934199
blue	F12	0.933302
blue	Nr1h3	0.93328
blue	Hmha1	0.933143
blue	Tdrd9	0.933067
blue	Slc39a4	0.932887
blue	Amhr2	0.932737
blue	Ntn5	0.932599
blue	Grin2c	0.93259
blue	Sp110	0.93257
blue	Ssu2	0.932486
blue	Podn	0.93246
blue	Gal	0.93215
blue	Arhgap9	0.932027
blue	Kirrel3	0.931777
blue	Ccdc108	0.931674
blue	Rgs6	0.931628
blue	Nkx2-9	0.931181
blue	Rbfox3	0.930532
blue	Mslnl	0.930275
blue	Spi1	0.929768
blue	Trpv4	0.929764
blue	Scube1	0.929543
blue	Wwc1	0.929389
blue	Baiap3	0.928939
blue	Ctrc	0.928836
blue	Nos3	0.928649
blue	Znrf4	0.928537
blue	Mfi2	0.928534
blue	Pstpip1	0.928207
blue	Itga5	0.928023
blue	Acap1	0.927731
blue	Lgals7	0.927519
blue	Hpd	0.927455
blue	Tinagl1	0.927146
blue	Tmprss9	0.926821
blue	Tmc8	0.92665
blue	Scube3	0.926354
blue	Lgr6	0.926112
blue	Wdfy4	0.925937
blue	Morn3	0.925784
blue	Klrg2	0.925779
blue	Map3k6	0.925766
blue	Ptgis	0.925763
blue	Tmem82	0.925714
blue	Unc13d	0.925668
blue	Slc12a7	0.925471
blue	Cela3a	0.924988
blue	Adap2	0.924853
blue	Cdh15	0.924596
blue	Capg	0.924294
blue	Hspg2	0.924291
blue	Fbxo24	0.923849
blue	Myh14	0.923844
blue	Adcy3	0.923623
blue	Car9	0.923574
blue	Cdhr2	0.923503
blue	Bpifb3	0.922843
blue	Tfap2e	0.922819
blue	Scn4a	0.922745
blue	B4galnt3	0.922206
blue	Kif26a	0.921991
blue	Gm10354	0.921893
blue	Col4a2	0.921465
blue	F7	0.920124
blue	Ace3	0.919964
blue	Lrg1	0.919742
blue	Il34	0.919268
blue	Clic3	0.919117
blue	Ccdc13	0.919058
blue	Slc22a7	0.919053
blue	Dux	0.918653
blue	Cyba	0.918592
blue	Bpifb4	0.918567
blue	Gcgr	0.918192
blue	Gm53	0.918073
blue	Col16a1	0.917739
blue	Cblc	0.917377
blue	Col26a1	0.91735
blue	Smo	0.917044
blue	Rnf207	0.917001
blue	Izumo1	0.916683
blue	Spatc1l	0.916655
blue	Wnt10b	0.91642
blue	Lypd5	0.916374
blue	6820408C15Rik	0.916373
blue	Paqr6	0.916239
blue	Cabp2	0.91611
blue	Ifnl2	0.915921
blue	Notum	0.91518
blue	Bpifb1	0.915085
blue	Chit1	0.915004
blue	Efs	0.914741
blue	A230065H16Rik	0.914577
blue	Clcnkb	0.914487
blue	Nkpd1	0.914414
blue	Acp5	0.913804
blue	4931409K22Rik	0.913796
blue	Slc12a3	0.913598
blue	Pkp3	0.913563
blue	Cyp2d26	0.913256
blue	Gm11744	0.913012
blue	Prodh	0.912821
blue	Kcnk4	0.912473
blue	Ctrb1	0.912374
blue	A530032D15Rik	0.912182
blue	E130218I03Rik	0.911579
blue	Alox15	0.911552
blue	Zdhhc19	0.91128
blue	Tnnt1	0.911136
blue	Bmp8a	0.910913
blue	Gm5294	0.910778
blue	Cfap46	0.910737
blue	Gm17019	0.9107
blue	Odf3l2	0.910533
blue	Cnfn	0.909405
blue	Begain	0.909381
blue	Susd2	0.90934
blue	Serinc2	0.908916
blue	Slc26a10	0.908857
blue	Lhx3	0.908852
blue	Alk	0.908797
blue	Gm15179	0.908564
blue	Zmynd15	0.908457
blue	Vwa7	0.908439
blue	Egflam	0.908277
blue	Rasal1	0.908105
blue	Dysf	0.90774
blue	Cntn2	0.907503
blue	Lamb2	0.907317
blue	Dusp13	0.907226
blue	Pth1r	0.907222
blue	Kcnh4	0.906681
blue	Spdef	0.90663
blue	Grifin	0.906447
blue	Icam1	0.906336
blue	Rasal3	0.906318
blue	Kif17	0.906175
blue	Rtn4rl2	0.906063
blue	Adad2	0.905961
blue	Esyt3	0.905731
blue	Lmx1b	0.905537
blue	Trpv3	0.905323
blue	Padi2	0.905061
blue	Ccdc33	0.904928
blue	Slc47a2	0.904826
blue	Dmkn	0.904454
blue	Bpi	0.904302
blue	Cyp26c1	0.904285
blue	Myrf	0.904142
blue	Pitx3	0.903852
blue	S1pr5	0.903507
blue	Slc25a18	0.903487
blue	C1qc	0.903308
blue	Ihh	0.902341
blue	Pld2	0.902311
blue	Mmp9	0.902293
blue	Fgf8	0.90204
blue	Tnni1	0.902028
blue	Arhgef15	0.901784
blue	Mylk2	0.901715
blue	Col9a3	0.901578
blue	Sorbs3	0.900927
blue	Tlx2	0.900837
blue	Nid2	0.900593
blue	Otop2	0.90048
blue	Crb2	0.900158
blue	Rtkn	0.899977
blue	Pecam1	0.899528
blue	Fscn2	0.898948
blue	St14	0.898699
blue	Dnaaf3	0.898615
blue	Adgrb1	0.898541
blue	Tjp3	0.898521
blue	Cys1	0.897965
blue	Jsrp1	0.897734
blue	Bzrap1	0.897166
blue	Grm2	0.896779
blue	Kank2	0.896774
blue	Adamts10	0.896325
blue	Myo1a	0.896285
blue	Cldn14	0.896057
blue	Tnfaip2	0.895713
blue	Lypd8	0.895637
blue	Slc4a1	0.895636
blue	Als2cl	0.895111
blue	Gpbar1	0.894697
blue	Igfbp2	0.8945
blue	Syce1l	0.894484
blue	Utf1	0.894292
blue	Pnpla5	0.894223
blue	1810013A23Rik	0.893834
blue	Il17b	0.893681
blue	Prkcg	0.893592
blue	Pltp	0.893587
blue	Trim47	0.893151
blue	Slc44a4	0.892917
blue	Slc5a10	0.892781
blue	Trim17	0.892488
blue	Plcd3	0.892322
blue	Bdkrb2	0.891768
blue	Col1a1	0.891762
blue	Def6	0.891607
blue	Nt5c1a	0.891449
blue	Izumo2	0.891308
blue	Sytl1	0.890977
blue	Rhbdf1	0.890849
blue	Spaca4	0.890785
blue	Grm4	0.890578
blue	Notch4	0.890507
blue	Dok7	0.890475
blue	Mmp25	0.890406
blue	Arhgap27	0.890225
blue	Tnnt3	0.890081
blue	Kcnh3	0.889878
blue	Scnn1a	0.889729
blue	C4b	0.889669
blue	Dlk2	0.88965
blue	Lhx5	0.889306
blue	Crispld2	0.889088
blue	Mical1	0.888901
blue	Inf2	0.888627
blue	Nup210l	0.888539
blue	Npas1	0.888397
blue	Galnt16	0.888319
blue	Adam11	0.888298
blue	Vill	0.888244
blue	Phox2a	0.888035
blue	Odf3b	0.887918
blue	Ctsw	0.887891
blue	Espnl	0.887887
blue	Caly	0.887825
blue	Eln	0.887812
blue	Fgd2	0.887461
blue	Grin3b	0.887426
blue	C4a	0.886982
blue	Rims4	0.886671
blue	Gna15	0.88636
blue	Lyl1	0.885834
blue	Hsd17b14	0.885822
blue	Mroh6	0.885349
blue	1700011A15Rik	0.885202
blue	Mdfi	0.885181
blue	Prr36	0.885093
blue	Oas3	0.884924
blue	Fgfr4	0.884753
blue	Atp8b5	0.884731
blue	Kcnj9	0.884677
blue	Cox4i2	0.884442
blue	Pygm	0.883959
blue	Slc16a8	0.883525
blue	Aanat	0.883525
blue	Map4k1	0.883381
blue	Rhbg	0.883177
blue	Col22a1	0.882854
blue	Otop3	0.88274
blue	Stkld1	0.882453
blue	Ak7	0.882325
blue	Psca	0.882165
blue	Sox13	0.882063
blue	Pllp	0.881986
blue	Gm12992	0.881811
blue	Smok2b	0.881508
blue	Disc1	0.881465
blue	Sema3f	0.881403
blue	L3mbtl1	0.88138
blue	Mir466p	0.881344
blue	Ldb3	0.881184
blue	Ccdc154	0.881143
blue	P3h3	0.881105
blue	Aim1l	0.881058
blue	Arhgap40	0.880974
blue	Hk3	0.88088
blue	Cyp2w1	0.880673
blue	Cmtm7	0.880582
blue	Itgb7	0.880441
blue	Gstm6	0.880142
blue	Pyy	0.879921
blue	Scx	0.879466
blue	Evc2	0.879284
blue	Cnn2	0.879142
blue	Dpysl4	0.878777
blue	Arhgap22	0.878133
blue	Slc22a18	0.877922
blue	Dio3	0.877878
blue	Cd37	0.87785
blue	Tmprss6	0.877609
blue	Lactbl1	0.876976
blue	Amn	0.876857
blue	Cpz	0.876585
blue	Plcd1	0.876477
blue	Fxyd6	0.876402
blue	Ankrd6	0.876368
blue	Asic3	0.875583
blue	Icam4	0.875101
blue	Myh7b	0.87505
blue	1700042G07Rik	0.874898
blue	Adamtsl4	0.874753
blue	Plb1	0.874564
blue	Ppp1r32	0.874238
blue	Ebf4	0.87371
blue	Prr5	0.873631
blue	Aebp1	0.873448
blue	Robo3	0.873238
blue	Serpina1c	0.873236
blue	Apom	0.873118
blue	Gprin2	0.872941
blue	Bsx	0.872585
blue	Pgc	0.872329
blue	Vil1	0.872026
blue	Fmnl1	0.871998
blue	Gucy2g	0.871834
blue	Dlx2	0.871715
blue	Asgr1	0.871475
blue	Lamb1	0.871423
blue	Flt4	0.8713
blue	Dapk2	0.870848
blue	Rbp3	0.870844
blue	Rab25	0.870712
blue	Ppfia4	0.870542
blue	Lama5	0.87054
blue	Tead3	0.870514
blue	Aifm3	0.870492
blue	Cnksr1	0.870452
blue	4933424G06Rik	0.870201
blue	Tbxa2r	0.87016
blue	Rasa4	0.870064
blue	Cldnd2	0.869841
blue	Hnf1b	0.869768
blue	Dbh	0.86953
blue	Slc6a12	0.869238
blue	Cdhr5	0.869206
blue	Cygb	0.869134
blue	Ttc34	0.868648
blue	Tbc1d2	0.868608
blue	Pcnxl2	0.868538
blue	Sec31b	0.868531
blue	Epn3	0.86803
blue	Efcab6	0.867921
blue	Gm15941	0.86756
blue	Hpn	0.866843
blue	Carns1	0.86683
blue	Shcbp1l	0.86674
blue	Piezo1	0.866419
blue	Itgae	0.865337
blue	Tmem235	0.865025
blue	Sh3bp1	0.864904
blue	Tfr2	0.864779
blue	Doc2a	0.864593
blue	Aff3	0.86427
blue	Gsg1l	0.863804
blue	Ttc25	0.863733
blue	Stpg1	0.863623
blue	Cpne9	0.86362
blue	Abcg4	0.86327
blue	Otp	0.863123
blue	Ckm	0.862852
blue	Nlrx1	0.862679
blue	Epha10	0.862566
blue	Nckap5l	0.862409
blue	Ppfibp2	0.862358
blue	Mertk	0.861952
blue	Acot6	0.861765
blue	Igf2bp2	0.861267
blue	Ttc16	0.861227
blue	Stap2	0.861207
blue	Adamts2	0.861086
blue	Tmem217	0.861059
blue	Cacna1s	0.860664
blue	Sspo	0.860461
blue	Ampd3	0.860292
blue	Anpep	0.859904
blue	Prdm12	0.859753
blue	Arhgef33	0.859568
blue	Plekha4	0.85954
blue	Nadsyn1	0.85938
blue	Has1	0.859223
blue	Fermt3	0.859136
blue	Sema7a	0.858768
blue	Cyp4f39	0.858215
blue	Lcn12	0.858164
blue	Arl5c	0.857893
blue	Asmt	0.857855
blue	Fn1	0.857771
blue	Prima1	0.85777
blue	Pla2g2e	0.85758
blue	Ltb	0.857309
blue	Wdr93	0.857199
blue	Chadl	0.857198
blue	Capn9	0.856788
blue	Myl4	0.856746
blue	Ccdc78	0.856723
blue	Hyal1	0.856669
blue	Plcg2	0.856541
blue	Siglec15	0.856502
blue	Gareml	0.856072
blue	Septin1	0.855984
blue	Avp	0.855823
blue	Umodl1	0.855785
blue	Fam129c	0.855698
blue	Tex29	0.855513
blue	0610039K10Rik	0.855278
blue	Plekhd1	0.855244
blue	Nynrin	0.855111
blue	Gpr179	0.8551
blue	Hoxb6	0.855075
blue	Actn3	0.85507
blue	Slc6a5	0.855023
blue	Slc5a5	0.85476
blue	Chrdl2	0.854613
blue	Col15a1	0.854553
blue	Hrh3	0.854539
blue	Gatsl3	0.854507
blue	Gipc3	0.854328
blue	Pabpc1l	0.854283
blue	Stk32c	0.854281
blue	Lbx2	0.85406
blue	Wscd2	0.854029
blue	Grik4	0.853922
blue	Dock2	0.853906
blue	Grik3	0.853635
blue	Cdc42ep5	0.853574
blue	Ehbp1l1	0.85347
blue	Tex22	0.853409
blue	Ankrd9	0.85336
blue	Chrng	0.853309
blue	Cpne6	0.853153
blue	Cfap70	0.853071
blue	Mamdc4	0.851966
blue	Tgfbi	0.851955
blue	Wnt10a	0.851823
blue	Cebpe	0.85169
blue	Htr6	0.851639
blue	Eps8l1	0.851082
blue	Foxe3	0.850884
blue	Itga2b	0.850882
blue	Trpv1	0.850816
blue	Acad10	0.850795
blue	Pabpn1l	0.850759
blue	Tekt4	0.850675
blue	Pde6g	0.85056
blue	Klhl3	0.85055
blue	Adcy8	0.850289
blue	Capn8	0.850189
blue	Ttll10	0.849904
blue	Fendrr	0.849777
blue	Slc16a11	0.849681
blue	Adamtsl2	0.849657
blue	Tgfb1i1	0.849577
blue	Pgf	0.849462
blue	Ablim2	0.849043
blue	Aldh1l1	0.848701
blue	Mir7217	0.848293
blue	Tnni3	0.848262
blue	Ada	0.848229
blue	Pla2g2c	0.848212
blue	Styxl1	0.848083
blue	Ephx2	0.847996
blue	Lars2	0.847844
blue	Mapkapk3	0.847589
blue	Kcnc4	0.847365
blue	Card10	0.847167
blue	4930413F20Rik	0.847166
blue	Casq1	0.847125
blue	Gjb4	0.847118
blue	Chst5	0.847072
blue	Hsd11b2	0.84705
blue	Cryba4	0.84692
blue	Llgl2	0.846459
blue	Qrich2	0.846451
blue	Plin3	0.846275
blue	Sec14l5	0.846093
blue	Sardh	0.846068
blue	Epha2	0.846063
blue	Fgf18	0.845945
blue	5830416P10Rik	0.845816
blue	Dmtn	0.845565
blue	Grip2	0.845354
blue	Rarres1	0.845118
blue	Ggn	0.845116
blue	Abcb9	0.844975
blue	Spem1	0.844972
blue	Ppp1r36	0.844935
blue	Ptpn5	0.844876
blue	Cpxm1	0.844723
blue	Abcc3	0.844468
blue	Tmem253	0.844416
blue	Igdcc4	0.844231
blue	4933413G19Rik	0.844027
blue	Sbno2	0.843833
blue	Tymp	0.842788
blue	Snai3	0.842756
blue	Tiam2	0.842364
blue	Fxyd2	0.842306
blue	Nags	0.841892
blue	Syk	0.84157
blue	1700022H01Rik	0.841471
blue	4921525O09Rik	0.841468
blue	Adgrd1	0.841333
blue	Cdh16	0.841323
blue	2900011O08Rik	0.841026
blue	Zic2	0.840893
blue	Itga7	0.840505
blue	Sbk2	0.840418
blue	Sec14l2	0.840201
blue	Usp43	0.840159
blue	Tlx3	0.840136
blue	D130020L05Rik	0.840103
blue	Sh2d4b	0.839822
blue	Zfp652os	0.839704
blue	Ehd2	0.839456
blue	Ank1	0.838804
blue	Sag	0.838802
blue	C3	0.838169
blue	Mgat5b	0.838146
blue	Plekhb1	0.838075
blue	Ngef	0.837948
blue	Ankrd60	0.837802
blue	Dnmt3b	0.837742
blue	Cacna2d2	0.837684
blue	Fam83e	0.837643
blue	Pde6a	0.837632
blue	Map3k14	0.837622
blue	Hck	0.837587
blue	Mmp23	0.837566
blue	Ldlrad1	0.837301
blue	Mir6546	0.837281
blue	Asic2	0.837082
blue	Icam5	0.836964
blue	Dgkeos	0.835828
blue	Cacna2d4	0.835825
blue	Sh3bp2	0.835523
blue	BC021891	0.835452
blue	Tspan18	0.835376
blue	Glis1	0.83532
blue	Acad12	0.835223
blue	Ngf	0.83518
blue	Nrp2	0.835067
blue	Plxdc1	0.834596
blue	2010300C02Rik	0.834584
blue	Jph4	0.834554
blue	Fxyd3	0.834486
blue	1700061G19Rik	0.834472
blue	Phldb1	0.834435
blue	Fibcd1	0.834346
blue	Cracr2b	0.834241
blue	Slc37a2	0.834215
blue	Trp73	0.834066
blue	Lgals1	0.833941
blue	Fam129b	0.833763
blue	Fscn1	0.833444
blue	Fam65b	0.833185
blue	Kcnip2	0.833183
blue	Ncf2	0.833157
blue	Omp	0.832948
blue	Asap3	0.83285
blue	Pkd2l1	0.832793
blue	Abcg8	0.832602
blue	Fgfrl1	0.831885
blue	Ush1c	0.831851
blue	Fam132a	0.831765
blue	Myo5b	0.831487
blue	Lfng	0.830574
blue	Gm10789	0.830101
blue	Fkbp10	0.830035
blue	Kcnj10	0.829819
blue	Tmem52	0.829763
blue	Pvalb	0.829649
blue	Crybb2	0.829565
blue	Mir6538	0.829546
blue	4930590J08Rik	0.829526
blue	Prodh2	0.82952
blue	Pik3r5	0.829376
blue	Vax2os	0.82931
blue	Zic5	0.829292
blue	Cym	0.829153
blue	Mlph	0.829119
blue	A930018P22Rik	0.829001
blue	Hkdc1	0.828509
blue	Cebpa	0.827614
blue	Tagln	0.827401
blue	Upk1a	0.827208
blue	4930451I11Rik	0.827113
blue	Atp6v1c2	0.826258
blue	BC048546	0.825694
blue	Espn	0.825667
blue	Col6a2	0.825444
blue	Lat2	0.825002
blue	Slc34a1	0.824568
blue	Ebi3	0.824565
blue	Zfp618	0.824325
blue	Zfp385c	0.824302
blue	1700065D16Rik	0.824275
blue	Ak8	0.824017
blue	Cyp26b1	0.823784
blue	Cilp2	0.823728
blue	Ptk7	0.823538
blue	Dok2	0.823392
blue	2210416O15Rik	0.823198
blue	Tekt1	0.82308
blue	Tmem79	0.82299
blue	Mir34b	0.822631
blue	Barhl1	0.822555
blue	Gm9920	0.8224
blue	Rinl	0.82221
blue	Ccdc106	0.822069
blue	Galp	0.821537
blue	Mmel1	0.821516
blue	Pxdc1	0.821276
blue	Rab20	0.820204
blue	Napsa	0.820184
blue	Hmx3	0.820152
blue	Cyp27a1	0.819979
blue	Wnt3	0.81964
blue	Mir1957a	0.819395
blue	Ifnlr1	0.819134
blue	Slc25a47	0.819052
blue	Crygn	0.819014
blue	B3gnt7	0.818835
blue	Fbn1	0.818554
blue	Lrrk1	0.81846
blue	Nlgn3	0.818424
blue	Mir122	0.818321
blue	Mir3968	0.81792
blue	Mia	0.817861
blue	Acta1	0.817795
blue	Wipf3	0.817717
blue	Selenbp1	0.817571
blue	Asprv1	0.817544
blue	Ntn4	0.817102
blue	Col18a1	0.816707
blue	1700045H11Rik	0.816678
blue	Rin1	0.816435
blue	Pkn3	0.816332
blue	Adck3	0.816314
blue	Abca4	0.816082
blue	Acpt	0.81595
blue	Tmem116	0.815894
blue	Spink4	0.815892
blue	Csmd2	0.815852
blue	Cfap45	0.81582
blue	Dock6	0.81561
blue	Gpha2	0.815558
blue	Dusp2	0.815543
blue	1700008O03Rik	0.815519
blue	Hoxa9	0.81543
blue	Rasip1	0.815226
blue	Ascl5	0.815141
blue	Pou2f2	0.815048
blue	1700020L24Rik	0.814813
blue	Runx3	0.814398
blue	Muc1	0.814244
blue	Psd2	0.814144
blue	Gm7030	0.814143
blue	Mir9-1	0.813812
blue	Pdxk-ps	0.813758
blue	Mir3544	0.813611
blue	Twist1	0.81349
blue	Tomm20l	0.813431
blue	Ppapdc3	0.813382
blue	Shank3	0.813331
blue	Nrros	0.813224
blue	Lag3	0.813194
blue	Mmp28	0.81291
blue	1700028J19Rik	0.812829
blue	Dkkl1	0.812746
blue	Prx	0.812546
blue	Mical3	0.812495
blue	Exoc3l	0.812467
blue	4930444P10Rik	0.81233
blue	Pitx1	0.812235
blue	5033406O09Rik	0.811851
blue	Aldh3b1	0.811787
blue	Shisa8	0.811706
blue	Cercam	0.811583
blue	Itgal	0.811526
blue	Mir196b	0.811451
blue	Slc52a3	0.811447
blue	Prdm11	0.811317
blue	Dennd1c	0.811266
blue	Ccdc183	0.811127
blue	Thegl	0.810958
blue	AW549542	0.810536
blue	Gdf15	0.8105
blue	Ano1	0.810402
blue	Pde2a	0.810392
blue	Scarf1	0.810338
blue	Tex14	0.810255
blue	Ccdc63	0.810048
blue	Mir3470a	0.809904
blue	Kndc1	0.80976
blue	Ttc21a	0.809745
blue	Slc6a11	0.809506
blue	Nos1ap	0.809377
blue	Zglp1	0.80921
blue	Gpr4	0.808905
blue	Pald1	0.808885
blue	Irf8	0.808752
blue	P2rx5	0.808622
blue	Pth2	0.808489
blue	E130304I02Rik	0.808471
blue	Ephb4	0.808218
blue	Guca2a	0.808188
blue	Kalrn	0.808187
blue	Tbx2	0.807929
blue	Ggt5	0.807366
blue	Slc9a3r2	0.807282
blue	Mir126a	0.807214
blue	Mfap4	0.807211
blue	Fbln2	0.806801
blue	Gstm7	0.806793
blue	Spata32	0.806787
blue	Src	0.806675
blue	Gipc2	0.806668
blue	Aldoart2	0.806561
blue	Pla2g2f	0.806341
blue	Ascl2	0.805893
blue	Ltc4s	0.805833
blue	Slc5a4a	0.805797
blue	Gm10863	0.805684
blue	Ankrd55	0.805598
blue	Hic1	0.805393
blue	Mogat2	0.805366
blue	Sidt1	0.805297
blue	Hmx1	0.805286
blue	Smpdl3b	0.805161
blue	Fancc	0.804908
blue	Sp140	0.804759
blue	1700029H14Rik	0.804738
blue	Gm15441	0.804735
blue	Nccrp1	0.804662
blue	Vwa5b1	0.804574
blue	Gja4	0.804492
blue	Klf1	0.804452
blue	Pmel	0.804433
blue	Pde4c	0.804177
blue	C030013C21Rik	0.804138
blue	Foxe1	0.804046
blue	Alpl	0.803713
blue	Tbkbp1	0.803541
blue	Mill2	0.80349
blue	Ism2	0.803482
blue	Rab11fip5	0.803456
blue	Lama1	0.803073
blue	Neb	0.80298
blue	Cryab	0.802946
blue	Slc38a8	0.802938
blue	Gm15850	0.802695
blue	Mir499	0.802665
blue	Loxl3	0.802617
blue	Slc29a2	0.80239
blue	Ephb3	0.801925
blue	Dll3	0.801463
blue	Arid3c	0.801379
blue	Camk2a	0.801254
blue	Gm23363	0.800582
blue	Tal1	0.800441
blue	Mir8117	0.800356
blue	Npm2	0.800309
blue	Gpc2	0.800229
blue	Sim2	0.800171
blue	Plau	0.800035
blue	Plin5	0.799954
blue	Tmem91	0.799811
blue	Gm10069	0.799741
blue	Proca1	0.799628
blue	Slc38a3	0.799404
blue	Adamts4	0.799398
blue	Adgra3	0.799394
blue	Micall2	0.799328
blue	A230103J11Rik	0.798981
blue	Speer4cos	0.798822
blue	Gpr62	0.798811
blue	D630003M21Rik	0.798645
blue	Rbfox1	0.798598
blue	Obp2b	0.79859
blue	H2-Ab1	0.798398
blue	Tmod4	0.798307
blue	Pkd1l3	0.798138
blue	Tor4a	0.797931
blue	Lrrc3	0.797837
blue	Gm6484	0.797669
blue	Col1a2	0.797359
blue	Stk10	0.797228
blue	Ighmbp2	0.797061
blue	Fes	0.796827
blue	Foxh1	0.796753
blue	Phldb3	0.796467
blue	Ptgds	0.796427
blue	Hrc	0.7964
blue	Acr	0.795759
blue	Tmem190	0.79557
blue	Ptgs1	0.795448
blue	Lrrc23	0.795447
blue	Zbtb42	0.795414
blue	Maats1	0.795029
blue	Hcls1	0.795022
blue	Cartpt	0.794953
blue	Tex35	0.7949
blue	Acsbg1	0.794884
blue	Ern2	0.794673
blue	Cldn9	0.794664
blue	Tbc1d10c	0.794257
blue	Car7	0.794152
blue	Gas6	0.794144
blue	Plxnd1	0.794073
blue	Oas2	0.794015
blue	Apobr	0.793884
blue	Prss8	0.793726
blue	Cacna1f	0.793555
blue	Asb16	0.793483
blue	Gpsm3	0.793316
blue	Mycbpap	0.793291
blue	Hdac7	0.793134
blue	Bvht	0.793101
blue	Enpp3	0.793075
blue	Mir210	0.793056
blue	Aloxe3	0.792747
blue	Ptprcap	0.792609
blue	Bglap3	0.792448
blue	B3gnt8	0.792277
blue	Gng13	0.792237
blue	Ltk	0.792208
blue	Mfsd2a	0.791877
blue	Megf11	0.791872
blue	Lin28a	0.791833
blue	Fam189a2	0.791739
blue	Lrsam1	0.791664
blue	Entpd2	0.791463
blue	Scnn1g	0.791422
blue	4930432K21Rik	0.791127
blue	Gabrd	0.791073
blue	Oprd1	0.790687
blue	Foxd1	0.790684
blue	Col25a1	0.79043
blue	Aspdh	0.790234
blue	Rasgef1c	0.789889
blue	Igsf21	0.789876
blue	Snai1	0.789725
blue	Mir346	0.789663
blue	Lrguk	0.789491
blue	D930020B18Rik	0.789415
blue	Skor1	0.789308
blue	Zfp783	0.789208
blue	Creb3l4	0.789163
blue	Lbp	0.788993
blue	Ajap1	0.788818
blue	Rnf144a	0.788703
blue	Alox8	0.788651
blue	Il3ra	0.788326
blue	Ntf5	0.788124
blue	Gjd3	0.788062
blue	Pear1	0.788007
blue	R3hdml	0.787973
blue	Kazn	0.78778
blue	Slc10a4	0.787654
blue	Amz1	0.787556
blue	Pigr	0.787319
blue	Cd3g	0.786947
blue	Stra6	0.786917
blue	Fzd2	0.786852
blue	Dock8	0.786832
blue	Zfp536	0.786798
blue	Nlrc5	0.786482
blue	4931408D14Rik	0.78642
blue	Sfrp5	0.786408
blue	Isl2	0.786399
blue	Iffo2	0.786236
blue	Itgb3	0.785947
blue	Mir365-2	0.785912
blue	Pram1	0.785734
blue	Dll4	0.785703
blue	Ntn3	0.785637
blue	Erbb2	0.785579
blue	Itpripl2	0.785522
blue	Kcnj14	0.785393
blue	Snx22	0.785243
blue	Crip3	0.785038
blue	Epor	0.784934
blue	Tlcd2	0.784863
blue	Aox1	0.784674
blue	D930028M14Rik	0.784641
blue	Notch2	0.784566
blue	Cdh23	0.784206
blue	Pnpla7	0.784086
blue	Insm2	0.78407
blue	Cdh3	0.783829
blue	Cacna2d3	0.783806
blue	Cdkl4	0.783782
blue	Pyroxd2	0.783457
blue	4933430I17Rik	0.783285
blue	Tnfrsf13c	0.783264
blue	A330009N23Rik	0.783188
blue	Ttll13	0.783064
blue	Colec11	0.782727
blue	Zfp36l1	0.782559
blue	Prr29	0.782479
blue	Ssc5d	0.782447
blue	Tubb1	0.782411
blue	1700019L03Rik	0.782382
blue	Nyap1	0.78205
blue	Plekhg4	0.781923
blue	Mmp14	0.781907
blue	1700054A03Rik	0.781853
blue	Mir219a-2	0.781536
blue	Ppapdc1a	0.780888
blue	5730559C18Rik	0.78075
blue	Islr2	0.7806
blue	Ephb2	0.7801
blue	Kcnk12	0.779662
blue	Gpr25	0.779653
blue	A530013C23Rik	0.779558
blue	Dcdc2b	0.779515
blue	Tmprss7	0.779493
blue	Ccdc113	0.779263
blue	Rfx2	0.779015
blue	Mocos	0.778557
blue	Slc1a1	0.778413
blue	Arhgef4	0.778351
blue	1700001O22Rik	0.77834
blue	Tnk1	0.778336
blue	Nat8l	0.778118
blue	Clrn2	0.777865
blue	Ptger1	0.777843
blue	Sall1	0.777613
blue	Mgll	0.777275
blue	4931440F15Rik	0.777163
blue	Nrg4	0.776678
blue	Gramd2	0.776579
blue	N4bp3	0.776381
blue	Edn2	0.776375
blue	Gm10814	0.776354
blue	Msantd1	0.775881
blue	Hsd17b1	0.775866
blue	Mfsd4	0.775859
blue	Xkr6	0.775557
blue	Rftn1	0.775529
blue	Gata6	0.775394
blue	Onecut3	0.775036
blue	Syne3	0.774844
blue	Grrp1	0.774669
blue	2200002D01Rik	0.774568
blue	A930001C03Rik	0.77417
blue	P4ha3	0.774128
blue	Inhbb	0.774123
blue	Mir1901	0.774095
blue	Itpr2	0.77403
blue	Nrg1	0.773984
blue	Rnf122	0.773926
blue	Rac3	0.77374
blue	Gm13238	0.773435
blue	Plekhg2	0.773429
blue	P2rx1	0.773154
blue	Slc7a7	0.772869
blue	BC100451	0.772773
blue	Tcf7	0.772638
blue	Cela1	0.772562
blue	Gm16576	0.772441
blue	Ttll9	0.772429
blue	Gdpd5	0.772418
blue	Clcn1	0.772399
blue	Garnl3	0.772313
blue	St6galnac2	0.772191
blue	Atcayos	0.771905
blue	Matk	0.771805
blue	Cct6b	0.771769
blue	Muc4	0.771752
blue	Lrwd1	0.771714
blue	Gstp2	0.771347
blue	Tmem139	0.771331
blue	Dnmbp	0.771223
blue	Apoa1	0.771031
blue	1700028I16Rik	0.770771
blue	Cntn4	0.770689
blue	Rasl12	0.770044
blue	Zmynd10	0.769975
blue	4932418E24Rik	0.769762
blue	Adam8	0.769752
blue	Cited1	0.769578
blue	Ttc38	0.769387
blue	Gm15408	0.769345
blue	Krt25	0.769278
blue	1700001J03Rik	0.769076
blue	H2-Bl	0.768928
blue	Ptpn18	0.768743
blue	Tmco4	0.768695
blue	Oas1d	0.768354
blue	Fzd9	0.768265
blue	Arhgap31	0.768257
blue	Mir96	0.76821
blue	BC049762	0.767912
blue	Slc23a3	0.767871
blue	Iqck	0.767865
blue	Astn2	0.767731
blue	Mfsd2b	0.767648
blue	4933405L10Rik	0.7674
blue	Sema4a	0.767399
blue	Mir497b	0.767181
blue	Gm266	0.767146
blue	Vsig2	0.766963
blue	Wfikkn1	0.766845
blue	Slc26a8	0.766512
blue	Tbr1	0.766466
blue	Trip10	0.766329
blue	Kirrel2	0.766283
blue	Npl	0.766179
blue	5031414D18Rik	0.766126
blue	Cdk3-ps	0.765882
blue	1700120C14Rik	0.765819
blue	Abhd12b	0.765707
blue	Rfx4	0.765684
blue	Fam78a	0.76532
blue	4930451G09Rik	0.765185
blue	Xrra1	0.765122
blue	Klc4	0.764909
blue	Gm5741	0.764783
blue	Onecut1	0.764574
blue	Fgf22	0.764087
blue	Sync	0.763874
blue	Epha8	0.763824
blue	Cacna1g	0.763813
blue	Fank1	0.763667
blue	Nek10	0.763555
blue	Pld6	0.763533
blue	Tgm3	0.763125
blue	Ppp1r13l	0.762825
blue	Cd22	0.762768
blue	Hsf5	0.762723
blue	Rasgrp2	0.762547
blue	Cables1	0.762232
blue	Grhl3	0.762033
blue	Aipl1	0.761833
blue	S1pr2	0.761696
blue	Cpne5	0.761649
blue	Lgr5	0.761446
blue	Ankmy1	0.761266
blue	Enpp1	0.761204
blue	E030030I06Rik	0.761159
blue	Pacsin3	0.760979
blue	Tac1	0.760958
blue	Speg	0.760744
blue	Ablim1	0.760724
blue	Mir5098	0.760673
blue	Sh2d5	0.760234
blue	Rin2	0.760107
blue	Tex101	0.760093
blue	Slc38a1	0.76
blue	Adgrg3	0.759894
blue	Ghsr	0.759827
blue	Otog	0.759721
blue	Arhgef37	0.75964
blue	Tmem88b	0.759634
blue	Chst15	0.759609
blue	Nsg2	0.759562
blue	Shd	0.759477
blue	Larp6	0.758882
blue	6430531B16Rik	0.758875
blue	Abcd4	0.758853
blue	Nav3	0.75882
blue	Prdm6	0.758724
blue	Lrrc36	0.758533
[truncated: 12,531 more rows]

## Sheet: # transcripts per module
module	# transcripts
turquoise	3613
blue	3432
brown	1424
yellow	1412
green	1147
red	892
black	821
pink	380
magenta	233
purple	181
greenyellow	157
tan	156
salmon	140
cyan	137
midnightblue	115
lightcyan	82
grey60	61
lightgreen	55
lightyellow	49
royalblue	43
total:	14530

## Sheet: black
Term	Library	p-value	q-value	z-score	combined score
Protein processing in endoplasmic reticulum	KEGG_2021_Human	2.496e-35	6.6644e-33	12.14	966.9
response to endoplasmic reticulum stress (GO:0034976)	GO_Biological_Process_2021	5.9347e-19	1.5573e-15	9.932	416.8
endoplasmic reticulum to Golgi vesicle-mediated transport (GO:0006888)	GO_Biological_Process_2021	2.968e-18	3.894e-15	6.723	271.3
IRE1-mediated unfolded protein response (GO:0036498)	GO_Biological_Process_2021	8.2693e-15	7.2329e-12	14.49	469.7
protein transport (GO:0015031)	GO_Biological_Process_2021	2.5949e-14	1.7023e-11	3.928	122.9
protein N-linked glycosylation (GO:0006487)	GO_Biological_Process_2021	1.2797e-13	6.7157e-11	10.92	324.1
Abnormal isoelectric focusing of serum transferrin (HP:0003160)	Human_Phenotype_Ontology	1.6358e-09	4.6211e-07	23.64	478.2
Abnormal glycosylation (HP:0012345)	Human_Phenotype_Ontology	1.6358e-09	4.6211e-07	23.64	478.2
Abnormal protein glycosylation (HP:0012346)	Human_Phenotype_Ontology	1.6358e-09	4.6211e-07	23.64	478.2
Abnormal protein N-linked glycosylation (HP:0012347)	Human_Phenotype_Ontology	1.6358e-09	4.6211e-07	23.64	478.2
N-Glycan biosynthesis	KEGG_2021_Human	8.1825e-09	8.0571e-07	9.225	171.8
Protein export	KEGG_2021_Human	9.0529e-09	8.0571e-07	18.18	336.7
Amino sugar and nucleotide sugar metabolism	KEGG_2021_Human	4.3521e-08	2.905e-06	8.8	149.2
preweaning lethality, complete penetrance MP:0011100	MGI_Mammalian_Phenotype_Level_4_2021	1.3782e-07	0.0003036	1.845	29.15
embryonic lethality prior to organogenesis MP:0013292	MGI_Mammalian_Phenotype_Level_4_2021	3.9785e-07	0.0004382	2.721	40.1
Type I transferrin isoform profile (HP:0003642)	Human_Phenotype_Ontology	1.063e-05	0.002402	17.64	202
Various types of N-glycan biosynthesis	KEGG_2021_Human	2.2131e-05	0.001182	7.075	75.83
embryonic lethality prior to tooth bud stage MP:0013293	MGI_Mammalian_Phenotype_Level_4_2021	2.4282e-05	0.01783	2.732	29.03
abnormal Golgi apparatus morphology MP:0011743	MGI_Mammalian_Phenotype_Level_4_2021	3.9576e-05	0.0218	46.94	475.9
empty decidua capsularis MP:0009687	MGI_Mammalian_Phenotype_Level_4_2021	0.0001691	0.07452	13.05	113.3
Erythrocyte cadmium concentration in never smokers	GWAS_Catalog_2019	0.0004854	0.349	15.65	119.4
Thiazide-induced adverse metabolic effects in hypertensive patients	GWAS_Catalog_2019	0.01117	0.9582	3.103	13.95
Breast cancer (prognosis)	GWAS_Catalog_2019	0.01549	0.9582	15.61	65.05
Callous-unemotional behaviour	GWAS_Catalog_2019	0.01549	0.9582	15.61	65.05
Childhood body mass index	GWAS_Catalog_2019	0.01556	0.9582	4.69	19.53

## Sheet: blue
Term	Library	p-value	q-value	z-score	combined score
external encapsulating structure organization (GO:0045229)	GO_Biological_Process_2021	9.1607e-14	4.5877e-10	3.039	91.25
extracellular structure organization (GO:0043062)	GO_Biological_Process_2021	2.0813e-13	5.2116e-10	3.002	87.66
extracellular matrix organization (GO:0030198)	GO_Biological_Process_2021	3.5171e-13	5.8711e-10	2.571	73.73
ECM-receptor interaction	KEGG_2021_Human	3.5396e-08	1.1044e-05	3.53	60.56
Protein digestion and absorption	KEGG_2021_Human	1.0022e-05	0.001563	2.611	30.05
abnormal long bone epiphyseal plate proliferative zone MP:0003662	MGI_Mammalian_Phenotype_Level_4_2021	1.2075e-05	0.05087	3.425	38.78
Calcium signaling pathway	KEGG_2021_Human	3.928e-05	0.004085	1.847	18.74
collagen fibril organization (GO:0030199)	GO_Biological_Process_2021	4.3517e-05	0.05448	2.595	26.06
Type 1 muscle fiber predominance (HP:0003803)	Human_Phenotype_Ontology	0.0001135	0.09372	16.93	153.8
Protrusio acetabuli (HP:0003179)	Human_Phenotype_Ontology	0.0001135	0.09372	16.93	153.8
axon guidance (GO:0007411)	GO_Biological_Process_2021	0.0001327	0.133	1.853	16.54
Ectopia lentis (HP:0001083)	Human_Phenotype_Ontology	0.0001725	0.09498	4.237	36.72
Dilated cardiomyopathy	KEGG_2021_Human	0.0002152	0.01678	2.314	19.54
Mildly elevated creatine phosphokinase (HP:0008180)	Human_Phenotype_Ontology	0.0002357	0.09735	7.258	60.62
abnormal long bone epiphyseal plate morphology MP:0003055	MGI_Mammalian_Phenotype_Level_4_2021	0.0003066	0.3361	2.734	22.12
Arrhythmogenic right ventricular cardiomyopathy	KEGG_2021_Human	0.0003077	0.0192	2.472	19.99
abnormal nervous system electrophysiology MP:0002272	MGI_Mammalian_Phenotype_Level_4_2021	0.0004152	0.3361	2.239	17.43
increased width of hypertrophic chondrocyte zone MP:0003408	MGI_Mammalian_Phenotype_Level_4_2021	0.0004711	0.3361	3.459	26.5
short femur MP:0003109	MGI_Mammalian_Phenotype_Level_4_2021	0.0006142	0.3361	2.172	16.06
Hyperopia	GWAS_Catalog_2019	0.0007634	1	24.17	173.5
Paralysis (HP:0003470)	Human_Phenotype_Ontology	0.001526	0.4242	5.528	35.85
Cholangiocarcinoma in primary sclerosing cholangitis (time to event)	GWAS_Catalog_2019	0.002594	1	4.836	28.8
Response to antipsychotic treatment	GWAS_Catalog_2019	0.005847	1	3.225	16.58
Gastric adenocarcinoma (histologically verified)	GWAS_Catalog_2019	0.00968	1	9.665	44.82
Mitral valve prolapse	GWAS_Catalog_2019	0.01178	1	3.76	16.7

## Sheet: brown
Term	Library	p-value	q-value	z-score	combined score
rRNA methylation (GO:0031167)	GO_Biological_Process_2021	8.3858e-05	0.2713	7.491	70.31
GPI anchor biosynthetic process (GO:0006506)	GO_Biological_Process_2021	0.0002869	0.464	5.131	41.85
Abnormality of the ileum (HP:0001549)	Human_Phenotype_Ontology	0.0004369	0.4771	6.55	50.67
tRNA 5'-leader removal (GO:0001682)	GO_Biological_Process_2021	0.001441	1	8.178	53.5
Upslanted palpebral fissure (HP:0000582)	Human_Phenotype_Ontology	0.001596	0.7626	2.454	15.81
mitochondrial cytochrome c oxidase assembly (GO:0033617)	GO_Biological_Process_2021	0.002095	1	5.61	34.6
Meckel diverticulum (HP:0002245)	Human_Phenotype_Ontology	0.002095	0.7626	5.61	34.6
kidney cortex atrophy MP:0011423	MGI_Mammalian_Phenotype_Level_4_2021	0.002111	1	7.269	44.78
regulation of aspartic-type endopeptidase activity involved in amyloid precursor protein catabolic process (GO:1902959)	GO_Biological_Process_2021	0.002411	1	10.46	63.06
B-cell malignancies (CLL, Hodgkin lymphoma or multiple myeloma) (pleiotropy)	GWAS_Catalog_2019	0.004086	1	5.947	32.71
Seborrheic dermatitis (HP:0001051)	Human_Phenotype_Ontology	0.004086	0.9999	5.947	32.71
nephrolithiasis MP:0002708	MGI_Mammalian_Phenotype_Level_4_2021	0.006117	1	13.07	66.62
Clubbing of toes (HP:0100760)	Human_Phenotype_Ontology	0.007048	0.9999	4.133	20.48
Glycosylphosphatidylinositol (GPI)-anchor biosynthesis	KEGG_2021_Human	0.008621	1	3.926	18.66
abnormal complement pathway MP:0002471	MGI_Mammalian_Phenotype_Level_4_2021	0.01014	1	9.802	45
abnormal base-excision repair MP:0009796	MGI_Mammalian_Phenotype_Level_4_2021	0.01537	1	7.841	32.74
crystalluria MP:0009645	MGI_Mammalian_Phenotype_Level_4_2021	0.01537	1	7.841	32.74
Glyoxylate and dicarboxylate metabolism	KEGG_2021_Human	0.01744	1	3.271	13.24
Sarcoidosis	GWAS_Catalog_2019	0.01852	1	4.754	18.96
Psychosis (atypical)	GWAS_Catalog_2019	0.01852	1	4.754	18.96
Bone fracture in osteoporosis	GWAS_Catalog_2019	0.02185	1	6.534	24.98
Clozapine-induced cytotoxicity	GWAS_Catalog_2019	0.02185	1	6.534	24.98
Base excision repair	KEGG_2021_Human	0.082	1	2.334	5.838
Fanconi anemia pathway	KEGG_2021_Human	0.08716	1	1.948	4.752
Type II diabetes mellitus	KEGG_2021_Human	0.1062	1	1.961	4.396

## Sheet: cyan
Term	Library	p-value	q-value	z-score	combined score
fatty acid beta-oxidation (GO:0006635)	GO_Biological_Process_2021	2.8125e-05	0.02698	15.97	167.4
fatty acid oxidation (GO:0019395)	GO_Biological_Process_2021	5.2138e-05	0.02698	13.9	137
fatty acid catabolic process (GO:0009062)	GO_Biological_Process_2021	0.0001187	0.04094	11.54	104.3
Peroxisome	KEGG_2021_Human	0.0002506	0.03959	9.733	80.71
Congenital glaucoma (HP:0001087)	Human_Phenotype_Ontology	0.0002812	0.07276	27.77	227.1
negative regulation of transforming growth factor beta1 production (GO:0032911)	GO_Biological_Process_2021	0.0004596	0.1189	98.07	753.7
Multiple sclerosis--Brain Glutamate Levels	GWAS_Catalog_2019	0.0004596	0.1305	98.07	753.7
Broad thumb (HP:0011304)	Human_Phenotype_Ontology	0.0006476	0.07276	20.19	148.2
abnormal photoreceptor outer segment disc membrane morphology MP:0020813	MGI_Mammalian_Phenotype_Level_4_2021	0.0006862	0.2902	73.55	535.8
increased cell proliferation MP:0000351	MGI_Mammalian_Phenotype_Level_4_2021	0.0007633	0.2902	10.64	76.35
peroxisomal membrane transport (GO:0015919)	GO_Biological_Process_2021	0.0008154	0.1305	18.51	131.6
Dolichocephaly (HP:0000268)	Human_Phenotype_Ontology	0.0009259	0.07276	7.197	50.27
Peripheral demyelination (HP:0011096)	Human_Phenotype_Ontology	0.001115	0.07276	16.45	111.8
abnormal retina inner limiting membrane morphology MP:0010235	MGI_Mammalian_Phenotype_Level_4_2021	0.001269	0.2902	49.03	327
Pheochromocytoma (HP:0002666)	Human_Phenotype_Ontology	0.001269	0.07276	49.03	327
Propanoate metabolism	KEGG_2021_Human	0.001611	0.1272	14.32	92.11
Select biomarker traits	GWAS_Catalog_2019	0.00246	0.2329	32.68	196.3
QRS complex (12-leadsum)	GWAS_Catalog_2019	0.00246	0.2329	32.68	196.3
renal hypoplasia MP:0003446	MGI_Mammalian_Phenotype_Level_4_2021	0.002581	0.2902	12	71.49
abnormal defecation MP:0003866	MGI_Mammalian_Phenotype_Level_4_2021	0.002939	0.2902	29.41	171.5
Valine, leucine and isoleucine degradation	KEGG_2021_Human	0.004342	0.2266	9.86	53.63
Hirschsprung disease	GWAS_Catalog_2019	0.004613	0.3275	22.62	121.7
Glycosaminoglycan biosynthesis	KEGG_2021_Human	0.005737	0.2266	8.871	45.78
Plasma omega-3 polyunsaturated fatty acid levels (docosapentaenoic acid)	GWAS_Catalog_2019	0.008982	0.346	15.47	72.92
Various types of N-glycan biosynthesis	KEGG_2021_Human	0.02926	0.7373	7.938	28.03

## Sheet: green
Term	Library	p-value	q-value	z-score	combined score
mRNA processing (GO:0006397)	GO_Biological_Process_2021	1.3284e-14	4.1859e-11	3.825	122.2
cellular response to DNA damage stimulus (GO:0006974)	GO_Biological_Process_2021	6.8644e-14	1.0815e-10	3.459	104.8
embryonic lethality during organogenesis, complete penetrance MP:0011098	MGI_Mammalian_Phenotype_Level_4_2021	1.3386e-12	1.9691e-09	2.643	72.27
preweaning lethality, complete penetrance MP:0011100	MGI_Mammalian_Phenotype_Level_4_2021	1.4279e-12	1.9691e-09	2.012	54.88
RNA splicing, via transesterification reactions with bulged adenosine as nucleophile (GO:0000377)	GO_Biological_Process_2021	1.9959e-12	2.0963e-09	3.801	102.4
mRNA splicing, via spliceosome (GO:0000398)	GO_Biological_Process_2021	3.637e-12	2.865e-09	3.6	94.82
DNA metabolic process (GO:0006259)	GO_Biological_Process_2021	5.459e-12	3.2105e-09	3.552	92.12
decreased embryo size MP:0001698	MGI_Mammalian_Phenotype_Level_4_2021	1.1725e-10	1.0779e-07	2.548	58.26
increased embryonic tissue cell apoptosis MP:0013504	MGI_Mammalian_Phenotype_Level_4_2021	6.9033e-10	4.7598e-07	5.825	122.9
embryonic lethality between implantation and somite formation, complete penetrance MP:0011096	MGI_Mammalian_Phenotype_Level_4_2021	2.1771e-08	1.2009e-05	2.978	52.54
Lysine degradation	KEGG_2021_Human	3.5036e-07	8.724e-05	5.661	84.14
Cryptorchidism (HP:0000028)	Human_Phenotype_Ontology	1.2912e-06	0.001699	2.324	31.51
Fanconi anemia pathway	KEGG_2021_Human	1.4387e-06	0.0001791	5.812	78.18
Truncal obesity (HP:0001956)	Human_Phenotype_Ontology	5.7567e-06	0.003788	9.311	112.3
Cafe-au-lait spot (HP:0000957)	Human_Phenotype_Ontology	2.1574e-05	0.005798	4.383	47.09
Intellectual disability, severe (HP:0010864)	Human_Phenotype_Ontology	2.3207e-05	0.005798	4.687	50.01
Heterotopia (HP:0002282)	Human_Phenotype_Ontology	2.3422e-05	0.005798	11.57	123.4
Spliceosome	KEGG_2021_Human	4.6126e-05	0.003828	2.861	28.56
Homologous recombination	KEGG_2021_Human	8.1088e-05	0.005048	5.34	50.3
Mismatch repair	KEGG_2021_Human	0.0002179	0.01085	7.229	60.95
Menopause (age at onset)	GWAS_Catalog_2019	0.002699	1	2.657	15.71
MGMT methylation in smokers	GWAS_Catalog_2019	0.00553	1	12.36	64.23
Hand grip strength	GWAS_Catalog_2019	0.008239	1	2.025	9.72
Excessive hairiness	GWAS_Catalog_2019	0.01217	1	8.237	36.31
Temperament (bipolar disorder)	GWAS_Catalog_2019	0.01666	1	7.06	28.91

## Sheet: greenyellow
Term	Library	p-value	q-value	z-score	combined score
SA node cell to atrial cardiac muscle cell signaling (GO:0086018)	GO_Biological_Process_2021	0.0006029	0.1748	85.33	632.6
negative regulation of cysteine-type endopeptidase activity involved in apoptotic signaling pathway (GO:2001268)	GO_Biological_Process_2021	0.0006029	0.1748	85.33	632.6
ribosome biogenesis (GO:0042254)	GO_Biological_Process_2021	0.0008175	0.1748	4.959	35.25
Transcriptional misregulation in cancer	KEGG_2021_Human	0.0008175	0.0981	4.959	35.25
abnormal oral cavity morphology MP:0013818	MGI_Mammalian_Phenotype_Level_4_2021	0.0008997	0.4121	64	448.8
ncRNA processing (GO:0034470)	GO_Biological_Process_2021	0.001068	0.1748	4.727	32.34
polyadenylation-dependent snoRNA 3'-end processing (GO:0071051)	GO_Biological_Process_2021	0.001253	0.1748	51.19	342.1
Melanoma	KEGG_2021_Human	0.002485	0.1213	7.603	45.6
Congenital sensorineural hearing impairment (HP:0008527)	Human_Phenotype_Ontology	0.002644	0.3561	31.99	189.9
Thyroid cancer	KEGG_2021_Human	0.003032	0.1213	11.35	65.81
aorta dilation MP:0010574	MGI_Mammalian_Phenotype_Level_4_2021	0.003215	0.4121	28.44	163.2
Resting heart rate	GWAS_Catalog_2019	0.003298	0.2813	5.317	30.39
Endometrial cancer (endometrioid histology)	GWAS_Catalog_2019	0.003525	0.2813	10.72	60.53
abnormal aorta tunica media morphology MP:0009873	MGI_Mammalian_Phenotype_Level_4_2021	0.003838	0.4121	25.59	142.4
Hematological parameters	GWAS_Catalog_2019	0.004512	0.2813	23.26	125.6
Endometrial cancer	GWAS_Catalog_2019	0.00529	0.2813	9.184	48.14
Waist-to-hip ratio adjusted for BMI in active individuals	GWAS_Catalog_2019	0.005626	0.2813	8.97	46.47
abnormal testis development MP:0003830	MGI_Mammalian_Phenotype_Level_4_2021	0.007708	0.4121	17.06	82.99
Hypolipoproteinemia (HP:0010981)	Human_Phenotype_Ontology	0.007708	0.3561	17.06	82.99
Abnormality of subcutaneous fat tissue (HP:0001001)	Human_Phenotype_Ontology	0.007708	0.3561	17.06	82.99
thin interventricular septum MP:0010725	MGI_Mammalian_Phenotype_Level_4_2021	0.009592	0.4121	15.05	69.93
Nephrogenic diabetes insipidus (HP:0009806)	Human_Phenotype_Ontology	0.0106	0.3561	14.21	64.61
Abnormality of the level of lipoprotein cholesterol (HP:0010979)	Human_Phenotype_Ontology	0.01276	0.3561	12.79	55.78
Glioma	KEGG_2021_Human	0.02123	0.5888	5.349	20.61
RNA polymerase	KEGG_2021_Human	0.02453	0.5888	8.816	32.69

## Sheet: grey60
Term	Library	p-value	q-value	z-score	combined score
Lysosome	KEGG_2021_Human	2.5421e-06	0.0003101	17.72	228.3
response to alcohol (GO:0097305)	GO_Biological_Process_2021	0.0001034	0.03867	38.15	350.1
attachment of GPI anchor to protein (GO:0016255)	GO_Biological_Process_2021	0.0001362	0.03867	168.9	1504
positive regulation of endothelial cell migration (GO:0010595)	GO_Biological_Process_2021	0.0001379	0.03867	16.99	151.1
Lymphopenia (HP:0001888)	Human_Phenotype_Ontology	0.000151	0.02578	33.22	292.2
positive regulation of epithelial cell migration (GO:0010634)	GO_Biological_Process_2021	0.0001945	0.0409	15.48	132.2
Abnormality of cells of the lymphoid lineage (HP:0012140)	Human_Phenotype_Ontology	0.0002281	0.02578	28.6	239.8
regulation of protein glycosylation (GO:0060049)	GO_Biological_Process_2021	0.0002532	0.04259	112.6	932.6
Death in infancy (HP:0001522)	Human_Phenotype_Ontology	0.0003497	0.02634	24.5	195
Splenomegaly (HP:0001744)	Human_Phenotype_Ontology	0.0008063	0.04233	7.519	53.56
kidney cortex atrophy MP:0011423	MGI_Mammalian_Phenotype_Level_4_2021	0.0008133	0.1988	56.29	400.5
Gastrointestinal stroma tumor (HP:0100723)	Human_Phenotype_Ontology	0.0009365	0.04233	51.96	362.3
decreased circulating fructosamine level MP:0010088	MGI_Mammalian_Phenotype_Level_4_2021	0.001226	0.1988	15.57	104.4
Epithelial cell signaling in Helicobacter pylori infection	KEGG_2021_Human	0.001278	0.07795	15.34	102.2
abnormal induced retinal neovascularization MP:0009660	MGI_Mammalian_Phenotype_Level_4_2021	0.001678	0.1988	37.52	239.7
abnormal Kupffer cell morphology MP:0008114	MGI_Mammalian_Phenotype_Level_4_2021	0.001678	0.1988	37.52	239.7
abnormal hippocampus CA1 region morphology MP:0008263	MGI_Mammalian_Phenotype_Level_4_2021	0.002624	0.1988	29.35	174.4
Glycosylphosphatidylinositol (GPI)-anchor biosynthesis	KEGG_2021_Human	0.002837	0.1044	28.13	165
Diabetic cardiomyopathy	KEGG_2021_Human	0.003423	0.1044	6.961	39.52
Metabolite levels (X-11787)	GWAS_Catalog_2019	0.003523	0.1982	25	141.2
Amyotrophic lateral sclerosis	KEGG_2021_Human	0.005019	0.1097	4.87	25.78
Systemic juvenile idiopathic arthritis	GWAS_Catalog_2019	0.007284	0.1982	16.86	83
Moderate or severe diarrhoea in darapladib-treated cardiovascular disease (time to event)	GWAS_Catalog_2019	0.01516	0.1982	83.06	348
Pneumoconiosis in silica exposure	GWAS_Catalog_2019	0.01816	0.1982	66.45	266.3
Percent mammographic density	GWAS_Catalog_2019	0.01816	0.1982	66.45	266.3

[truncated: 18 more sheets: lightcyan, lightgreen, lightyellow, magenta, midnightblue, pink, purple, red, royalblue, salmon, tan, turquoise, yellow, Module eigengenes, ME-ME correlation matrix, ME-ME corr matrix enriched only, Cytoscape network, Regression analysis]
